# Supplementary material for: Uncovering 2-D toroidal representations in grid cell ensemble activity during 1-D behavior
Source: Nat Commun. 2024 Jun 26;15:5429. doi: 10.1038/s41467-024-49703-1 (PMC11208534; doi:10.1038/s41467-024-49703-1)
Supplement: Supplementary file 8 — Source Data [file 41467_2024_49703_MOESM8_ESM.zip › Source Data Main Figures.xlsx]

## Sheet: Fig1b
Cebra cosine all (top)				Cebra cosine preprocessed (bottom)				Cebra Euclidean all (top)				Cebra Euclidean preprocessed (bottom)				UMAP all (top)				UMAP preprocessed
x	y	z		x	y	z		x	y	z		x	y	z		x	y	z		x	y	z
0.314519	-0.822952	-0.473104		0.0117281	0.243552	-0.969817		0.183045	0.316482	-0.249577		69.3815	-28.0345	-162.928		3.13395	7.54538	5.16955		4.61074	5.05699	5.59717
0.546389	-0.75659	-0.359209		0.156843	-0.167219	-0.973364		0.451791	-0.0679432	-0.21907		67.3595	-59.8583	-204.26		4.96287	5.2208	3.59662		4.84347	4.96386	5.52201
0.348875	-0.835606	-0.424321		0.00321951	0.00532864	-0.999981		0.145994	0.399087	-0.305068		43.4504	-10.4543	-173.973		5.57537	7.66025	4.24047		4.44405	5.15141	6.31656
0.329191	-0.585612	-0.740737		-0.0394443	0.195369	-0.979936		-0.0713127	0.262485	-0.38008		51.7128	-14.3154	-168.204		6.27756	7.39656	4.15425		4.57761	5.0753	5.26379
0.432651	-0.625266	-0.649504		-0.16679	0.123289	-0.978254		-0.0123999	-0.132886	-0.142948		50.2989	-4.63579	-173.411		4.05942	4.4588	6.35743		4.51083	4.78439	5.1119
0.47384	-0.679411	-0.560247		-0.287798	0.161821	-0.943921		0.052209	0.480434	-0.220654		72.8953	33.6329	-198.653		5.14233	4.20246	6.46525		3.96998	4.70628	6.05981
0.236577	-0.582543	-0.777609		0.102162	-0.238661	-0.965714		-0.0173025	0.414378	-0.31269		32.4911	-55.687	-189.343		4.95161	5.93829	3.11027		4.73581	5.01842	4.69507
0.174978	-0.808917	-0.561281		0.00657744	-0.141663	-0.989893		0.149459	0.0449547	-0.39519		83.6685	-36.4586	-219.184		1.56685	4.26431	4.60166		4.96746	4.38897	4.54435
0.516007	-0.646355	-0.562105		-0.0605751	0.0966437	-0.993474		0.199	0.207969	-0.225122		138.143	-6.8813	-220.087		2.2544	3.68691	3.4147		4.72233	4.21313	4.99726
0.483722	-0.584616	-0.651335		0.0473424	0.158365	-0.986245		0.00483079	-0.0642589	-0.0662299		144.46	-48.1914	-250.872		3.50883	6.92218	1.88082		5.7363	4.94062	5.68998
0.264566	-0.668808	-0.694766		0.193248	-0.106428	-0.975361		-0.139154	0.252606	-0.446567		73.0771	-67.6518	-216.492		0.842384	4.66494	6.6795		5.57095	5.43057	4.3941
0.266995	-0.482052	-0.83447		0.571136	-0.518757	-0.636156		-0.296106	0.334624	-0.395518		29.1727	-135.031	-171.508		3.54227	5.77244	7.42783		6.18354	6.33529	4.39833
0.42749	-0.605347	-0.671422		0.459888	-0.158383	-0.873738		-0.14349	-0.0865481	-0.186324		50.5629	-88.7872	-153.046		3.58477	7.98485	4.85179		6.08192	5.98912	4.52351
-0.0207318	-0.743254	-0.668688		0.118462	0.626447	-0.77041		0.104007	0.405836	-0.551152		39.0642	-37.5756	-101.577		3.33806	7.79651	3.35399		5.6029	5.50477	4.54244
0.670718	-0.512859	-0.535829		-0.185423	0.752091	-0.632438		-0.194766	0.174033	-0.1638		48.6289	18.9447	-102.33		2.95802	3.93574	5.43201		3.48928	4.93762	6.09594
0.465984	-0.759743	-0.453485		-0.213453	0.582068	-0.784624		0.331778	-0.064062	-0.263406		51.1985	20.1141	-122.049		1.0514	4.79393	5.4323		4.06844	3.72815	5.80773
0.338311	-0.730739	-0.592931		-0.280006	0.696491	-0.660679		0.142031	0.3537	-0.236573		37.8126	60.9758	-86.6194		6.83051	6.27726	4.70861		3.58346	5.8577	7.3667
0.236662	-0.494177	-0.836529		0.798544	-0.600923	-0.034917		-0.162895	0.202012	-0.413012		23.15	-102.591	-27.6535		1.6554	8.50524	4.07082		3.76662	6.11014	4.6419
0.299097	-0.636734	-0.710712		0.825158	-0.379306	0.418619		0.0163599	0.383429	-0.383993		59.9737	-53.1822	41.8091		2.53657	4.04961	4.83014		2.85537	5.92274	5.1378
0.609714	-0.519926	-0.598268		0.689164	-0.690651	0.219213		-0.138984	-0.12409	-0.0324415		-6.67326	-126.635	4.43382		0.865281	7.06864	4.72436		5.56512	6.30502	4.56803
0.205142	-0.629417	-0.749501		0.65315	-0.728901	-0.205181		-0.0250979	0.0623048	-0.173056		-3.68537	-148.018	-79.506		6.06697	7.70894	4.27597		5.55925	6.1834	3.94812
0.346266	-0.6066	-0.715637		0.386963	-0.903504	-0.184229		-0.153321	-0.118853	-0.220655		-77.5502	-104.156	-67.3457		3.70044	5.73522	5.7147		4.81122	5.71802	3.8164
0.477097	-0.313177	-0.821156		0.290267	-0.825377	-0.48425		-0.217939	-0.168041	-0.194317		-88.5952	-97.4946	-117.728		5.35427	7.3624	2.65403		5.46949	6.22061	3.55301
0.730853	-0.642469	-0.230408		0.0235218	-0.32984	-0.943744		0.309185	0.0133177	-0.0549138		-14.4909	-22.6095	-175.595		3.25594	6.83582	4.96879		4.63108	7.47127	6.37187
0.0873955	-0.800573	-0.592828		-0.425585	-0.798701	-0.425386		0.166875	0.239097	-0.341383		-91.7205	29.3169	-109.604		4.78541	5.52055	6.07692		4.16512	7.92584	7.37893
0.279331	-0.844855	-0.456282		-0.607958	-0.789234	-0.0865792		0.22262	0.128468	-0.344801		-171.487	17.678	-96.6643		1.57577	6.97886	4.45816		3.85378	8.0584	4.78738
0.456892	-0.614733	-0.642926		-0.546051	-0.71572	0.4354		-0.0112984	0.0275812	-0.142219		-133.501	61.3965	15.2655		5.04526	8.60494	3.91535		3.13539	8.23844	4.94716
0.696189	-0.323278	-0.640946		0.140361	-0.949351	0.281124		-0.155276	0.264187	-0.0317172		10.6954	6.7995	-1.93045		0.931516	5.47729	6.11527		1.97187	7.72185	5.74993
0.594602	-0.506639	-0.624312		0.216158	-0.97033	-0.108332		0.0416127	0.254444	-0.0589024		75.6604	10.9667	-14.2618		1.61154	6.0269	5.20463		2.0826	7.67315	5.29305
-0.0284133	-0.842318	-0.538232		0.215573	-0.574695	-0.789464		0.00227768	-0.170525	-0.348465		79.9742	7.24495	-144.079		6.23929	5.06688	5.87868		2.67745	7.3094	6.13869
0.175148	-0.702823	-0.689466		0.840918	-0.292701	-0.455173		0.0452845	0.385541	-0.299905		136.368	-33.6397	-57.9463		5.35021	7.4914	5.31344		1.53336	5.76245	6.96308
0.452559	-0.40507	-0.794424		0.667745	-0.559914	-0.490523		-0.26555	0.0119577	-0.107841		104.7	-23.8278	-87.517		3.36585	4.25031	5.44226		4.07981	6.22631	5.00084
0.709109	-0.266314	-0.652872		0.854468	-0.518544	-0.0315726		-0.295539	0.165023	0.0131718		-41.5043	-144.541	-47.8737		6.58419	4.22967	4.9707		6.56018	6.57234	6.34222
0.62537	-0.662466	-0.412372		0.52272	-0.832196	-0.184971		0.390891	-0.0105197	-0.0488517		-65.3636	-103.63	-107.632		4.43569	8.00897	4.2401		5.51495	7.45869	7.06244
0.297965	-0.647325	-0.701561		0.15645	-0.934565	-0.31955		0.234384	0.297762	-0.23278		-94.8276	-9.73163	-156.808		1.08755	6.81549	4.93587		4.38564	7.62685	7.66961
0.712211	-0.470816	-0.52066		-0.251626	-0.96567	-0.0645379		-0.0203965	0.0391029	0.0189856		-104.018	75.1068	-97.4702		6.19057	6.46153	3.17518		3.59043	7.16212	8.10582
0.328884	-0.843681	-0.424309		-0.48883	-0.871381	-0.0417125		0.130335	0.206283	-0.217765		-44.1282	101.917	-63.3281		5.44984	5.97068	1.77774		3.24229	5.11668	7.59114
0.764814	-0.51088	-0.392505		0.183849	-0.9773	-0.10528		0.0400003	0.391075	0.142582		35.5755	36.2605	-62.3217		3.32843	6.15573	7.16145		2.72316	4.47835	7.37239
0.549617	-0.700742	-0.454843		0.0406952	-0.901446	-0.430975		0.309173	0.134667	-0.141681		72.8088	53.6243	-86.2138		3.38074	4.96618	4.0003		5.80203	2.86764	5.70605
0.431675	-0.675976	-0.597255		-0.194168	-0.959816	0.202613		-0.107537	0.00908325	-0.00712037		67.4548	117.596	-5.40849		3.6633	5.18272	2.14105		3.31858	2.73029	7.02507
0.365662	-0.833067	-0.415079		0.532308	-0.322974	-0.782519		0.160943	0.140082	-0.105235		57.7808	-25.1269	-67.6347		0.84119	5.73313	6.64476		6.16335	3.81488	6.40591
0.198631	-0.662332	-0.7224		0.296763	-0.335928	-0.893915		0.0383085	0.298486	-0.281004		69.8469	-67.5958	-182.809		2.55314	7.7315	5.55708		6.11021	3.51877	6.12836
0.215918	-0.557077	-0.801901		0.528278	-0.71899	-0.451636		-0.17784	-0.0252862	-0.218778		33.8182	-61.1271	-67.1133		4.25702	2.63063	3.40502		6.27378	3.10618	5.81696
0.63185	-0.662247	-0.402734		-0.16154	0.152276	0.975047		0.0893482	0.256277	0.0522695		-19.6528	75.0062	84.457		3.13006	8.34843	2.91722		2.27872	3.83128	6.59951
0.732941	-0.296591	-0.612234		-0.943744	-0.307316	0.122085		-0.128501	0.137371	0.0276109		-205.286	261.361	-12.0366		3.47767	8.3071	3.73731		3.90242	3.62791	4.15682
0.310707	-0.615903	-0.723965		-0.861261	-0.388666	0.327367		0.0414696	0.134141	-0.277411		-322.341	253.374	59.0507		5.87839	6.00552	2.93026		3.8141	3.97164	3.71656
0.771441	-0.346574	-0.533634		-0.798881	-0.26042	0.54219		-0.00579813	0.252176	0.203702		-288.468	238.36	185.25		4.25241	2.79697	5.76812		3.68701	3.94379	3.59549
0.38963	-0.494646	-0.776861		-0.835305	0.159993	0.525992		-0.134759	0.207208	-0.23408		-150.515	59.0885	69.0985		4.87549	7.73798	4.42581		3.05395	3.79106	3.90308
0.464905	-0.534861	-0.70554		-0.751128	0.471284	-0.462275		-0.0473146	0.267113	-0.222991		-44.1736	64.6784	-103.814		4.48406	5.03184	5.2105		3.82797	3.77648	5.23247
0.531939	-0.335122	-0.777646		-0.529137	0.491165	-0.691933		-0.0331509	-0.124696	-0.0707225		-0.583217	63.5426	-129.71		1.26041	6.9524	3.49135		3.89921	3.97428	5.87839
0.620771	-0.524112	-0.583052		-0.550188	0.484593	-0.680046		0.0129671	0.0263657	-0.044554		54.4982	77.026	-109.522		4.37042	2.64965	3.46689		3.92301	3.64955	5.9231
0.801285	-0.162519	-0.575787		-0.320602	0.793378	-0.51746		-0.208513	0.471087	0.112201		72.8857	70.6795	-59.0175		0.482712	6.06352	4.90207		3.18202	5.21025	7.10657
0.427714	-0.248894	-0.868972		-0.114085	0.820282	-0.560465		-0.30889	-0.0485577	-0.0854557		31.2321	-5.05357	-64.4988		4.31773	7.76112	2.93838		4.01225	5.2495	5.75056
0.656686	-0.441249	-0.611607		-0.30067	0.777766	-0.551976		0.0718868	0.297607	0.0305818		12.1484	36.6116	-80.3029		3.76503	4.06586	5.534		4.17847	5.61539	6.8015
0.306801	-0.281711	-0.909127		-0.180229	0.830957	-0.526335		-0.217604	-0.120378	-0.143325		54.3956	20.9169	-65.8751		4.90632	6.10259	1.7464		3.51648	4.32364	6.06862
0.477058	-0.394935	-0.785139		-0.0879883	0.235622	0.967853		-0.093374	-0.16039	-0.138865		45.7443	48.2488	115.532		1.66588	4.03481	4.87571		2.59189	2.63909	6.37157
0.15395	-0.868672	-0.470859		-0.325359	0.339551	0.882523		0.169802	0.337782	-0.384375		43.143	89.7939	162.808		0.7146	5.00364	5.12183		2.66972	2.47526	5.72489
0.250089	-0.873714	-0.417227		-0.339466	0.776376	0.531039		0.353589	0.224836	-0.351027		12.9162	59.9395	120.303		5.08863	8.09339	3.87459		2.32663	3.25282	3.98921
0.257233	-0.787775	-0.55968		-0.23258	0.946474	0.223815		0.220842	0.175878	-0.253803		-5.50507	45.2497	65.0696		4.83932	6.51693	5.26231		1.68991	4.54332	3.42196
0.165602	-0.524118	-0.83539		-0.230106	0.972994	-0.0182801		-0.151615	0.149	-0.437081		-24.2723	25.7323	25.759		6.77455	6.27034	4.36305		1.54285	4.97762	3.47653
0.875319	-0.315298	-0.366611		-0.214638	0.923142	-0.318966		0.0162122	0.00794817	0.0752444		6.38667	34.3191	-45.3807		2.83152	7.22076	5.52447		1.78724	5.13071	4.12205
0.569846	-0.446125	-0.690107		0.0561133	0.992301	0.110404		-0.0352048	0.373127	-0.139322		-6.85755	-26.1528	75.3778		3.17674	3.34546	4.92971		1.53563	5.4156	4.46069
0.354372	-0.650724	-0.67155		0.177759	0.983669	-0.0282189		-0.043506	0.136939	-0.205412		22.4864	-33.3171	56.5495		1.72958	4.29072	5.2205		1.21676	5.47128	5.49804
0.38667	-0.568838	-0.725886		-0.182616	0.982631	-0.0329808		-0.0582581	-0.109256	-0.288055		-36.8942	20.2934	7.89926		2.14457	6.78807	7.60367		2.09115	4.94935	3.85843
0.572916	-0.500166	-0.649308		-0.0286148	0.698184	0.715347		0.201181	0.0273776	-0.173423		14.5613	28.2878	90.9402		1.8005	8.12012	6.37558		2.0135	6.69682	4.58942
0.215954	-0.822303	-0.526481		0.954234	-0.242266	-0.17534		-0.0470619	0.326715	-0.128296		53.299	-100.685	-23.0212		5.6844	5.28883	2.10462		3.12996	6.59913	4.74605
0.37784	-0.817979	-0.433761		0.818754	-0.571246	-0.0576184		0.300952	0.215865	-0.288201		72.7127	-94.0415	-23.6911		3.58254	2.14965	4.53196		3.01399	6.84819	4.92914
0.136375	-0.552252	-0.822447		-0.254537	0.0679376	0.964674		-0.0775372	0.110756	-0.554194		-54.3038	57.6783	87.0917		2.16645	6.30788	7.86819		2.32401	6.92621	7.82833
0.655177	-0.337705	-0.675794		-0.218284	0.643587	0.733586		-0.17031	0.369454	-0.210411		-65.2485	35.4853	51.7196		5.98858	7.5515	5.39169		3.52773	5.16522	6.14158
0.648358	-0.666409	-0.368146		-0.779215	-0.411916	0.472387		0.0447463	0.178312	-0.00027512		13.6826	175.68	-2.43235		4.5243	2.56856	3.91733		1.78581	7.50634	6.89332
0.724017	-0.494924	-0.480468		-0.823315	-0.442708	0.355194		-0.103264	0.251381	0.101002		-15.769	221.799	-13.881		6.79287	6.49145	4.37388		2.10992	6.59885	7.9584
0.404737	-0.764904	-0.501109		-0.643988	-0.413809	0.643461		0.0356504	0.280415	-0.0902623		-28.3634	138.315	17.613		2.96834	7.91496	3.14859		2.42144	4.48808	7.21137
0.0493863	-0.655647	-0.753451		0.928316	0.0737925	0.364395		-0.0190732	-0.122084	-0.355229		-27.3026	-99.4672	2.15247		1.13977	7.7209	3.84728		3.5739	5.43195	5.03134
0.453853	-0.693442	-0.559604		0.969345	0.144654	0.198608		0.062281	0.0454834	-0.261693		-8.71777	-123.302	20.1687		3.95813	2.13025	4.91725		3.6215	5.6838	4.77173
0.736021	-0.42874	-0.523885		0.921376	-0.156061	0.355964		-0.0595469	0.199277	0.124579		155.056	-76.9765	78.59		4.85895	7.28265	5.51025		3.01007	3.72627	8.09472
0.496154	-0.360416	-0.789893		-0.404526	-0.158538	0.90068		-0.171373	-0.0914126	-0.179822		85.0203	157.713	242.103		2.49726	4.32604	5.0475		2.68976	2.55311	6.14672
0.198754	-0.520446	-0.830441		-0.366958	0.201997	0.908041		-0.235199	-0.0770125	-0.253244		34.1117	106.796	260.03		2.21576	7.3345	3.34921		2.55326	2.63686	5.45284
0.414816	-0.533697	-0.73695		-0.500632	0.266534	0.823606		-0.0985056	-0.0285373	-0.0858488		-27.3149	144.142	244.391		6.4028	5.28616	3.18806		2.54974	2.86566	4.98322
0.633939	-0.304536	-0.7109		-0.941954	-0.000150465	0.335742		-0.367507	0.334767	-0.197292		-164.745	205.997	106.17		1.3453	8.33858	5.70798		3.11551	3.07553	4.16037
0.538928	-0.706074	-0.459364		-0.984009	-0.177908	0.00866537		0.119615	0.0645862	-0.193449		-83.8493	238.626	-23.4354		4.1199	5.14837	6.48017		3.80249	2.83555	4.54374
0.427778	-0.671256	-0.605327		-0.791119	-0.608297	0.0640775		0.0550271	-0.0712603	-0.262653		113.464	271.578	-33.9987		2.13675	8.58298	3.33771		4.08853	2.31266	5.63052
0.443874	-0.703484	-0.555055		-0.676853	-0.728018	0.108907		0.296871	0.281825	-0.113498		119.016	230.912	-29.216		4.26391	7.20865	1.78093		5.26206	2.33469	5.11898
0.532186	-0.656502	-0.534587		-0.444074	-0.895895	-0.0130794		0.231189	0.0481516	-0.179912		75.6574	118.259	-42.0177		3.23046	2.51976	3.96813		5.84712	2.61834	5.11415
0.443005	-0.45171	-0.774406		0.377517	-0.902994	-0.205142		-0.23657	0.285054	-0.368184		87.2611	-15.7887	-43.96		1.44839	7.30141	4.15362		6.40142	3.13353	5.40038
0.598815	-0.628738	-0.496095		-0.21297	0.483977	-0.84877		0.0681676	0.196917	-0.113744		11.3528	15.6694	-141.344		2.31001	6.91653	7.35435		5.37133	2.87748	5.13888
0.587051	-0.516505	-0.623373		0.451794	-0.291207	-0.843256		0.0245778	0.0756446	-0.100996		33.5511	-107.265	-125.067		2.17094	4.02514	4.28472		5.1233	4.88555	5.77936
0.40655	-0.453991	-0.792849		0.245381	-0.152868	-0.957298		-0.170887	0.0860289	-0.224758		22.9422	-78.864	-136.668		4.83205	4.44296	6.12618		4.47757	5.14031	5.21316
0.667544	-0.505697	-0.546494		0.47733	0.528198	0.702255		-0.076471	0.266515	0.135358		47.2592	-4.27795	110.521		5.18727	4.43906	5.99348		1.25115	6.4758	6.03432
0.464604	-0.425357	-0.776669		0.121101	0.964602	0.234261		-0.164456	0.271863	-0.366845		13.8272	-11.6581	37.5965		3.52048	8.36102	3.20284		2.74842	5.86679	5.14231
0.231006	-0.550184	-0.802455		0.020594	0.725986	0.687401		-0.129897	0.0722785	-0.253969		-13.5638	-31.6744	106.833		2.08454	8.16593	4.11987		2.42946	3.88993	5.34917
0.581516	-0.0341248	-0.812819		-0.0141414	0.549288	0.835514		-0.248722	-0.034085	0.020018		-7.54721	-40.2537	141.428		3.74995	4.82599	4.19317		2.37263	2.91603	5.64139
0.658377	-0.657804	-0.365833		-0.150783	0.432139	0.889112		0.202475	-0.010841	-0.0599016		39.1501	7.24045	153.901		2.66081	8.3138	4.25075		2.53375	2.78227	6.39407
0.14074	-0.600291	-0.787301		-0.773487	0.111449	0.623937		-0.0354578	0.38352	-0.337388		95.5585	118.346	72.9873		3.85758	7.7824	4.37809		2.53949	3.09795	6.73676
0.445804	-0.593716	-0.669896		-0.974368	0.207351	-0.0872499		0.0159827	-0.119193	-0.198735		90.3281	141.163	-6.27809		1.69036	4.59935	4.36101		2.72785	3.49702	6.91189
0.420201	-0.759779	-0.496152		0.184538	0.981183	-0.0567878		0.0631044	0.396184	-0.285826		29.6551	-25.0208	16.6322		3.2014	6.64841	2.39553		2.81642	5.72166	5.29122
0.748943	-0.418523	-0.513735		-0.295899	0.805697	-0.513124		-0.102238	0.287649	0.187362		16.392	59.6817	-57.9963		2.12057	8.82007	4.80376		4.10519	6.07974	7.32287
0.613021	-0.721183	-0.322645		-0.211883	0.880246	-0.424586		0.423844	-0.136281	-0.183937		25.2414	65.8771	-34.391		3.83729	7.24838	1.80757		3.50483	6.22836	7.27404
0.584537	-0.473367	-0.658969		-0.304742	0.813008	-0.496135		0.00448946	0.242599	0.052964		-31.9765	16.0205	-62.4121		5.58938	6.32683	2.92409		3.78602	5.72048	6.03634
0.633223	-0.566693	-0.527151		-0.204644	0.721083	-0.661937		-0.0611471	0.36215	0.00344411		-23.7716	10.521	-92.5899		5.84917	6.02342	2.11515		4.49311	6.43775	7.17574
0.492284	-0.408086	-0.768845		-0.298346	0.768251	-0.566375		-0.166351	0.385715	-0.262427		-5.79008	31.5183	-60.2047		1.99792	7.58628	5.42357		4.04373	5.68048	6.3982
0.548775	-0.560867	-0.619898		-0.216122	0.525184	-0.823088		0.0258414	-0.0682588	-0.0106135		36.3258	13.5114	-123.196		2.53522	5.07805	4.90046		4.43212	3.80107	5.93479
0.463698	-0.431164	-0.774004		-0.233977	0.45521	-0.859092		-0.167749	0.0527363	-0.148652		56.6732	25.0127	-175.056		5.0811	6.53514	3.55002		4.15721	3.59313	5.85158
0.364354	-0.65786	-0.65914		0.816876	-0.203943	-0.539556		0.0676133	-0.0960511	-0.185688		114.325	-103.769	-60.401		4.15615	6.87103	1.81968		6.38616	3.58418	5.9839
0.663668	-0.493502	-0.56214		0.998631	0.0483046	-0.0200542		-0.0972209	0.142462	0.0180385		56.8164	-93.7081	-5.95344		6.30415	4.41936	3.71132		6.51914	3.63098	5.73889
0.613607	-0.660969	-0.431978		0.845311	-0.270576	-0.460692		0.0755503	0.263414	-0.087903		80.3602	-116.647	-70.4878		6.57247	5.57074	3.69903		6.35009	3.68754	5.85679
0.466175	-0.654968	-0.594725		0.8824	-0.345699	-0.31916		0.0584316	0.318455	-0.0531175		70.9604	-160.033	-76.1271		3.23958	6.14129	2.11764		4.00882	6.18942	4.64184
0.24518	-0.38247	-0.890844		0.807672	-0.42663	-0.407004		-0.248735	0.0146924	-0.200564		42.9031	-181.272	-112.116		1.37863	7.97727	6.41657		4.19918	6.0117	4.52702
0.234897	-0.762803	-0.602457		0.899643	-0.428761	0.0825017		0.262326	0.356965	-0.167773		-11.321	-201.202	-22.7211		4.81983	6.53123	5.20358		4.54792	6.24683	4.34333
0.418822	-0.589007	-0.691129		0.848616	-0.472348	-0.238197		0.0140072	0.34523	-0.329368		-16.3958	-225.247	-108.569		4.18986	4.77599	5.68899		5.02655	6.03801	4.05428
0.257852	-0.855975	-0.448129		0.863925	0.503296	-0.0180659		0.343562	-0.191596	-0.188404		181.735	-62.5795	41.9508		1.88872	8.55434	5.81532		0.93109	5.57897	6.61258
0.513177	-0.715132	-0.47459		0.978647	0.0586102	-0.197018		0.236279	-0.0379691	-0.0746269		228.434	-75.8615	-22.9141		0.455375	4.99316	5.37422		1.13384	5.61983	6.66981
0.605977	-0.395044	-0.690458		0.971998	-0.104677	-0.210386		-0.110884	0.0499628	-0.0935403		233.471	-131.357	-56.1168		3.03656	5.63858	4.95929		5.09596	6.35155	4.97241
0.303111	-0.413774	-0.858437		0.974216	-0.208725	-0.0856566		-0.381947	0.0900291	-0.233379		257.504	-206.473	-59.505		1.75292	7.22253	7.34829		6.26367	5.68436	5.934
0.609676	-0.554661	-0.566256		0.970213	-0.242252	-0.00119005		-0.0531124	0.176816	0.0683883		299.394	-271.05	-47.1666		1.84935	7.07096	7.13756		6.40596	5.65607	6.1246
0.57228	-0.639717	-0.513086		0.967985	-0.244258	0.0578186		0.300475	0.00468936	-0.192117		306.225	-306.009	-2.71085		4.4988	3.0862	3.07209		6.36972	5.59943	6.28259
0.49358	-0.510459	-0.704138		0.973929	-0.192741	0.119636		-0.120847	0.211432	-0.289577		235.136	-200.754	61.4753		5.27293	5.94074	2.02148		3.97775	4.06376	8.13535
0.680229	-0.552279	-0.481951		0.801417	0.131689	0.583429		0.142722	0.153936	0.0804441		123.072	-62.654	151.566		1.78673	7.41986	3.36086		2.52848	3.86046	8.03026
0.623664	-0.698748	-0.35042		0.484935	0.0639538	0.872209		0.401799	-0.047397	-0.166276		69.6635	-16.2552	189.626		5.59759	6.18517	2.28684		2.36343	3.61193	7.81965
0.70439	-0.367425	-0.607317		0.181932	-0.438535	0.880107		-0.0698691	0.12629	-0.0228494		127.677	81.9794	220.893		6.3722	4.86718	5.22578		2.34865	3.21083	7.56762
0.491787	-0.498671	-0.713773		0.202904	-0.681458	0.703167		-0.114284	-0.0904224	-0.282202		193.177	77.9498	213.659		3.71989	6.61478	6.23848		2.92211	2.8146	7.45439
0.231105	-0.783347	-0.577025		0.0376035	-0.529583	0.847424		0.334555	-0.188482	-0.231708		94.0286	68.899	222.46		3.95194	2.45545	5.08682		2.84288	2.5339	6.7183
0.634763	-0.443109	-0.633033		-0.714102	-0.0109993	0.699955		-0.177293	-0.0528233	-0.0712401		-128.75	194.717	247.875		0.67298	4.5823	4.99681		2.98948	2.95069	4.28098
0.794623	-0.458641	-0.397773		-0.848649	-0.264038	0.458344		-0.343741	0.114106	-0.00154471		-83.6536	268.56	173.285		3.84856	2.03711	4.24601		3.87233	2.60931	4.14419
0.391304	-0.531406	-0.751324		-0.525465	-0.510937	-0.680316		-0.133035	0.318943	-0.264725		24.2451	117.858	-168.103		0.487649	4.92881	5.27344		5.49125	2.68656	4.95299
0.248653	-0.749941	-0.612993		-0.0522584	-0.273842	-0.960354		0.0357172	0.36261	-0.319258		55.9034	-0.122999	-178.003		3.45006	7.30184	4.71205		5.94672	3.23172	5.62779
0.560958	-0.568636	-0.601646		0.664455	-0.642995	-0.380863		-0.0274853	0.155925	-0.0550607		56.4347	-85.131	-59.6852		2.90405	4.1397	6.03324		3.80354	5.79508	4.96677
0.721694	-0.26631	-0.638934		-0.222328	-0.129774	0.966297		-0.119267	0.162721	-0.0281058		10.7984	130.661	163.899		4.85834	6.40851	6.04067		2.18425	7.64768	4.74463
0.493764	-0.301919	-0.815501		0.15479	-0.644429	0.748833		-0.336279	0.321939	-0.337326		95.3569	76.2232	66.2649		4.07706	7.0374	1.7998		1.80797	7.54239	5.74134
0.413173	-0.45968	-0.786118		-0.0123983	-0.898453	0.438894		-0.152295	0.237899	-0.401286		147.062	149.554	38.0877		2.02907	7.15704	4.87673		1.44436	6.18135	7.73813
0.160495	-0.890675	-0.42537		0.365184	-0.661596	0.654929		0.109156	0.0580933	-0.235492		107.701	61.7386	59.2132		4.89766	4.42764	3.1872		1.31938	6.08734	7.54252
0.439358	-0.677638	-0.589721		-0.532578	-0.04386	0.845244		0.0677418	0.299209	-0.112159		-163.339	195.397	67.4192		4.15243	4.08276	6.77748		2.83759	5.67976	7.82175
0.461999	-0.624773	-0.629456		-0.376904	-0.0107877	0.92619		-0.0362647	0.11795	-0.329721		-145.57	123.261	57.3573		2.29132	3.75387	3.32332		3.0875	5.36045	7.33663
0.207741	-0.666427	-0.716044		0.482956	0.617077	0.621265		-0.0883872	0.0949352	-0.311794		18.0225	-72.8323	93.6137		4.10081	8.13938	3.15551		2.86245	6.06192	4.95131
0.100154	-0.646367	-0.756425		-0.0429432	0.631493	0.774192		-0.0171279	0.330588	-0.364873		-81.7308	-15.0811	50.3036		2.97197	2.05846	4.49819		4.44002	6.21096	6.71909
0.38634	-0.781107	-0.490524		0.780803	-0.563908	0.268988		0.181355	0.177211	-0.169942		-54.9243	-136.618	-35.6686		1.66796	3.70532	3.93218		5.43564	5.10531	6.67942
0.621123	-0.547443	-0.560814		0.646023	0.238179	0.725207		-0.0941317	0.113524	0.0396301		-19.3591	-104.01	29.8867		2.22115	8.62125	4.75569		3.67978	5.75589	5.55294
0.784562	-0.237906	-0.572593		0.90469	0.205689	0.373132		-0.271095	-0.0348967	0.041454		3.77972	-100.197	6.39993		3.58734	7.84724	2.49712		5.31047	4.94923	6.52671
0.689663	-0.563639	-0.454617		0.898733	0.288129	0.330547		0.107471	0.0126494	0.0112212		32.986	-88.3456	20.715		4.54276	5.43285	5.40201		3.09605	5.9312	5.02998
0.595491	-0.633811	-0.493633		0.923179	0.150859	0.353527		0.0426742	0.000644088	-0.0933323		53.994	-108.994	39.7687		3.04145	8.55089	3.25715		2.9684	6.13432	4.88058
0.604565	-0.531621	-0.593195		0.954176	0.0949278	0.283789		0.00830845	0.0832626	-0.012198		96.5439	-141.03	63.9946		1.80653	6.77768	7.31298		3.00894	6.36241	4.79996
0.803868	-0.411762	-0.429242		0.940841	-0.332086	0.0673606		-0.171054	0.021546	-0.0393644		91.5396	-220.609	-16.4624		1.33026	8.14779	3.81674		4.2024	6.23735	4.49234
0.605658	-0.677483	-0.417366		0.952487	-0.248168	0.176582		0.218504	-0.0355625	-0.0569973		122.52	-224.383	41.7337		2.72142	5.23847	5.04316		4.33322	6.38049	4.63746
0.257622	-0.461072	-0.849143		0.923345	-0.37993	0.05556		-0.240947	-0.0338397	-0.34088		190.567	-243.908	-12.1873		3.7172	4.97724	2.29553		5.4696	6.34302	5.05122
0.633489	-0.608592	-0.477816		0.879581	-0.47529	0.0208863		-0.108994	0.35703	0.0117524		83.9938	-287.015	-63.0205		6.65389	6.31067	4.49329		5.32579	6.32004	4.65552
0.315647	-0.73503	-0.600082		0.50539	-0.342366	-0.792065		0.0149567	0.313728	-0.296149		97.6645	-142.577	-227.782		3.73176	7.11381	2.17336		5.4779	5.79073	4.23683
0.442369	-0.50909	-0.738334		0.311887	-0.62159	-0.718577		-0.169843	0.0871217	-0.110252		-18.9195	-200.551	-279.117		3.35274	3.90419	5.23138		5.45256	5.66992	3.80781
0.617255	-0.314533	-0.721156		0.212282	-0.828453	-0.518269		-0.134659	0.305341	-0.0877717		-151.401	-208.906	-259.496		1.19046	8.45825	4.36277		5.57	5.88489	3.5672
0.175604	-0.630471	-0.756089		0.0145657	-0.812944	-0.58216		-0.0427131	0.391491	-0.384977		-161.552	-141.682	-258.005		6.32265	4.92931	5.38379		5.39082	5.66744	3.4456
0.303034	-0.506002	-0.807547		-0.104658	-0.64443	-0.757468		-0.152416	0.043078	-0.150027		-107.117	-93.8922	-271.899		1.43651	6.14912	5.54658		5.41128	5.49892	3.48758
0.642339	-0.701733	-0.308173		-0.819536	-0.565401	0.0931827		0.161245	-0.0105488	-0.0747231		-212.053	140.31	-102.864		1.32067	7.15705	3.99943		3.23332	8.36509	5.48511
0.548424	-0.677572	-0.490028		-0.822762	-0.429641	-0.372117		0.104945	0.0969163	-0.148533		-146.102	145.826	-193.321		2.31658	6.85553	7.59009		3.13381	8.0813	6.03731
0.471176	-0.646537	-0.599986		-0.504749	-0.165755	-0.847204		0.0600673	0.233332	-0.192584		-69.342	71.872	-254.233		5.33962	7.20651	2.59617		5.72682	3.21962	4.84388
0.20029	-0.766735	-0.609919		0.386706	-0.655351	-0.648825		0.0894063	0.16621	-0.233935		85.9862	-95.9582	-139.165		4.59204	5.46873	5.02262		6.16544	3.84239	5.35098
0.663091	-0.326918	-0.673376		0.193821	-0.251374	-0.948285		-0.109784	-0.0440298	-0.0201084		40.1975	-77.5411	-168.907		3.23778	5.75385	5.80981		4.54996	5.40939	4.93246
0.438079	-0.597771	-0.671385		0.182654	-0.0277253	-0.982786		0.0881343	-0.0454691	-0.23468		24.9051	-69.7108	-132.851		1.58199	5.1438	5.07576		4.58971	5.28328	4.66957
0.516683	-0.763004	-0.38841		0.113767	-0.540971	-0.833311		0.0952066	0.418641	-0.174098		-64.5533	-99.8239	-214.487		2.20418	7.74642	6.54201		4.81994	5.27227	4.17883
0.232573	-0.518779	-0.822665		0.244538	-0.803426	-0.542869		-0.0874979	-0.0296659	-0.424148		-117.801	-135.598	-158.929		3.31975	4.84586	3.64575		4.99287	5.53633	3.87635
0.770526	-0.304304	-0.560079		-0.125258	-0.823676	-0.553054		-0.207989	0.0992537	0.0870657		-146.865	-119.224	-198.887		2.07605	5.77409	7.19399		5.3591	5.67925	3.48717
0.294203	-0.80778	-0.510819		-0.637289	-0.75899	0.133408		0.141881	0.355645	-0.264395		-298.627	-45.2904	-73.637		1.28242	6.59475	3.67042		4.44799	5.85258	3.07619
0.28652	-0.818704	-0.497625		-0.74046	-0.590474	0.321029		0.187921	0.248923	-0.286756		-325.25	37.2207	39.0579		4.6566	6.44971	4.94441		4.1498	6.33917	3.25619
0.180794	-0.799519	-0.572785		-0.762663	-0.611466	0.210843		0.177839	0.2278	-0.365873		-269.103	108.944	-11.2439		5.84402	7.45431	4.60362		3.70872	7.79009	4.35644
0.344308	-0.723427	-0.598419		-0.659303	-0.750443	-0.0464267		0.110957	-0.079506	-0.142927		-186.741	86.2786	-137.19		6.39247	5.15068	5.04692		3.6792	7.92903	4.5944
0.463361	-0.414624	-0.783188		-0.35376	-0.889205	-0.290117		-0.142756	-0.044382	-0.16394		-156.479	-7.09824	-195.364		4.13546	8.27627	3.61424		3.70993	8.07207	5.11906
0.409165	-0.422457	-0.808773		-0.463612	-0.785629	-0.409696		0.0332253	0.116249	-0.144708		-141.695	60.4955	-208.406		6.55863	6.65472	4.41407		3.28555	8.2984	6.10504
0.55809	-0.50582	-0.657785		-0.698322	-0.559727	-0.446152		-0.113756	0.0165058	-0.292895		-57.6659	146.316	-167.154		4.90409	5.12434	2.22278		2.82732	7.90831	6.65889
0.482039	-0.76751	-0.422571		-0.306841	-0.894118	-0.326194		0.02044	0.00573446	-0.0068115		65.0599	99.641	-91.7193		5.13179	5.51238	5.04097		2.27911	7.79286	6.13402
0.587628	-0.437316	-0.68077		-0.00372307	-0.583296	-0.812251		-0.0951336	0.300622	-0.118745		23.7914	-5.4562	-179.499		2.76954	5.93908	7.51112		3.20466	6.88029	5.53058
0.411593	-0.562793	-0.716837		-0.201439	-0.282311	-0.937935		0.0561578	0.0796586	-0.0951712		86.3818	44.1979	-283.161		3.94479	2.25236	5.09026		3.40912	6.01959	5.85933
0.380584	-0.486084	-0.786688		-0.256406	-0.151025	-0.954697		-0.0399852	-0.0789581	-0.238987		111.705	68.0997	-293.253		4.02972	2.45081	3.37973		3.40474	5.08453	6.2886
0.318029	-0.659005	-0.681594		-0.208696	-0.0139261	-0.977881		-0.0380083	-0.125426	-0.174491		113.147	48.057	-219.59		2.22636	2.81347	4.04307		3.35903	5.02335	6.47852
0.531976	-0.581171	-0.615826		0.19354	-0.534107	0.822965		0.151353	-0.0787704	-0.119074		172.435	149.603	116.121		5.94005	7.34815	4.81168		1.34549	6.04609	7.63383
0.20529	-0.600498	-0.772825		-0.578987	0.57296	-0.580079		-0.08554	0.118335	-0.379243		-25.7999	148.536	-118.956		1.45343	7.44599	3.36629		3.82262	6.52343	7.63707
0.449304	-0.722161	-0.525936		-0.949691	-0.0276088	-0.311968		0.136174	0.12957	-0.244692		-9.53757	145.573	-84.0788		2.99917	5.20443	5.10514		3.36729	7.0777	7.74209
0.755623	-0.642099	-0.129394		-0.550341	-0.051056	-0.833378		0.553649	-0.00969687	-0.113896		27.192	116.653	-115.662		5.10397	6.30073	3.63846		2.99596	6.86098	7.43627
0.709296	-0.264533	-0.653392		-0.167953	0.181672	-0.96891		-0.181455	0.23752	0.0847206		46.9757	59.8365	-176.604		1.99549	7.18385	7.34792		2.79547	6.59092	6.89015
0.43869	-0.359075	-0.823782		-0.115229	-0.14491	-0.982712		-0.183008	0.0816789	-0.0400251		42.2288	47.0846	-154.088		3.06447	3.61088	4.09376		2.85815	6.77226	6.56657
0.475041	-0.791758	-0.384		0.133215	-0.261496	-0.955967		0.085549	0.303338	0.112409		55.3908	-17.4657	-179.545		2.288	3.93591	4.83089		3.90383	5.89215	5.42227
0.486083	-0.713835	-0.504145		-0.0491238	0.774049	-0.631217		0.0390581	0.234213	-0.123726		28.9964	-24.5842	-85.5398		3.93526	4.29972	5.98855		3.98688	5.38078	5.30589
0.467454	-0.765558	-0.442049		-0.298071	0.614244	-0.730656		0.0406813	-0.154905	-0.131936		21.1963	42.1534	-130.737		3.02603	3.52514	5.04191		4.02233	5.3072	6.58023
0.412354	-0.804744	-0.427025		-0.155527	0.354235	-0.922133		0.302163	-0.000970864	-0.162823		11.0965	40.2527	-153.029		4.60837	4.93939	5.45179		3.72258	6.93255	7.35663
0.406014	-0.798842	-0.443852		0.0662992	0.407295	-0.910887		0.39001	0.322609	-0.0822858		-0.11092	-27.909	-119.478		4.91339	6.13374	2.26205		5.4462	5.91512	7.31606
0.0544229	-0.751704	-0.657252		-0.0536159	0.574874	-0.816483		0.20428	0.270087	-0.407464		-7.3301	-13.4038	-106.908		2.32682	4.25076	5.14413		4.50553	6.08909	6.97423
0.541155	-0.44607	-0.712863		-0.171368	0.76128	-0.625368		-0.0693763	0.197264	0.0433063		-7.05856	13.9182	-102.612		3.69186	6.62361	3.8945		4.30381	6.27303	6.96859
0.573299	-0.748124	-0.334124		-0.194734	0.813697	-0.547701		0.153101	0.0436066	0.0282466		-2.4837	33.3627	-83.6863		4.07979	4.70337	4.90337		3.98604	6.15889	6.78902
0.4276	-0.522626	-0.737577		-0.212438	0.782982	-0.584644		-0.0787955	0.178019	-0.152417		2.63692	12.8179	-96.6302		3.51301	2.32448	5.04758		2.87468	3.74661	4.39844
0.756848	-0.593115	-0.274583		-0.221257	0.560438	-0.798095		-0.0341047	0.0456682	0.00203422		94.7108	38.9246	-164.477		4.16827	8.46866	4.03378		4.15538	3.36203	5.67649
0.443664	-0.257803	-0.858312		0.00816746	0.90554	0.424181		-0.123211	-0.0182436	-0.0412534		-34.958	-47.6195	90.7638		3.57477	6.14599	6.4987		2.07251	5.38526	3.63607
0.551471	-0.375022	-0.745143		0.30167	0.583187	0.754247		-0.0399016	0.0040743	-0.0633282		-54.7816	-120.279	169.447		6.17038	5.48068	4.74066		3.3976	5.74721	3.52454
0.648224	-0.328813	-0.686795		0.193738	0.91772	0.346778		-0.223622	0.202033	-0.080543		-21.747	-77.8886	124.939		3.43232	5.04892	4.3448		1.32233	5.37747	5.36733
0.744531	-0.544096	-0.386824		0.221816	0.973944	0.0472365		-0.121218	-0.00528976	-0.0386442		24.5079	-44.9191	82.2786		2.42424	3.67005	4.04476		1.28371	5.35928	5.79227
0.508617	-0.558703	-0.655103		0.295075	0.952882	-0.0703356		-0.103785	-0.0656896	-0.141141		56.3431	-12.5837	25.025		4.34541	4.06544	6.7486		1.39106	5.78249	5.83944
0.521457	-0.477412	-0.70722		-0.00365089	0.949034	-0.315154		-0.0407855	-0.118492	-0.180634		39.8106	29.0096	-14.5478		2.07977	7.77855	6.42442		2.32016	6.03118	5.16338
0.669838	-0.562287	-0.484924		0.376038	0.85692	0.35254		0.084873	0.147616	-0.00581624		41.4517	-83.8034	154.703		3.50767	5.25187	7.45986		3.07868	3.04036	6.51424
0.583078	-0.517986	-0.625867		0.273175	0.876891	0.395523		0.0185792	0.158895	-0.189891		44.8427	-63.1026	194.324		2.73276	4.7232	5.68665		2.84898	2.93769	6.09489
0.476006	-0.671867	-0.567462		0.0888973	0.931108	0.353745		0.118834	0.0280744	-0.231419		31.6384	-25.164	142.779		5.36005	5.20344	2.23384		2.63984	3.06232	5.90127
0.619465	-0.480791	-0.620567		-0.209514	0.72133	-0.660142		-0.0208344	-0.0407341	0.00622635		63.6709	22.3473	-99.9487		2.0892	7.00465	7.60306		3.89489	5.20558	6.61053
0.40781	-0.806527	-0.428025		0.514111	0.419622	-0.748069		0.131355	0.21327	-0.322071		36.7841	-50.8275	-63.8624		5.03722	5.62536	5.193		5.58164	5.06216	6.95264
0.305651	-0.772578	-0.556508		0.973828	-0.21395	0.0767136		0.143336	0.334291	-0.264306		46.3062	-104.147	-15.3726		2.95166	8.38158	3.29226		6.11259	4.4593	6.9017
0.188512	-0.822758	-0.53622		0.942211	-0.132906	0.307531		0.175266	0.183588	-0.24462		87.0188	-91.5556	20.9546		4.04663	5.10504	5.5466		6.50363	3.73376	5.79982
0.757056	-0.32859	-0.564708		0.47128	0.225813	0.852586		-0.129253	0.414613	-0.0147737		96.7514	9.0049	145.084		4.3946	2.84262	4.32353		1.34343	7.0398	5.83491
0.0561877	-0.575145	-0.81612		0.781732	-0.595062	-0.186541		-0.152193	0.246246	-0.438901		283.941	-100.337	-110.045		6.32405	6.20475	3.4009		4.33027	6.51001	4.76497
0.625669	-0.499512	-0.599188		0.853168	-0.52105	0.0247432		-0.130475	0.0421148	-0.0772025		343.33	-129.988	-38.7107		2.80604	3.75688	4.98854		4.98824	6.35428	4.95187
0.571658	-0.507096	-0.645027		0.862692	-0.472325	0.180755		-0.0524873	0.16765	0.0538474		310.715	-127.213	84.7959		4.57	7.0263	5.85773		3.08911	4.54733	7.86248
0.759802	-0.477477	-0.441266		0.804646	-0.392838	0.445223		-0.0629937	0.29933	0.258757		172.516	-104.949	208.415		2.7651	4.25884	3.50055		3.07398	3.82818	8.08222
0.677961	-0.477944	-0.558514		0.73804	-0.265814	0.620194		-0.0477718	0.270507	0.0355918		171.2	-21.0036	195.254		2.05685	7.13127	7.06192		2.49162	3.48441	7.90458
0.549875	-0.51857	-0.654769		0.45778	-0.673655	0.580195		0.0636927	0.262712	-0.109965		217.247	31.2478	151.952		3.72054	8.00793	4.47209		3.62582	2.52293	7.14461
0.721688	-0.220215	-0.656256		-0.21737	-0.0402265	0.97526		-0.21095	0.255688	0.045958		50.7302	72.9388	228.17		3.11805	7.20792	4.95694		2.53717	2.57854	6.1161
0.153832	-0.846062	-0.510406		-0.483914	-0.103254	0.869003		0.0880552	0.294122	-0.283813		-8.40036	118.005	235.115		5.54647	4.92071	2.42167		2.65231	2.71486	5.13773
0.510298	-0.75509	-0.411625		-0.38022	0.526418	0.760471		0.14363	0.123227	-0.215919		-63.1586	26.3757	210.608		1.7796	8.48659	5.79459		2.56446	3.36593	3.93193
0.313892	-0.742772	-0.591406		-0.406142	0.343395	0.846835		0.0254441	0.408458	-0.330085		-159.102	-70.26	88.4647		1.99672	8.72457	4.50566		3.58279	5.41976	3.14169
0.480452	-0.603554	-0.636308		0.427406	0.43229	0.794009		0.0546131	-0.0477499	-0.207996		-59.3752	-147.338	164.689		5.46623	6.49268	3.0656		6.07162	6.30357	5.60082
0.275866	-0.882048	-0.381954		0.721223	0.326666	0.61084		0.243393	0.306507	-0.358952		-9.2984	-146.83	148.856		5.1976	4.14234	6.41981		3.92414	4.17033	7.97015
0.390033	-0.408666	-0.825146		-0.108835	0.357692	0.927476		-0.11678	-0.00636081	-0.238553		-18.526	20.7923	193.667		1.54455	8.29767	6.22922		2.2085	3.1755	6.17964
0.295324	-0.52687	-0.796989		-0.14873	0.336721	0.929784		-0.0936227	0.116625	-0.436426		-62.3915	-11.9052	169.975		6.30774	5.46295	4.37494		2.47143	3.66392	5.38135
0.601065	-0.143375	-0.786234		-0.222518	0.642421	0.733336		-0.313383	0.0351691	-0.0132931		-93.8739	-23.8688	88.3739		2.50886	4.04398	3.38786		2.82853	4.64423	4.47536
0.618721	-0.500192	-0.605798		0.970038	-0.24176	0.0240558		0.0462205	-0.0665261	-0.0226838		7.72612	-181.461	-2.28559		5.60228	4.25222	2.8233		5.92785	6.3266	4.64917
0.208849	-0.510827	-0.833929		0.885585	-0.402108	0.232483		0.117	0.22982	-0.255439		44.1117	-233.216	71.2465		1.48098	6.77462	4.37071		5.84046	6.31745	5.07253
0.655897	-0.627875	-0.419013		0.908344	-0.265196	0.323393		-0.0888949	0.108685	0.125588		111.024	-185.742	139.374		3.4171	6.81491	2.43567		3.55489	4.34739	8.01124
0.548252	-0.449718	-0.705105		0.774017	-0.172562	0.609196		-0.291606	0.203643	-0.116794		91.2963	-143.283	201.746		4.01501	6.75369	1.9617		3.37134	3.68222	8.09339
0.2382	-0.892096	-0.38396		0.986398	0.128822	0.102093		0.156198	-0.0575038	-0.214236		113.967	-96.4687	22.8699		3.96283	8.00032	2.77892		4.26933	3.90134	7.97102
0.738752	-0.54397	-0.397922		0.963931	0.147686	0.22142		0.0743019	0.0443592	0.0145428		81.4546	-278.588	87.3828		3.64458	4.04742	6.39203		5.6253	4.09291	7.81483
0.589489	-0.613817	-0.525101		0.983773	-0.164555	-0.0714937		0.186081	0.251069	-0.0385526		61.9443	-153.541	-13.3855		6.2136	4.68828	5.57511		6.40759	4.33734	7.34403
0.605761	-0.6672	-0.433471		-0.159395	0.377502	-0.912187		0.103753	0.0626686	0.106744		-59.1749	-3.14644	-80.7794		3.93359	2.4627	4.96597		4.51703	5.65518	6.75804
0.724825	-0.408905	-0.55446		-0.424172	0.633363	-0.647248		0.043606	0.19913	0.160482		-50.1303	35.9321	-84.2213		6.37663	4.48698	3.79152		4.45917	6.45884	7.44294
0.462008	-0.736101	-0.494676		-0.357889	0.087283	-0.929676		0.0531391	0.450292	-0.130301		-97.0319	17.3727	-153.06		3.4568	4.67555	6.55917		4.46873	6.77381	7.6599
0.552254	-0.663048	-0.505355		-0.377669	0.441024	-0.814165		0.143943	0.184729	-0.0948515		-34.2105	58.3594	-152.916		2.93764	4.91988	5.20034		4.00664	6.44688	7.56118
0.368498	-0.584051	-0.723252		-0.18305	-0.857304	-0.481169		-0.0546349	0.311067	-0.337166		137.913	158.56	-142.878		3.38182	4.80307	3.7915		2.11632	6.81562	7.32622
0.190142	-0.485804	-0.853136		0.289237	-0.674883	0.678878		-0.00550036	-0.00769743	-0.340372		171.271	65.821	114.443		6.25292	4.42532	5.17136		2.75254	2.85962	7.1605
0.397604	-0.705133	-0.58711		0.427785	-0.612611	0.664611		0.0938873	-0.0850182	-0.0507561		189.83	50.9552	116.877		2.5011	4.25538	3.73196		4.55617	2.26626	6.64267
0.591142	-0.63465	-0.497766		0.437535	-0.204577	0.87562		0.300599	-0.203223	-0.175918		59.84	-16.2943	91.8613		1.4713	4.51164	4.34463		4.18604	2.45006	6.88136
0.319116	-0.862438	-0.392895		-0.289321	-0.522917	0.80178		0.340072	0.157914	-0.365436		67.4699	102.12	160.159		4.2665	4.89746	5.06991		2.97694	2.41009	6.28033
0.304892	-0.480714	-0.822165		0.0411265	-0.847393	0.529371		-0.23045	0.340594	-0.444697		177.027	109.744	116.589		2.24341	7.54233	5.886		4.19322	2.17472	6.13025
0.231973	-0.559092	-0.795993		0.310043	-0.883325	0.351582		-0.0531613	0.110897	-0.412372		222.997	68.3635	64.8302		4.5185	3.54005	2.9817		4.98773	2.21565	6.00738
0.626196	-0.354623	-0.694349		-0.458129	-0.488382	0.742698		-0.119141	0.300329	0.0246727		32.1765	86.0288	81.5787		4.71811	3.29903	6.1233		4.13896	2.06869	5.77214
0.812044	-0.220609	-0.540293		-0.242289	-0.850929	0.466064		-0.165847	0.123042	0.174562		77.4855	97.1097	51.8795		1.23657	6.53897	3.98442		4.93474	2.15647	5.72105
0.273987	-0.742605	-0.611121		-0.215742	-0.794872	0.567128		0.0259799	0.347703	-0.255996		110.844	137.363	80.6701		1.48931	8.35808	4.10583		5.38011	2.24323	5.32284
0.683871	-0.554768	-0.47387		-0.608899	-0.47101	0.638273		-0.0861835	0.212074	0.0735417		6.39929	150.224	76.5572		3.61846	5.27999	3.78576		2.24058	7.8585	4.89957
0.268687	-0.495527	-0.82599		0.387432	0.772677	0.502859		-0.2212	-0.0674977	-0.244928		-53.8523	-68.6044	17.3815		3.45924	4.59222	3.9328		5.33652	6.27937	6.8598
0.62569	-0.429256	-0.651346		0.255747	0.871449	0.418532		-0.0253761	-0.111581	-0.0773767		-76.149	-56.6931	-16.8694		1.11779	5.66375	6.73172		5.15304	6.54962	6.95181
0.651588	-0.55606	-0.515975		-0.358084	0.785808	-0.504263		0.125892	0.0119701	0.0581669		29.4325	16.9302	-62.3854		5.87966	7.63989	4.23211		3.73632	4.66052	6.01251
0.427852	-0.322529	-0.844345		-0.268315	0.776347	-0.570344		-0.195418	-0.108786	-0.194334		60.6092	81.1825	-71.6609		2.7326	5.58018	4.75031		2.9302	5.9013	7.08317
0.297874	-0.625162	-0.721418		-0.141195	-0.175355	-0.974328		0.0720751	0.181779	-0.26132		-36.3371	-14.9087	-155.674		3.72326	5.57211	7.18656		4.08542	7.76135	6.43267
0.350195	-0.557268	-0.752872		-0.0660534	0.357098	-0.931728		-0.0385261	-0.0164749	-0.326994		6.73314	-10.8557	-136.719		1.8663	2.95508	4.34939		5.47279	2.98806	5.01582
0.658851	-0.644172	-0.388533		0.212233	0.278979	-0.936551		-0.124221	0.199447	0.17157		66.4765	-40.3559	-147.657		3.46971	2.0166	4.22211		5.50282	2.96457	5.6989
0.427129	-0.714324	-0.554348		0.0762861	0.315395	-0.945889		0.236131	0.299166	-0.194368		57.4811	-32.8716	-123.324		2.87566	3.97018	6.17671		5.83948	4.50128	6.61066
0.644923	-0.358614	-0.674885		0.0970696	0.199957	-0.974984		-0.250687	0.296769	0.0817249		38.8332	-30.9031	-131.71		5.12517	7.41843	3.56365		5.15419	4.92278	6.06736
0.571245	-0.402362	-0.715391		0.271177	-0.226916	-0.935399		-0.200423	0.188128	-0.114977		14.6537	-61.704	-138.416		0.786523	5.49832	5.45297		5.9727	4.21489	6.17468
0.800675	-0.241424	-0.548301		0.0233915	-0.00391788	-0.999719		-0.223824	0.362107	0.0357563		-21.5714	-33.6535	-148.716		6.49311	4.65909	4.97105		5.51198	5.5064	7.00305
0.455011	-0.600216	-0.657804		0.101722	-0.132489	-0.985951		0.0240142	0.0864687	-0.154699		-30.3171	-54.4796	-183.359		1.5053	6.83787	4.62618		5.35588	6.65155	7.12047
0.311467	-0.591749	-0.74352		0.0258423	-0.443812	-0.895747		-0.073378	0.459679	-0.353204		-57.0499	-37.0322	-171.631		4.45549	6.09709	3.4774		4.76595	7.47001	6.60661
0.341719	-0.587265	-0.733722		-0.326536	-0.734923	-0.594358		-0.0247616	0.114651	-0.32384		-75.6413	61.4127	-183.78		2.68997	8.41298	5.30382		3.54109	8.05958	7.11613
0.502537	-0.541642	-0.673855		-0.330471	-0.725783	-0.603347		-0.096809	-0.165988	-0.22918		-43.0358	109.03	-239.419		2.07963	8.14287	4.03789		2.72285	7.86095	6.80533
0.739903	-0.529539	-0.414888		-0.450671	-0.827915	-0.333845		-0.128946	0.325661	0.218532		-59.0082	151.042	-169.772		4.0626	5.10068	5.59428		2.52337	7.72322	7.51158
0.540489	-0.638157	-0.548294		0.725175	-0.301786	-0.618907		0.0793656	0.0346905	-0.0315551		156.432	-79.5967	-142.15		1.73599	8.35716	3.88393		5.84844	5.86128	5.1643
0.617217	-0.266472	-0.740295		0.975689	-0.134066	-0.173372		-0.211521	-0.0412994	-0.0911628		128.98	-161.017	-42.4296		3.52931	5.62802	3.97098		6.42394	5.99699	5.83025
0.490463	-0.487339	-0.722459		0.342005	-0.782828	0.51982		-0.107358	0.270297	-0.241602		158.882	54.964	91.6408		3.89467	2.0288	4.17128		4.65136	2.23016	6.53117
0.451689	-0.477596	-0.753577		-0.0435375	-0.885713	0.462187		-0.127092	0.00497099	-0.208632		221.859	185.777	36.1087		4.2977	3.19965	3.09886		2.17374	3.83957	7.80173
0.367091	-0.752054	-0.547411		0.135633	-0.944459	-0.299335		0.0257211	0.261106	-0.352423		265.205	154.295	-121.921		3.46821	4.97683	3.48123		2.39201	4.60453	7.85877
0.370083	-0.446136	-0.814863		0.779383	-0.619613	-0.0929564		-0.131043	0.407872	-0.332131		264.102	-22.3796	-47.5084		3.61005	6.71458	6.531		3.00532	4.12849	8.01336
0.408987	-0.474448	-0.779506		0.9169	-0.38826	-0.0924564		0.113888	0.144226	-0.182064		215.99	-118.791	-36.8003		5.53964	5.04863	2.50575		4.03022	4.15006	7.93435
0.510187	-0.479095	-0.714267		0.89357	-0.0640752	0.444327		-0.0472839	0.236774	-0.285247		87.3222	-105.35	92.6514		3.36606	8.37115	3.36047		3.88644	3.49667	8.03765
0.345512	-0.453046	-0.821809		0.653529	-0.508959	-0.560234		-0.175041	-0.0870625	-0.121446		162.139	-162.665	-155.163		3.07486	3.01358	3.74161		6.29179	3.65586	5.68227
0.383157	-0.463196	-0.79915		0.782692	-0.579328	-0.227534		-0.182663	0.0839249	-0.278959		182.641	-167.89	-104.551		1.63963	7.37134	4.29806		6.25124	3.76893	5.41032
0.451821	-0.582264	-0.675889		0.788244	-0.615112	0.0175723		-0.0678773	-0.0500239	-0.327529		45.4006	-123.502	-26.2151		3.29938	7.56671	5.17875		3.20418	6.5683	4.73876
0.662125	-0.249369	-0.706686		-0.346411	-0.20945	0.914401		-0.263738	0.138199	-0.0288592		-6.69626	150.463	195.275		5.39915	5.20643	2.09454		1.96809	7.96021	5.98245
0.486793	-0.76649	-0.418959		-0.547832	-0.516607	0.658025		0.209105	0.246225	-0.0194592		14.8282	219.409	144.524		1.48262	8.37817	4.72759		1.85143	7.69806	6.86458
0.728516	-0.237482	-0.642547		-0.573998	-0.491086	0.655257		-0.178127	0.213358	0.208006		23.6064	167.64	102.123		4.86284	3.30157	3.46659		1.79448	7.62607	6.87448
0.75662	-0.481337	-0.442539		-0.272535	-0.0136278	0.962049		0.0667154	0.0457013	0.0188646		-68.7632	50.3274	22.1441		2.91704	5.9976	6.38637		3.47329	6.85784	7.5547
0.363498	-0.584651	-0.725295		0.286171	0.737477	0.611746		0.0286918	0.418676	-0.356954		-13.7518	-50.5749	72.2732		1.94885	8.11365	4.17547		4.19968	5.64202	5.91009
0.323185	-0.582666	-0.745689		0.0814149	0.747128	0.659675		-0.0122904	0.0357528	-0.256997		7.06167	-27.1831	151.249		3.15932	7.69684	5.85004		2.8775	3.04637	4.17506
0.646243	-0.629455	-0.431459		-0.0946457	0.854471	0.510805		0.0284903	0.300737	0.0160269		-73.4923	-5.66903	32.131		3.00006	5.80828	7.34112		4.02158	5.68288	6.05757
0.65312	-0.414789	-0.633549		0.0126796	0.671212	0.741157		-0.0565536	0.272868	-0.0695394		-108.198	-41.9224	16.6856		1.10436	3.76827	5.78872		3.81112	5.4024	5.68974
0.538261	-0.647304	-0.539697		-0.310753	0.363069	0.878415		0.156771	0.050489	-0.0170416		-92.2856	96.5889	215.035		5.5797	4.08832	5.94294		2.5518	7.30856	4.11643
0.278489	-0.535557	-0.797259		-0.17032	0.82227	0.543013		-0.146178	0.163759	-0.269334		-32.3923	8.54256	74.4642		4.55949	7.91514	4.41672		2.59987	4.56949	4.57984
0.682035	-0.549598	-0.482463		-0.136001	0.893544	-0.427882		-0.0274157	0.224215	0.170818		26.9265	25.863	-48.2781		0.71241	4.93297	6.29612		1.49987	5.37456	4.47967
0.30186	-0.816329	-0.49243		-0.270395	0.927372	-0.258589		0.0413493	0.216483	-0.380925		8.56549	37.9143	-30.9713		2.97345	7.78787	3.87114		2.46096	4.10199	4.38134
0.512188	-0.674211	-0.532073		-0.213676	0.891496	-0.399472		0.269411	-0.114829	-0.0440646		27.4674	24.0013	-44.8651		3.74988	4.49221	5.08674		2.65497	4.37163	4.66249
0.330915	-0.63935	-0.694065		-0.130523	0.836401	-0.53235		0.00139804	-0.0714615	-0.209803		38.1552	52.2493	-62.4206		1.82397	7.45874	6.87137		2.97909	5.89507	6.43907
0.453997	-0.463658	-0.76086		-0.0389495	0.976455	-0.212174		-0.0163843	-0.123817	-0.0832681		4.64649	5.42098	-22.3198		6.10647	5.07098	5.32033		2.94665	5.59497	5.41913
0.412429	-0.531397	-0.739946		0.983767	-0.175867	-0.0356861		-0.136056	-0.0166208	-0.212049		104.813	-127.572	-9.11195		2.35958	7.6307	3.95702		6.56958	3.53002	5.78395
0.397602	-0.703567	-0.588987		0.942145	-0.275894	0.190382		-0.0134278	0.52186	-0.307021		286.058	-49.442	30.4248		5.10437	7.72635	3.82376		2.1967	7.25671	5.16217
0.452128	-0.604985	-0.655419		0.915302	-0.11993	0.384499		-0.148571	0.0521976	-0.197334		252.246	-32.1341	80.5889		1.83823	4.7347	4.33072		1.70616	7.06482	5.70642
0.383526	-0.397875	-0.833428		0.818419	-0.0484035	0.57258		-0.258223	0.0607497	-0.271665		223.031	-8.84033	135.283		6.66255	4.20753	4.85321		1.07127	6.0089	6.89865
0.563367	-0.73526	-0.376842		0.634695	-0.253336	0.730057		0.426711	0.033756	-0.214859		226.649	58.9306	212.732		2.21604	4.1477	5.49616		1.25442	5.3476	7.59798
0.35441	-0.450042	-0.819668		0.57113	-0.112158	0.813161		-0.0765112	-0.0864782	-0.252397		165.721	54.5716	235.428		3.57329	8.2189	4.82544		1.8419	3.8234	7.72637
0.14465	-0.605016	-0.782964		-0.46974	0.181862	0.863869		-0.109608	0.0707915	-0.349729		-42.768	103.792	215.4		3.32289	6.89353	1.91198		2.32736	2.97343	5.78797
0.26402	-0.921632	-0.284407		-0.590274	0.313321	0.743913		0.21606	0.0743696	0.0948953		-83.1035	61.4672	172.631		2.00418	7.09226	7.03153		2.4573	3.1847	5.09686
0.563989	-0.665703	-0.488625		-0.589241	0.139814	0.795768		0.143154	0.058481	-0.233497		-176.535	-40.9348	160.978		2.52229	8.50072	5.27219		3.37462	4.82558	3.0693
0.310565	-0.723623	-0.616376		-0.587755	-0.282214	0.758221		0.0525407	0.230067	-0.233159		-290.525	-118.187	109.478		3.1569	6.58181	7.15434		4.38614	6.26725	3.19363
0.500633	-0.525422	-0.687967		-0.315785	-0.69212	0.649038		-0.0260725	0.223554	-0.192614		-307.205	-198.246	43.5061		3.20153	4.63132	6.07712		5.07616	7.11214	3.91453
0.47526	-0.797397	-0.371868		-0.0297523	-0.742597	0.669078		0.399362	-0.0752999	-0.22531		-256.895	-221.334	53.7689		1.35403	5.19637	5.56068		5.41426	7.28693	4.43017
0.383482	-0.631821	-0.673605		0.608255	-0.331169	0.721355		-0.0103269	0.319362	-0.364475		-54.421	-155.213	111.636		3.37605	6.49158	7.38666		4.9499	4.20909	7.87189
0.413738	-0.783477	-0.463663		0.876927	0.0111089	0.480495		0.166764	-0.237107	-0.196544		0.113279	-155.592	48.966		1.60015	8.09982	6.47651		5.89706	4.49324	7.51055
0.391618	-0.603903	-0.694217		0.963171	0.152382	0.221544		0.0135862	0.368989	-0.295135		27.8318	-153.986	0.885714		2.74078	2.13279	4.67713		6.20943	4.54677	7.24146
0.670396	-0.505085	-0.543561		0.945723	-0.266981	0.185282		-0.00582146	0.0980156	-0.018847		58.032	-112.114	-2.35257		0.929829	7.07455	4.15189		6.30527	4.09646	6.43228
0.0849275	-0.623554	-0.777153		-0.0129049	0.678799	0.734211		-0.0632851	-0.0597026	-0.342965		-59.5386	-43.5911	92.2133		1.31236	7.86828	4.33332		4.92988	6.04099	6.74366
0.183226	-0.393278	-0.900978		0.661368	0.0228234	-0.749714		-0.357058	0.139148	-0.374559		39.9809	-75.2832	-94.35		1.75313	6.73254	7.22873		6.45263	6.25544	5.27431
0.340126	-0.662745	-0.667146		0.289695	-0.199089	-0.936184		0.302544	0.11428	-0.137086		17.4245	-111.054	-187.77		3.08067	4.34278	6.21972		5.9601	6.05092	4.19724
0.606687	-0.472009	-0.639639		0.297459	-0.689917	-0.659949		-0.226885	0.248337	0.0536854		-67.9858	-87.8593	-149.443		2.4278	4.21816	5.21594		6.04886	7.0765	4.93369
0.786071	-0.213544	-0.580079		-0.00336593	-0.222806	-0.974857		-0.190055	0.35725	0.139507		-9.34641	-27.0831	-134.1		1.76842	3.12674	4.36933		5.35813	6.58759	5.3736
0.625462	-0.502211	-0.597144		-0.0849187	-0.251535	-0.964116		-0.0759125	0.121891	0.100284		-14.0744	-37.257	-189.677		3.04766	4.23167	5.92581		5.22742	5.21885	4.37047
0.600931	-0.537419	-0.591661		-0.253577	-0.273722	-0.92778		-0.121801	0.25057	-0.0416176		44.3279	-28.0419	-366.725		1.47433	8.00355	6.56722		5.24148	3.8048	4.11648
0.508431	-0.69643	-0.506442		-0.193916	-0.204357	-0.959497		0.087506	0.0770093	-0.169046		108.849	-4.91303	-344.547		3.33962	4.6562	2.5546		5.36284	3.07933	4.56989
0.147482	-0.561206	-0.814431		0.906673	-0.402439	-0.126437		-0.178089	0.0614295	-0.306511		115.163	-61.2059	-6.07832		6.50902	4.32531	4.76524		6.55003	3.18389	5.55395
0.461314	-0.742179	-0.486169		0.456164	-0.873117	0.171991		-0.0317095	0.397583	-0.2427		71.2939	-16.1268	0.861001		5.51865	6.65661	5.43156		2.39701	7.30974	4.9231
0.576394	-0.382571	-0.722086		0.520066	-0.853513	0.0323421		-0.200092	0.244435	-0.206881		134.379	14.6942	-19.7452		0.626405	5.30951	5.32334		2.28232	7.20879	5.30858
0.076775	-0.808141	-0.583964		0.663256	-0.748392	0.0013279		0.0799834	-0.16395	-0.136881		199.694	54.0227	-16.739		4.67147	2.83346	3.54419		1.83395	4.67007	7.87339
0.477828	-0.483224	-0.733604		0.776853	-0.568771	-0.270184		-0.0871599	0.0435615	-0.165656		215.044	-114.852	-145.369		3.82191	8.34033	2.90473		5.75891	6.03477	5.05698
0.149129	-0.502763	-0.851463		0.865366	-0.487217	0.117305		-0.284746	0.0754081	-0.367477		33.4865	-261.451	3.60979		4.25861	8.16517	3.74189		6.45641	6.16286	5.73269
0.628777	-0.639275	-0.442682		0.873754	-0.485367	-0.0311974		0.300397	0.295333	0.0134922		4.29634	-221.649	-55.3509		1.63552	8.49042	5.75265		6.49146	6.3915	5.2626
0.198142	-0.722501	-0.662368		0.839669	-0.397553	-0.37001		0.0766421	0.366402	-0.282796		5.34169	-177.412	-115.243		3.31946	6.70816	4.87456		6.50405	6.65311	5.10137
0.425801	-0.705094	-0.567042		0.223514	0.0790454	0.97149		0.26052	-0.0477055	-0.231081		13.4864	-5.9113	132.843		5.00445	4.81388	2.67049		2.38648	6.79811	4.76812
0.125964	-0.738433	-0.662457		0.476702	-0.260287	0.839646		0.0715414	0.402898	-0.301375		107.703	6.29561	114.18		1.11947	8.21614	4.00388		2.31488	7.13293	4.82789
0.525798	-0.664577	-0.530918		0.404848	0.39809	0.823178		0.0432515	0.31327	-0.0819955		53.151	-9.23144	94.178		3.47651	6.69132	7.09125		2.37695	6.66672	4.78512
0.410829	-0.778714	-0.474156		-0.0238746	0.705743	0.708066		0.17815	0.160732	-0.203652		19.8222	23.2317	75.6328		3.57811	4.0985	6.36229		1.91964	6.57141	4.63735
0.0949366	-0.76261	-0.639854		0.186508	0.209959	0.959756		0.0636587	0.376183	-0.380664		79.8187	64.9674	169.424		3.56112	6.63757	6.58043		1.93694	7.27944	4.88487
0.291413	-0.519973	-0.802936		0.0626766	0.59074	0.804424		-0.215055	0.253696	-0.589513		34.2977	27.0895	150.096		2.46662	4.07896	4.9268		1.94648	7.01528	4.61733
0.495909	-0.514959	-0.699208		-0.188931	0.848134	0.494949		-0.0266021	0.335657	-0.28939		6.28919	1.87064	109.686		4.24667	2.21526	4.19934		2.37878	3.23158	5.1569
0.393946	-0.785222	-0.477737		-0.729063	0.683379	-0.0382145		0.219992	0.152862	-0.250389		-2.88721	59.071	-9.81788		1.12133	6.60396	4.98472		2.83381	3.28834	4.44461
0.765448	-0.277176	-0.580744		0.451748	-0.195144	-0.870542		-0.207695	0.276929	0.0336691		117.308	-75.7241	-178.739		2.86915	4.08463	5.96979		6.09581	4.07737	6.62325
0.287318	-0.674091	-0.680478		0.296806	-0.0914195	-0.950552		-0.0644043	0.105254	-0.27441		39.9719	-63.8899	-177.45		4.81229	3.90974	2.96284		5.98821	6.31202	6.37474
0.352098	-0.772007	-0.529181		0.212623	-0.600712	-0.770672		0.100256	0.281609	-0.209074		-22.8342	-98.9125	-187.231		4.96784	7.03166	5.74607		5.8319	6.08878	3.86271
0.510572	-0.780938	-0.359794		0.406066	-0.82273	-0.397775		0.2211	0.225724	0.00983842		-119.811	-205.852	-228.45		5.64859	7.08922	5.19198		5.84845	7.28286	4.61545
0.483774	-0.630999	-0.606468		0.350959	-0.886644	-0.301147		0.174949	0.000117964	-0.0239147		-181.73	-211.229	-228.833		1.22352	8.32843	5.43306		5.66339	7.54827	4.98401
0.220632	-0.656703	-0.721153		-0.640112	-0.701647	-0.312966		-0.0569384	-0.129365	-0.199769		-96.912	113.07	-138.603		1.76669	6.9837	7.57951		3.29194	8.17087	7.12985
0.477744	-0.829641	-0.288887		-0.00974929	-0.0657871	-0.997786		0.610657	0.15373	-0.355494		54.5304	29.4132	-102.193		4.75488	4.42376	6.16704		3.01687	6.2385	5.93191
0.685704	-0.681739	-0.255034		0.137426	-0.105054	-0.984925		0.285599	0.0674496	-0.0577378		97.2675	-5.26946	-187.593		5.33826	7.02756	5.58121		3.24559	5.77261	6.17273
0.4514	-0.424802	-0.784718		0.48523	-0.375388	-0.789706		-0.274028	0.19336	-0.213309		86.9881	-101.082	-193.44		6.09715	6.66096	5.76053		4.84849	5.6888	4.38713
0.427025	-0.618685	-0.659453		0.368334	-0.151821	-0.917214		0.21145	0.0341696	-0.225079		105.7	-104.624	-215.771		2.24961	6.11201	4.42434		5.00118	5.593	4.34486
-0.0126336	-0.57302	-0.819444		-0.56751	-0.153626	-0.808908		-0.116865	0.040872	-0.418003		-68.4124	29.0482	-277.292		3.61169	6.139	4.53972		5.222	3.2026	4.17524
0.55685	-0.459069	-0.692224		-0.616485	-0.347246	-0.706659		-0.18328	-0.0381709	-0.10711		-85.3035	20.3101	-228.145		3.39469	7.66747	2.03189		5.31354	3.10372	4.04783
0.616412	-0.3568	-0.701948		-0.350421	-0.191046	-0.916901		-0.0142457	-0.067726	0.000187263		-17.7675	20.566	-283.314		1.90673	8.52148	5.43605		5.64992	2.86391	4.85189
0.592804	-0.202938	-0.779358		0.338075	-0.112987	-0.934312		-0.134014	-0.0900008	0.00913805		50.8728	-50.5357	-123.877		2.00894	2.73382	4.80848		6.17355	3.61419	6.32893
0.374404	-0.601856	-0.705401		0.8442	-0.334446	-0.418894		-0.0781872	0.386505	-0.464438		131.912	-108.786	-56.6627		2.55694	7.45842	5.85872		6.42604	3.44038	5.51795
0.376407	-0.541738	-0.751557		0.821942	-0.565286	-0.069741		-0.0529862	0.275095	-0.314944		206.236	-106.489	-39.067		5.22392	8.06542	3.88565		6.46331	3.43483	5.39407
0.52113	-0.391533	-0.75837		0.918857	-0.387545	0.074232		-0.169432	0.257263	-0.21599		180.215	-78.9987	11.8482		3.16296	5.39081	5.90412		2.37634	6.99773	5.23607
0.306638	-0.569132	-0.76293		0.922833	-0.340575	-0.179968		-0.177461	0.0170796	-0.0965103		83.3109	-132.191	-31.8898		4.87067	5.78687	5.63897		3.96774	6.44709	4.62591
0.306409	-0.824147	-0.476335		0.976334	-0.177352	-0.123769		0.203925	-0.0208437	-0.229445		123.081	-143.245	-18.1977		3.39721	5.61034	4.40717		5.12154	6.38314	4.94034
0.677617	-0.555908	-0.481458		0.820121	-0.351139	-0.451777		-0.00125324	-0.0479962	-0.0274348		131.525	-167.414	-135.582		3.75146	4.14786	6.44671		5.44652	6.11035	4.52414
0.159703	-0.569083	-0.806622		0.933724	-0.249229	0.256992		0.0477953	0.478137	-0.468635		236.935	-118.004	105.305		4.98986	6.42034	2.15532		5.01311	2.97207	7.59702
-0.144054	-0.757104	-0.637214		0.248066	-0.467407	0.848524		0.270283	0.181413	-0.420863		105.448	32.6723	138.471		4.42989	5.0306	5.30705		4.44194	2.14756	6.29543
0.451976	-0.472972	-0.756317		-0.625425	-0.00947269	0.780226		-0.23922	0.12327	-0.272606		-82.198	109.108	159.326		5.51546	6.80169	5.64733		3.78782	3.17887	3.42724
-0.0855224	-0.754761	-0.650401		-0.817312	-0.574159	-0.0483959		0.243468	0.212877	-0.619929		-120.359	183.373	-123.55		3.52523	5.96058	7.37003		2.91513	8.19603	6.97564
0.58482	-0.634251	-0.505678		-0.82558	-0.0489201	0.56216		0.191868	0.194561	-0.111743		-107.187	235.392	12.9919		1.78664	7.81415	3.35473		2.64172	6.51989	8.1458
0.321785	-0.484795	-0.813282		-0.0702293	0.561307	0.824623		-0.261878	0.12805	-0.0665042		-83.01	-8.97887	104.195		3.29728	8.50553	3.19203		3.09244	4.78247	5.10491
0.690491	-0.610896	-0.387335		0.137557	0.901552	0.410222		-0.112689	0.158475	0.0891296		-7.58135	-19.8224	42.8898		6.71484	4.93274	3.87071		3.84161	5.67377	5.94954
0.231783	-0.798407	-0.555718		-0.282595	-0.327801	0.901491		0.174375	0.258743	-0.270931		-3.52495	155.883	150.011		4.10494	4.9426	6.43507		2.11929	3.79332	7.34264
0.633926	-0.534121	-0.559332		-0.381002	-0.455757	0.80444		0.175503	-0.0845236	-0.0316337		12.9322	143.506	55.6951		3.28263	6.83867	5.11261		2.24161	3.68668	7.26121
0.654759	-0.548685	-0.519841		-0.524266	0.827236	0.202055		-0.0257871	0.101491	-0.00887422		95.676	91.6908	-11.1144		2.39537	6.95503	5.58162		2.66632	3.75032	7.4118
0.534763	-0.517156	-0.668265		0.0986468	0.964149	-0.246345		-0.0967979	0.12326	0.0223643		119.019	52.7643	-19.396		2.84596	8.24916	5.42346		2.73627	4.18353	7.43782
0.381819	-0.79499	-0.471386		0.0522326	0.930987	-0.361296		0.183655	0.209701	-0.240874		118.538	53.0773	-27.7084		2.30904	4.34017	5.89605		2.32578	5.10451	6.96066
0.31797	-0.613875	-0.722532		-0.11311	0.854525	-0.506945		-0.145501	-0.207433	-0.275431		120.129	77.3663	-52.3718		1.30281	8.15186	4.4769		2.42346	5.4516	6.98448
0.680993	-0.557847	-0.4744		-0.0689576	0.938242	-0.339039		0.128151	0.12074	0.008503		63.4074	73.8149	-23.2659		0.824023	4.52353	6.38279		2.24989	5.99016	6.53554
0.425687	-0.420693	-0.801129		-0.221553	0.960992	-0.165554		0.0429619	0.155135	-0.183854		-17.475	45.8173	-11.0937		3.2522	5.41867	5.72096		1.68166	4.37064	3.53298
0.739257	-0.377761	-0.55749		-0.203602	0.328356	-0.922349		-0.211999	0.230951	0.00285968		35.393	33.3188	-105.811		6.78344	6.05787	3.99391		3.89255	5.4959	7.01619
0.118699	-0.490628	-0.863247		0.655066	-0.653691	-0.378915		-0.289531	0.0937195	-0.407948		7.15163	-165.35	-142.897		3.25876	7.68544	3.89273		5.2801	6.05883	4.18597
0.444728	-0.452157	-0.773157		0.216906	-0.15411	-0.963951		-0.00705593	-0.0829076	-0.184383		46.905	-134.155	-250.009		6.71528	6.48593	4.4589		5.46797	5.52753	4.02434
0.455659	-0.569297	-0.684307		-0.243258	-0.0414148	-0.969077		-0.0615092	-0.0191126	-0.319681		84.9707	19.9026	-360.081		3.48912	4.85334	3.80834		5.23829	2.86318	5.20471
0.706572	-0.656831	-0.263306		-0.114332	0.058619	-0.991712		0.212316	0.0538546	0.012476		113.513	-19.7931	-257.742		1.71435	4.59086	6.24834		5.36552	3.04796	5.80463
0.762912	-0.400152	-0.507783		0.289504	-0.234849	-0.927919		0.0866013	0.180099	0.164648		46.0775	-74.3467	-201.209		5.97333	4.90409	5.76709		5.68675	6.08941	7.29004
0.396173	-0.770434	-0.499478		0.0039246	-0.0872346	-0.99618		0.0443795	0.388901	-0.373297		-37.3464	-28.0606	-169.447		6.01916	5.28228	5.72426		4.75233	7.37735	6.77744
0.166716	-0.88777	-0.429033		-0.144635	-0.0536371	-0.98803		0.202179	-0.273249	-0.265025		-55.6604	-24.2827	-143.93		1.93238	2.77775	4.73825		5.11672	6.91661	7.39163
0.513432	-0.31514	-0.798169		0.187384	-0.536855	-0.822602		-0.206706	-0.0971225	-0.144157		-69.6663	-71.8892	-169.631		3.426	5.40013	3.50031		5.72476	6.7846	7.26631
0.78246	-0.404244	-0.473648		0.310008	-0.685728	-0.658538		-0.0413852	0.325091	0.159195		-77.123	-111.715	-221.599		2.47495	8.80776	3.6983		5.83753	6.77044	7.20735
0.390028	-0.853433	-0.34573		0.0790173	-0.566569	-0.820217		0.403194	-0.124193	-0.211699		-64.1034	-43.3275	-289.389		2.83965	2.963	3.66389		5.03447	7.37938	7.28849
0.407792	-0.418012	-0.81177		0.0293851	-0.878953	-0.476002		-0.217164	-0.0506979	-0.131912		-177.52	-29.496	-269.102		2.86828	5.84649	7.03815		4.53687	8.00885	7.07902
0.390616	-0.559	-0.731394		-0.767857	-0.635766	-0.078725		-0.0314093	-0.0909991	-0.24782		-151.416	157.304	-146.093		3.27071	7.70044	3.02208		3.07613	8.31375	6.7986
0.239543	-0.840002	-0.486843		-0.443609	-0.674769	-0.589828		0.00660831	0.0744455	-0.20484		19.4877	133.426	-153.741		4.46818	7.09242	5.27177		2.18073	7.11434	7.0635
0.395904	-0.623553	-0.674123		0.272823	-0.39697	-0.876346		-0.0170999	-0.0518048	-0.326299		99.4153	-0.817747	-173.265		5.47737	7.11102	2.22549		3.4228	6.15991	5.67328
0.347756	-0.493471	-0.797215		0.871692	-0.392133	-0.293914		-0.0396549	0.113039	-0.298341		211.217	-210.022	-169.931		2.19926	6.80544	7.25128		5.49368	6.12433	4.44155
0.395617	-0.636851	-0.661746		0.923357	-0.364668	-0.120123		0.204157	0.0566505	-0.176096		199.334	-237.383	-107.548		1.6927	7.2001	5.01382		5.59329	6.22277	4.78615
0.483242	-0.590691	-0.646189		0.929551	-0.36642	0.0408771		0.0824503	0.435353	-0.250058		112.901	-283.33	-20.7282		3.39589	4.54733	3.68446		6.1871	6.14432	5.36816
0.732353	-0.338291	-0.590947		0.907242	-0.413134	0.0789459		-0.297494	0.0210601	-0.0193672		22.0667	-316.034	-22.9937		3.0486	4.59358	3.60098		6.5438	6.3235	5.68026
0.437213	-0.610799	-0.660128		0.891449	-0.435681	-0.124498		0.0122323	-0.163313	-0.159361		28.3447	-312.494	-132.734		2.52027	2.86756	3.70812		6.58621	6.68801	5.46197
0.628997	-0.716098	-0.3026		0.811558	-0.395872	-0.42972		0.453571	-0.135673	-0.111814		52.7181	-250.522	-195.443		1.67123	6.85835	7.17724		6.53722	6.72085	5.17929
0.177634	-0.816205	-0.549778		0.776357	-0.568698	-0.271759		0.294573	0.151899	-0.33844		-26.1862	-268.861	-179.251		3.34153	6.07458	1.93583		6.36309	7.12467	5.44244
0.24226	-0.766319	-0.595035		0.654135	-0.726989	-0.20879		0.0375553	0.451463	-0.254821		-72.8906	-247.631	-175.466		1.41558	7.91308	6.47531		6.14983	7.04516	6.76481
0.162947	-0.532048	-0.830887		0.468717	-0.820072	-0.328309		-0.170254	0.346432	-0.421899		-88.7497	-203.305	-224.864		2.40962	7.92203	5.85529		6.06633	6.88726	6.9355
0.514993	-0.540864	-0.665017		0.301166	-0.944274	-0.132837		-0.00717975	0.38968	-0.270923		-157.66	-199.228	-212.976		5.10832	7.56257	5.47031		6.00969	6.92795	6.97433
0.114289	-0.620528	-0.775811		0.453449	-0.883314	0.118914		-0.00883777	0.327977	-0.421934		-60.1306	-202.307	-109.472		4.61711	5.22825	5.30915		6.52538	3.81863	6.47874
0.447187	-0.744714	-0.495403		0.603377	-0.788469	0.119387		0.0435322	-0.055376	-0.0298154		27.2058	-164.786	-57.6627		5.4711	5.79384	2.0702		6.50577	3.628	6.37992
0.692417	-0.427613	-0.581125		0.732682	-0.673787	0.095855		-0.106264	0.335232	0.0723951		35.5409	-144.196	-31.7826		3.8382	7.01031	1.78873		6.42768	3.80701	6.41407
0.652426	-0.467588	-0.596407		-0.389755	0.614734	-0.685707		-0.0595259	-0.162712	-0.017377		-58.6009	4.46907	-109.82		3.80354	3.44224	2.82682		3.99183	7.23016	6.39396
0.382626	-0.683413	-0.621726		-0.203684	0.109082	-0.972941		-0.018517	-0.0244997	-0.345305		-31.306	-16.2913	-155.728		3.92486	6.08977	1.84742		4.78431	7.08528	6.28185
0.581661	-0.570933	-0.579402		-0.165457	0.24373	-0.955625		0.133809	0.0629421	-0.0346342		-29.4901	-19.2272	-125.815		3.58148	7.8728	3.26174		4.70311	6.8502	6.93907
0.42139	-0.506544	-0.752226		-0.251372	0.510698	-0.822192		-0.120199	0.228203	-0.353839		-31.9809	-2.14537	-129.76		1.30797	7.49949	3.54697		2.03613	4.55206	4.0824
0.377618	-0.417529	-0.826483		-0.387127	0.682383	-0.620069		-0.307364	0.144143	-0.271603		32.2044	68.1401	-143.437		1.34642	7.76147	6.65149		3.98558	3.1218	4.8384
0.212782	-0.764835	-0.608072		-0.201547	0.619993	-0.758279		0.0912657	0.254017	-0.213818		114.936	59.0926	-179.588		2.62963	7.62712	2.53725		4.07482	3.5837	5.93647
0.472706	-0.728951	-0.495155		-0.179978	0.981508	0.065195		0.179654	0.185871	-0.0752451		20.8454	25.8237	30.8177		5.83978	6.93009	5.37977		2.23467	3.74187	4.14018
0.0906138	-0.818387	-0.567479		-0.130572	0.939939	0.315383		0.321844	-0.0079329	-0.339028		-11.9696	3.6508	77.9673		3.85111	7.88302	3.76453		2.4467	4.1358	4.24557
0.567352	-0.691762	-0.44674		0.0739041	0.898981	0.431709		-0.0207282	0.439495	-0.0939123		28.6385	10.293	89.0418		1.04966	8.25662	3.95875		1.97751	6.12389	4.47345
0.185801	-0.873456	-0.450059		-0.0482944	0.948114	0.31424		0.176817	-0.143274	-0.260688		10.3779	-2.87711	132.943		0.911849	8.01752	4.204		2.10439	3.6583	3.90995
0.623999	-0.636305	-0.453588		-0.126344	0.963577	0.235706		0.0999208	0.208033	0.00751355		-15.6118	-8.9103	84.8223		6.20974	7.69093	4.8089		1.94488	4.28296	3.55592
0.538343	-0.055341	-0.840907		-0.114379	0.933934	0.338652		-0.312328	-0.0135841	-0.0620797		-5.80482	-11.6564	79.291		5.37667	6.851	5.74002		2.38399	3.78536	4.76177
0.685404	-0.588083	-0.429394		0.152844	0.836567	0.526113		0.121351	-0.096929	-0.195205		10.7338	-20.1363	58.2305		5.53883	4.30004	5.4599		3.01943	5.64237	5.0981
0.770227	-0.480554	-0.419307		0.170742	0.842704	0.510586		-0.0570071	0.264445	0.23657		8.0394	-13.6535	75.8796		1.12689	8.0514	4.41869		2.68071	6.01698	4.95769
0.568455	-0.598689	-0.564297		0.204013	0.853562	0.479385		-0.0241374	0.257529	-0.0413018		46.5553	15.1139	71.0686		4.58051	7.29871	6.22519		1.99105	6.67136	4.87043
-0.0584781	-0.595313	-0.801363		0.262405	-0.139257	0.954856		-0.070907	0.191249	-0.487594		-126.824	-62.777	16.4837		1.57943	6.85926	6.94604		4.8287	6.35103	7.09226
0.469042	-0.639723	-0.608896		0.13298	0.539493	0.831423		0.136112	-0.0458234	-0.119472		-63.0508	-34.2739	50.7954		4.98775	6.20562	1.72068		4.21284	5.69157	6.29011
0.214334	-0.86547	-0.452794		-0.0204379	0.77269	0.634454		0.207927	-0.0184593	-0.141742		-15.5313	-4.97116	90.2603		3.54084	6.43112	5.08183		2.06137	6.10653	4.49829
0.544745	-0.398891	-0.737658		-0.161333	0.59658	0.786171		-0.226844	0.0123804	-0.106937		-44.4847	38.6394	138.547		3.84918	2.39282	4.68145		2.13386	6.90016	4.01049
0.580474	-0.271928	-0.767532		-0.161069	0.760209	0.629395		-0.0898437	0.140988	0.0165801		-43.6391	2.3195	103.052		2.73928	3.52888	3.11033		1.924	5.26031	3.30277
0.610697	-0.433973	-0.662356		-0.136993	0.834258	0.534084		-0.222602	0.223408	0.0420239		-59.6112	-25.0006	15.2447		1.26607	7.93335	6.19399		3.68633	5.24017	5.59216
0.282734	-0.557868	-0.780285		-0.111382	0.0990923	0.988825		-0.0905558	0.137588	-0.43128		-94.2768	11.0907	28.5668		4.15924	2.7154	4.23639		3.37909	4.93632	5.76435
0.510998	-0.281616	-0.812142		-0.887271	0.0728395	0.45546		-0.352931	-0.00598768	-0.188696		-24.9522	84.6452	-17.6203		5.85979	7.10541	5.74744		2.83265	4.22482	6.1814
0.227201	-0.565566	-0.792789		-0.517941	0.708131	-0.479883		-0.0815431	0.0204443	-0.336993		54.7599	72.2506	-55.9098		5.48191	7.56372	4.75713		3.52187	4.58771	6.81068
0.463538	-0.0928027	-0.881204		-0.289225	0.807049	-0.514802		-0.379371	0.155991	-0.117547		82.606	61.8747	-70.4359		3.69801	6.60351	4.8608		3.51177	5.13893	7.0032
0.411268	-0.701149	-0.58245		-0.352748	0.243602	-0.903453		-0.0413251	0.185163	-0.182393		85.9115	52.3412	-122.481		3.07964	6.21978	7.67602		3.83389	4.72854	6.22399
0.128788	-0.763898	-0.632356		-0.0495277	0.451001	-0.891148		0.0358707	0.367696	-0.360292		175.289	9.69884	-196.688		1.13944	8.2051	3.88216		3.27658	4.96082	6.33903
0.702175	-0.56371	-0.434951		0.118083	0.106719	-0.987252		0.431049	-0.00920481	-0.0480153		113.482	-62.282	-219.993		1.38888	8.26865	5.06193		5.25552	5.37386	4.49552
0.660623	-0.537202	-0.524396		0.0788272	0.120235	-0.989611		-0.128406	0.415639	0.0311365		98.0917	-62.6346	-227.04		1.68131	4.19322	5.81443		4.97309	5.36177	4.51953
0.671615	-0.49277	-0.553273		-0.122001	0.149756	-0.981167		-0.112333	0.375864	0.0146395		19.3798	-65.3205	-244.214		5.28169	6.57758	3.25138		5.40125	4.88617	4.1208
0.358669	-0.716602	-0.598196		-0.200931	-0.440216	-0.875121		-0.0116679	0.460198	-0.252546		-55.9873	-41.2584	-168.648		2.58542	7.62547	5.79706		5.4352	4.47404	3.63213
0.578867	-0.271949	-0.768737		-0.242795	-0.852951	-0.462088		-0.186949	-0.000388761	-0.0634922		-46.8397	20.4157	-92.2307		2.25089	7.41604	3.31185		3.05472	7.92525	5.77161
0.562131	-0.709217	-0.425463		-0.418028	-0.878298	0.232047		0.168685	0.201669	0.0685274		-81.4724	74.9439	-44.9223		2.9467	4.9166	5.78139		2.52722	8.29563	6.3073
0.614302	-0.596805	-0.516195		-0.570815	-0.649532	0.502274		0.255154	-0.0433133	-0.149593		-21.0402	212.57	15.1796		1.9257	6.88825	7.17771		1.94403	7.30559	7.51006
0.577039	-0.556838	-0.597459		-0.558481	-0.815755	0.150475		0.0549599	-0.0399286	-0.155749		100.084	262.852	-47.2758		1.13744	6.79044	3.88028		1.86476	7.04278	7.59014
0.385005	-0.724307	-0.571971		0.774413	-0.58383	0.243776		0.11307	0.256479	-0.279992		209.576	-27.4463	60.9296		3.19883	6.01726	5.03461		2.97108	3.67705	8.05136
0.568702	-0.622444	-0.537718		0.83452	-0.378065	0.400803		0.0569862	-0.107939	-0.0632069		137.798	-70.6329	75.459		3.9972	7.57277	2.14972		3.86997	3.2428	7.9564
0.615777	-0.438838	-0.6544		0.964013	-0.24211	0.109824		-0.10612	0.289887	0.0510079		119.214	-79.6645	19.1165		0.565998	4.58447	5.7486		5.42715	2.87453	7.25748
0.442145	-0.620335	-0.647837		0.965834	-0.190713	-0.175482		0.0375553	0.288588	-0.134091		55.6847	-100.965	-23.922		3.7575	4.22036	6.75149		6.44909	3.81043	5.96131
0.424909	-0.528577	-0.734887		0.442686	-0.339801	-0.829798		-0.220211	0.139651	-0.247083		27.9851	-74.0757	-117.028		2.29231	6.53346	7.75299		5.90908	4.17386	5.66968
0.417199	-0.540992	-0.730255		0.28184	-0.638142	-0.716478		-0.121458	0.222296	-0.313773		-22.8458	-60.5168	-116.719		3.60562	4.64228	4.23127		3.76355	6.18772	4.74104
0.282014	-0.651827	-0.703982		0.0954395	-0.284401	-0.953943		-0.0112178	0.0860461	-0.216395		-17.0525	-47.4669	-214.142		1.66654	7.54289	6.72422		5.41086	4.55932	5.87508
0.415051	-0.365256	-0.833259		0.191224	-0.65381	-0.732097		-0.296439	0.292258	-0.160628		-85.1692	-75.8685	-188.537		1.53986	7.25443	4.07398		5.40599	4.6737	5.91936
0.28673	-0.583244	-0.760009		0.033164	-0.655327	-0.754617		-0.0534034	0.060683	-0.256546		-91.6489	-39.5334	-138.961		1.07504	5.49652	5.93722		4.57184	5.11799	6.10681
0.619037	-0.586749	-0.522033		0.0338614	-0.59445	-0.803419		0.119384	0.441667	-0.120187		-93.3192	-53.9131	-142.78		4.11359	2.66963	3.95607		4.34271	4.99025	5.59553
0.473175	-0.575754	-0.666793		-0.0340695	-0.618479	-0.785063		-0.107172	-0.0129239	-0.346128		-55.7749	-18.5945	-203.73		2.25023	7.08693	5.43821		4.5213	4.8266	4.81106
0.758622	-0.537149	-0.368733		0.0290399	-0.949944	-0.311066		-0.0163357	0.338799	0.0885007		-144.211	-66.4412	-128.566		1.51222	6.94541	6.94602		4.39309	5.11833	4.2125
0.544099	-0.595172	-0.591377		0.236914	-0.965725	-0.106051		0.0317729	0.351101	-0.196329		-160.79	-131.393	-105.13		3.19068	7.8962	3.83323		4.61801	5.43075	3.9926
0.644187	-0.637271	-0.422976		0.361191	-0.891193	-0.274438		0.3305	-0.0297629	-0.162503		-135.414	-163.637	-137.86		2.64624	4.03822	3.34456		4.8023	5.51817	3.88607
0.219503	-0.792154	-0.569483		-0.307936	-0.947332	-0.0879641		0.163396	0.274849	-0.426834		-211.087	-130.283	-129.537		3.10138	7.52494	2.17756		5.02684	5.52728	3.40684
0.393968	-0.531073	-0.750167		-0.0586626	-0.972082	0.227192		-0.130058	0.361639	-0.427601		-204.354	-150.455	-65.1809		4.85336	3.76608	2.73979		5.27852	6.65626	3.53777
0.411938	-0.568609	-0.712033		0.14551	-0.970267	-0.193411		-0.0375625	0.0553765	-0.22098		-212.857	-195.641	-201.647		6.29017	4.35707	4.84578		5.3303	7.6169	4.75253
0.564706	-0.741769	-0.361782		0.304452	-0.941454	-0.144819		0.151602	0.146011	-0.146514		-160.389	-168.473	-146.491		2.99651	7.78672	5.34795		5.60589	7.64953	5.20443
0.628332	-0.497285	-0.598253		-0.00970407	-0.999701	0.0224457		-0.108309	0.156729	-0.165955		-224.837	-109.602	-134.361		4.29932	4.79777	4.98831		5.1212	7.83784	6.88625
0.183842	-0.554185	-0.811838		-0.15957	-0.958153	0.237654		-0.063219	0.351589	-0.502864		-187.873	-40.7421	-73.3153		2.80104	4.44377	5.88041		4.8881	7.77017	7.19852
0.765578	-0.41876	-0.488396		0.712237	0.233182	0.662076		-0.0167614	0.397996	0.12742		28.6993	-108.204	86.0088		6.5825	5.15823	3.70448		6.02583	4.34435	6.86678
0.552254	-0.663048	-0.505355		0.461875	0.440519	0.769815		0.143943	0.184729	-0.0948515		13.8653	-53.9337	83.6149		3.12213	5.178	3.94662		3.33346	5.83098	5.36781
0.499492	-0.646527	-0.576638		0.0879647	0.88384	0.459445		0.0739867	0.146185	-0.059823		-18.5744	-34.6168	73.1317		6.73493	6.46519	4.02381		2.70848	5.7506	4.85688
0.625019	-0.25205	-0.738798		0.383932	0.778543	0.496454		-0.172262	0.214347	-0.0249495		62.2133	19.5761	51.7378		6.14112	4.22637	3.72223		1.57143	6.78986	5.24235
0.709367	-0.433898	-0.555456		0.338653	0.938666	0.0649616		-0.233139	-0.00855317	0.0217319		44.2638	-26.6059	65.4042		2.07199	7.38275	5.34876		1.44676	6.36216	5.27623
0.200634	-0.533915	-0.82139		0.22772	0.972071	-0.0567502		-0.261522	0.112598	-0.176949		44.0139	-8.63804	31.9024		3.26952	5.63994	5.2042		1.80347	6.18786	5.21083
0.626636	-0.661335	-0.412266		-0.0672585	0.993151	-0.0955377		0.113153	0.194197	0.0932358		30.5376	31.7519	4.66527		3.39907	7.85887	2.59182		2.04505	5.90591	5.27034
0.592084	-0.575805	-0.563813		-0.101723	0.994618	0.0196847		0.00356397	0.231314	-0.172602		8.62548	31.7328	30.4051		3.92107	7.96033	5.37009		1.59767	5.49663	4.47148
0.12731	-0.739968	-0.660484		-0.276828	0.960909	-0.00454459		0.025777	0.37456	-0.271697		-43.7375	41.2299	21.4815		1.78326	7.79616	3.36221		1.67874	4.39412	3.50336
0.54156	-0.639166	-0.546058		0.164079	0.518057	-0.839461		0.035791	0.292688	-0.270683		142.234	12.4353	-100.302		3.71517	4.49921	6.19501		3.38262	4.53484	6.41657
0.28882	-0.497333	-0.818073		-0.149168	-0.0568363	-0.987177		-0.201483	0.198053	-0.392537		17.2639	-15.0102	-149.156		3.23856	6.95273	1.99515		4.50491	4.7238	5.25425
0.511594	-0.426142	-0.746106		-0.358835	0.10633	-0.927325		-0.142189	-0.0732522	-0.0948259		8.17589	22.2481	-135.949		3.70643	4.14505	6.72566		4.26534	4.86031	6.26792
0.429558	-0.591663	-0.682213		0.0785994	0.433338	-0.897798		-0.0659095	0.150931	-0.162311		128.387	19.4911	-126.913		1.46944	7.71041	6.45095		3.10843	4.9709	6.61622
0.589998	-0.400486	-0.70108		0.243618	0.367979	-0.897352		-0.248125	0.243046	0.0732927		66.2188	-19.7755	-116.475		6.8462	4.4766	4.80048		3.16025	5.50032	6.12338
0.50034	-0.332501	-0.799439		0.0522315	0.439919	-0.896517		-0.319412	0.0905165	-0.237743		52.1292	-28.7444	-124.607		3.68771	6.56376	6.05348		4.31392	5.22847	5.26026
0.649681	-0.61467	-0.447319		0.181507	0.614602	-0.767672		0.218815	-0.0130327	0.00608638		78.5185	-20.742	-98.614		5.62972	6.78564	2.20307		2.48305	5.64892	5.87538
0.40277	-0.628457	-0.665446		0.18519	-0.1303	-0.974026		-0.0389976	0.414945	-0.418343		46.6709	-72.3719	-205.467		1.63439	7.46329	7.28582		5.42242	5.43595	4.20166
0.474247	-0.744095	-0.470544		0.0546204	0.00376472	-0.9985		0.120374	0.236745	-0.170129		84.3857	-68.2048	-271.983		1.50454	6.8518	4.24615		5.39933	5.2654	4.3833
0.708649	-0.570925	-0.414562		0.403898	-0.166447	-0.899534		0.0810448	0.00230668	-0.106268		31.4192	-124.152	-170.104		1.28949	4.43374	6.17785		5.03392	5.44899	4.13712
0.330627	-0.582252	-0.742744		0.37065	-0.374583	-0.849886		-0.0892903	-0.209976	-0.158811		8.42576	-144.016	-204.894		2.75971	6.98664	5.73637		5.25002	5.20164	3.80852
0.365971	-0.716286	-0.594138		0.160811	-0.327617	-0.931024		0.0466686	0.194856	-0.312194		11.287	-117.993	-247.73		2.55066	7.30143	5.82542		5.29068	4.58698	3.76224
0.293047	-0.55262	-0.780214		-0.0683636	-0.253785	-0.964842		-0.0872005	0.0922334	-0.339102		7.68438	-66.8362	-237.284		6.31416	4.15475	4.58048		5.3875	3.61255	4.06633
0.607187	-0.330977	-0.722342		0.102725	-0.435235	-0.894437		-0.279082	0.234643	0.0397328		47.7231	-75.0605	-218.945		4.30899	4.46183	6.70088		5.60457	2.96574	4.6661
0.598087	-0.649683	-0.469259		-0.0428031	-0.148141	-0.98804		0.251338	-0.029709	-0.067494		52.8616	-24.0679	-213.502		3.4974	5.18973	2.29818		5.6673	2.83283	5.09703
0.334732	-0.757443	-0.560566		0.0376827	0.017841	-0.999131		0.27507	-0.0402289	-0.119762		85.8569	-33.3029	-244.539		2.92884	7.34499	3.9433		5.95006	4.98717	6.69165
0.539884	-0.662243	-0.519576		0.166797	-0.0336656	-0.985416		0.0575345	0.0843882	-0.110621		11.1935	-50.4762	-203.024		5.39738	4.50976	2.5285		5.2769	6.64933	7.37258
0.504528	-0.444107	-0.740419		0.157005	0.189375	-0.969271		-0.192898	0.114943	0.0388897		23.5781	-12.3337	-135.76		2.21633	7.4399	3.46871		5.16235	6.50723	7.40646
0.343078	-0.54465	-0.76528		-0.120696	0.560765	-0.819131		-0.0437204	0.144481	-0.293711		52.9919	24.6955	-135.762		5.77156	7.08333	5.97012		3.71274	6.32611	7.14193
0.70322	-0.519285	-0.485619		-0.140613	0.279298	-0.949853		0.0845115	0.303148	0.0479902		21.2625	-4.42239	-218.282		1.98513	7.72416	5.76465		4.64922	6.64342	6.81765
0.433436	-0.789981	-0.433663		0.0393936	-0.0529654	-0.997819		0.11827	0.313053	-0.222914		36.6226	-54.5232	-252.627		0.552761	4.95093	6.2337		5.4195	6.21934	7.31425
0.210483	-0.849076	-0.484527		0.00903121	0.0179392	-0.999798		0.182211	0.0226029	-0.135456		23.8953	-28.8487	-227.137		2.05279	8.62062	3.60689		4.97608	6.47265	7.21445
0.281005	-0.422888	-0.861512		-0.108972	-0.0261022	-0.993702		-0.137969	-0.0359613	-0.0474783		-42.7715	-11.026	-181.752		0.937376	7.92914	4.63714		4.65788	6.52544	7.55199
0.276888	-0.431312	-0.858664		0.494196	-0.797798	-0.345382		-0.110356	0.169849	-0.298982		-76.9351	-73.907	-84.6654		5.5944	5.72995	5.54741		4.95448	5.95657	7.17737
0.60328	-0.490257	-0.629048		-0.588313	-0.667633	-0.45624		-0.238511	0.039385	-0.0470443		-133.6	145.683	-173.38		3.50641	4.88959	3.5142		3.43824	6.73545	8.19444
0.365247	-0.738642	-0.566571		0.0489612	-0.105477	-0.993216		0.0967104	0.085001	-0.344832		157.905	-20.097	-203.065		6.80114	6.20808	4.70544		5.23852	3.03895	5.88224
0.595848	-0.207294	-0.775883		0.149599	-0.217477	-0.964533		-0.401526	0.0930915	0.0968044		166.8	-65.8992	-242.367		5.37655	7.28327	2.43152		5.99578	3.43726	6.27219
0.485747	-0.649528	-0.584947		0.224559	0.357713	-0.90643		0.163632	-0.106692	-0.183892		63.2311	-34.5486	-119.309		3.62273	5.40723	2.97904		5.73616	3.67301	6.3309
0.43647	-0.401166	-0.805332		0.752074	0.647164	0.12475		0.0487765	-0.0578763	-0.10209		79.1849	-76.4547	55.0419		2.84531	2.27021	4.92459		4.53169	3.3378	7.66173
0.453511	-0.623221	-0.637121		0.802694	0.2174	0.555355		0.131714	-0.0930807	-0.17693		130.014	-118.602	202.004		2.43721	2.59139	4.18022		4.42727	2.83478	7.50829
0.338888	-0.652416	-0.677871		0.467337	-0.0259262	0.883699		-0.0116639	0.0343352	-0.33344		95.2772	-47.8199	238.108		1.56915	7.15834	4.44358		4.3014	2.41188	6.94396
0.308157	-0.553089	-0.774036		0.248717	-0.15572	0.955976		-0.0802444	-0.0174515	-0.312027		75.1889	4.76053	208.01		3.06631	4.46175	2.85364		4.57819	2.07774	5.8071
0.384798	-0.781868	-0.490523		-0.0574537	0.42419	0.903749		0.309681	-0.145339	-0.145094		-18.4175	-16.0017	169.206		3.36243	2.63027	3.50899		3.54368	2.96298	3.69467
0.271449	-0.731872	-0.625043		-0.10729	0.252687	0.961581		0.0605491	0.128845	-0.316248		-53.3059	-38.3249	267.941		5.78466	5.29677	5.41422		3.27273	3.10583	3.56122
0.638551	-0.413407	-0.649113		-0.220546	0.481357	0.848325		-0.135771	-0.0588082	-0.0833014		-77.5729	-53.5816	248.356		3.51974	2.0739	4.21108		2.74213	3.81944	3.25941
0.302373	-0.423004	-0.854188		-0.336331	0.594637	0.730266		-0.274418	0.0239915	-0.398672		-115.493	-69.4045	167.961		6.55512	5.06216	3.53995		2.59332	5.20772	2.98039
0.67971	-0.323661	-0.658209		0.180276	0.758197	0.626609		-0.174544	0.293143	0.0833061		-2.91589	-63.633	145.963		5.66039	5.4847	4.51675		2.83688	3.11277	7.00964
0.393424	-0.469418	-0.790484		-0.286551	0.773044	0.565943		-0.142093	0.288187	-0.355492		-34.4579	10.8856	161.85		1.50796	4.84362	4.56044		1.98332	4.0639	3.33946
0.640304	-0.64237	-0.421155		-0.327128	0.771105	0.546245		0.128642	-0.067055	-0.0726224		-59.7291	-22.7945	124.077		5.67799	7.05211	6.0183		2.02154	4.58039	3.15355
0.576602	-0.622902	-0.528699		-0.143748	0.631251	0.762141		0.0304772	0.0176755	-0.114143		-76.8145	-57.2187	161.204		2.32646	7.09775	4.49063		2.44849	5.14375	3.07821
0.691411	-0.532236	-0.488544		-0.00625774	0.79216	0.610282		0.126271	0.110006	0.111721		-54.6487	-49.9728	133.96		5.54597	6.6002	2.39318		2.12385	5.35607	3.46071
0.26943	-0.669563	-0.692166		-0.0460511	0.610155	0.790942		-0.0272414	0.272896	-0.279068		31.3531	7.89613	144.256		3.17907	4.57451	5.35865		2.45491	2.94495	6.49434
0.179478	-0.871272	-0.456807		0.946083	-0.313296	-0.0822988		0.253152	0.145124	-0.412211		242.047	-4.54917	5.21338		5.61896	6.66805	5.96965		3.39727	3.24903	7.52703
0.363925	-0.763136	-0.534025		0.520996	-0.63559	-0.569727		0.0537093	0.356958	-0.325506		298.322	27.7585	-91.956		1.51355	7.96841	3.30593		4.15861	3.37655	7.03555
0.0894133	-0.897937	-0.430947		0.469554	-0.587335	-0.659209		0.172065	0.203147	-0.185861		285.784	-23.0721	-170.896		1.17395	6.4704	6.1151		5.00696	3.0594	6.41186
0.464308	-0.761656	-0.451993		0.748043	-0.538825	-0.387426		0.34656	0.042842	-0.139809		301.229	-111.582	-134.106		1.62874	8.03198	6.18538		5.72128	3.22352	7.05314
0.477207	-0.753909	-0.451548		0.88278	-0.43725	-0.171793		0.532372	0.110279	-0.0362717		273.68	-197.59	-73.4336		6.08914	7.12634	4.40409		6.0029	3.48605	7.16163
0.46732	-0.303948	-0.830198		0.870148	-0.464326	-0.165056		-0.250242	-0.0516938	-0.198511		150.297	-241.108	-77.2393		6.2535	4.25568	3.72421		6.45102	4.35084	7.34742
0.283185	-0.706956	-0.648089		-0.26097	-0.664079	-0.700639		0.0221309	0.199111	-0.303033		-65.832	31.6453	-119.097		5.17606	8.0197	4.08101		4.42589	5.65165	7.30675
0.497993	-0.786177	-0.365962		-0.76427	-0.622622	-0.168028		0.402703	0.0306511	-0.240799		-61.8096	99.0984	-72.744		3.86736	7.43751	5.4129		3.79452	4.22484	5.4052
0.395011	-0.721093	-0.569203		-0.777436	-0.5429	-0.317574		0.196823	0.427898	-0.18779		93.5741	139.741	-71.9537		3.46248	6.33421	2.53249		3.73555	2.9038	5.95273
0.78827	-0.226908	-0.571964		-0.342159	-0.911619	0.227768		-0.0762798	0.334259	0.158063		116.683	133.17	4.03174		4.04502	2.37208	3.89649		3.93191	2.50431	5.88493
0.558269	-0.39055	-0.731988		0.390029	-0.888386	-0.242172		0.0632801	0.0300354	4.92334e-05		183.342	4.89555	-54.4843		1.24461	3.99088	5.9774		5.35195	2.44508	5.8528
0.407347	-0.381325	-0.829855		0.534774	-0.561566	-0.631395		-0.171161	-0.0702583	-0.141738		177.093	-68.6728	-104.599		2.43458	8.37734	3.58557		5.96889	2.93584	6.04805
0.609248	-0.673152	-0.419146		0.807788	-0.489429	-0.328538		0.294251	-0.0352744	-0.0578324		173.8	-111.104	-62.038		0.912656	4.89389	5.50368		6.30687	3.16409	6.03556
0.471552	-0.744484	-0.472634		-0.206131	-0.252895	-0.94528		0.0661714	0.404591	-0.159997		14.4003	-20.1462	-255.401		4.71581	2.90284	5.75528		4.82545	4.52339	4.5262
0.111917	-0.727729	-0.676672		-0.208555	-0.587687	-0.781747		0.0569796	0.383589	-0.317077		-72.7592	-43.58	-288.565		6.23971	4.49763	4.79765		4.83427	4.5245	4.07379
0.593171	-0.42716	-0.682409		-0.164375	-0.32158	-0.932506		-0.0548347	0.073937	-0.0125435		20.1765	-25.6788	-286.426		1.53563	4.84725	4.55182		4.92221	4.35596	4.45667
0.465051	-0.487186	-0.739173		-0.147642	-0.0289201	-0.988618		-0.024935	0.316981	-0.229327		60.1601	-8.22882	-221.204		3.76433	4.4738	6.21921		4.53118	4.08992	5.1339
0.489491	-0.704671	-0.51365		-0.157886	-0.262701	-0.951872		-0.087667	0.479528	-0.148692		48.0366	-9.48702	-222.228		1.51385	6.82803	6.91426		4.73111	3.31874	5.0792
0.425773	-0.76581	-0.481926		0.645746	-0.550144	-0.529484		0.15079	0.346551	-0.143128		-7.81334	-112.343	-97.6691		5.1952	8.05227	5.09489		5.45981	4.70738	5.95263
0.265966	-0.86841	-0.41848		-0.0806829	0.901091	-0.426058		0.193823	0.154837	-0.289834		37.134	11.3356	-58.3841		0.637469	4.67913	6.36834		2.04726	5.04724	4.34195
0.611259	-0.518075	-0.598299		-0.292915	0.679018	-0.673154		0.049997	0.213071	-0.0658787		27.9467	45.8825	-113.628		1.53896	4.10949	4.34701		4.04495	5.48424	6.92357
0.0329892	-0.454073	-0.890354		0.0970119	0.970511	0.220675		-0.282139	0.192172	-0.529294		-28.1333	-33.117	4.89364		4.31398	4.74769	5.85661		3.8525	5.61083	5.77019
0.268236	-0.754009	-0.5996		0.158808	0.98714	0.0182944		0.256498	-0.0339008	-0.201817		14.3483	-54.595	16.9781		6.34831	4.77153	4.54641		3.3557	5.70569	5.29029
0.411757	-0.398853	-0.819373		-0.0611657	0.970341	0.233874		-0.240967	0.0798709	-0.349806		26.1621	34.9592	29.7174		1.37092	8.30178	5.10716		2.31601	6.20147	5.00678
0.319228	-0.643783	-0.69544		-0.397727	0.513705	0.760211		-0.0181708	-0.0963765	-0.153345		-139.169	-19.9555	166.537		1.94424	6.01838	7.13044		2.80214	4.36645	3.09672
0.483524	-0.518559	-0.705196		0.430427	-0.0304157	0.902113		-0.0616353	-0.0118573	-0.0902303		-128.947	-139.087	69.3357		1.70102	4.28893	6.13046		5.62312	6.76167	4.10227
0.50483	-0.442408	-0.74123		0.174178	0.933158	0.31445		-0.109495	0.220692	-0.275265		-5.55026	-40.1175	77.5397		3.91803	2.7203	3.27514		1.55341	5.08687	5.59282
0.55629	-0.361681	-0.74815		-0.542385	-0.0642524	0.83767		-0.126772	-0.0469355	-0.0706408		-70.1694	102.304	75.2975		3.95528	6.35705	5.44851		2.46705	3.86277	6.02042
0.184676	-0.698221	-0.691652		-0.872848	0.0430685	0.486088		0.0664003	0.245818	-0.300319		-45.3216	166.474	102.382		3.43142	6.96973	2.01638		2.56248	3.04882	5.50131
0.546739	-0.633021	-0.548052		-0.834784	0.0467333	0.548591		0.0897452	0.158891	0.0149422		-227.236	67.6246	93.9539		6.03492	7.05742	4.51395		3.42613	4.05082	3.55986
0.576805	-0.61927	-0.532729		-0.377894	0.0792453	0.922451		0.126133	0.162583	-0.0260261		-186.749	-98.0639	153.698		2.50633	2.7567	3.86004		3.295	5.64625	2.93154
0.514416	-0.363376	-0.776746		-0.144985	-0.533014	0.833592		-0.276809	0.313783	-0.209826		-181.813	-130.606	40.2444		5.21138	7.10427	4.28275		5.40101	7.47961	5.13729
0.336323	-0.466338	-0.818178		-0.315723	-0.943371	0.101833		-0.0759808	0.100229	-0.331		-205.023	-85.8996	-88.9109		3.86928	6.95938	2.38799		5.00528	7.99217	6.22276
0.374542	-0.64118	-0.66978		-0.442206	-0.854721	-0.271858		-0.0164327	0.282315	-0.333416		-205.716	-13.2258	-188.649		3.35912	6.25589	2.08482		4.50676	8.18763	6.11388
0.575442	-0.612835	-0.541573		-0.601325	-0.59684	-0.531215		0.17251	0.120818	-0.121107		-145.067	65.6138	-244.289		6.71211	5.28611	4.90439		3.44596	8.0217	6.08982
0.407302	-0.510638	-0.757202		-0.502658	-0.0199809	-0.864255		-0.194949	0.159137	-0.330362		-42.5877	36.3991	-158.611		3.96443	2.35329	3.96877		5.78617	3.2579	4.92785
-0.0085378	-0.857864	-0.513806		0.72391	0.263316	-0.637667		0.326552	0.24587	-0.516509		131.486	-4.72902	-43.1096		2.36405	8.285	3.10819		1.50007	6.15448	6.155
0.403014	-0.712168	-0.574802		0.276802	-0.0985202	-0.955863		0.0703288	0.218231	-0.25221		69.2198	-111.717	-204.354		6.0057	7.72359	4.38434		4.89425	5.5099	4.33149
0.563802	-0.270009	-0.780527		0.259489	-0.218374	-0.940733		-0.193109	-0.121815	-0.113463		-18.3018	-139.892	-195.553		6.15761	5.20738	5.52273		4.82013	5.35281	4.24005
0.355849	-0.51269	-0.781358		0.0917766	-0.845841	-0.525481		-0.116929	0.140404	-0.350471		-96.7707	-144.823	-161.423		5.4169	7.04651	2.94962		5.07314	5.49378	3.71268
0.555032	-0.764429	-0.328006		-0.340883	-0.773587	-0.534193		0.177065	0.110301	0.0322235		-164.943	-93.2194	-194.703		1.99849	6.52174	7.63399		5.34774	5.64273	3.38251
0.125186	-0.8404	-0.527311		-0.919261	-0.343551	0.192177		0.312925	-0.00796321	-0.3282		-184.752	-26.1634	-47.7514		6.32002	7.22612	4.63385		4.03887	7.03614	3.73092
0.147335	-0.782264	-0.605273		-0.717084	-0.611704	-0.334079		-0.00554796	0.290142	-0.364483		-131.043	12.3454	-126.526		2.55347	4.06273	4.65269		3.5177	7.97137	5.08794
0.681534	-0.506076	-0.528582		0.08063	-0.902866	0.422293		-0.0166326	0.081223	0.0809695		45.9814	86.1141	-5.03782		6.26129	5.66434	4.46514		1.6466	6.81988	7.49123
0.669889	-0.545925	-0.503203		0.65367	-0.716727	0.242936		0.0957046	-0.116098	-0.10488		109.722	54.0787	-6.66036		2.38894	3.5371	3.76142		1.39182	5.58702	7.65867
0.335069	-0.572658	-0.748192		-0.243303	-0.965647	-0.0912671		-0.0640484	0.0351622	-0.242993		-0.837574	96.8878	-74.6748		4.99786	7.79261	5.36174		2.95484	6.95139	8.13507
0.308162	-0.439221	-0.843873		0.285407	-0.930829	0.228257		-0.043519	0.468053	-0.317872		76.0987	39.8909	-10.7142		3.10257	2.43296	3.82468		2.32606	3.9747	7.94844
0.340374	-0.792545	-0.505982		0.582881	-0.750083	0.312449		0.0481562	0.294447	-0.204351		103.665	-57.2777	51.6384		0.767154	5.08321	5.50021		3.13816	3.57305	8.0802
0.408089	-0.414487	-0.813427		0.57796	-0.789136	0.207911		-0.232326	0.229989	0.0152508		42.2913	-138.429	5.41896		3.24872	3.55225	5.0535		4.84704	3.6494	7.94965
0.23703	-0.810957	-0.534944		0.422291	-0.802242	0.421992		0.316821	-0.0382824	-0.192263		72.1659	-71.8843	115.146		4.58653	5.54847	3.24432		3.0693	3.42489	7.97809
0.391481	-0.727558	-0.563385		0.207667	-0.804877	0.55592		0.0866622	0.100634	-0.114572		74.3061	0.407744	136.559		4.09961	8.12284	5.15108		2.63368	3.25544	7.67324
0.792944	-0.517996	-0.320812		-0.3308	-0.845655	0.418854		0.384312	-0.00568198	-0.0353738		68.497	78.243	-0.43144		3.96893	4.14506	5.9251		2.47991	3.37065	7.45172
0.601702	-0.576927	-0.552368		0.168767	-0.915955	0.364067		0.0756955	0.116025	-0.0572982		19.453	45.5804	-17.0346		1.52259	7.50935	5.4693		2.38973	3.86605	7.40389
0.599754	-0.537493	-0.592787		0.621008	-0.690624	-0.370658		0.0834244	-0.0362546	-0.00597155		53.3395	-45.6315	-79.9855		2.10037	6.45255	7.8137		6.15246	5.84728	7.59505
0.296103	-0.502235	-0.812455		0.233403	-0.0258269	0.972037		-0.0979257	0.155756	-0.437977		-47.8618	-34.5104	35.7061		6.45689	5.33863	3.26407		4.98938	5.79647	6.91467
0.3883	-0.484351	-0.783982		0.245959	0.0484777	0.968067		-0.24305	-0.0634537	-0.344378		-5.64049	-38.6249	115.754		3.34381	4.6458	3.3784		3.00535	3.28735	6.7945
0.133408	-0.638274	-0.758162		0.449857	-0.323268	0.832542		-0.113266	0.336564	-0.473661		31.1774	-65.8363	143.404		2.27376	2.57453	4.4451		4.60117	3.00673	7.55599
0.0230748	-0.823974	-0.566157		0.273919	-0.346628	0.897116		0.105305	0.237233	-0.355307		-42.4504	-37.7791	121.453		6.75783	4.34877	4.79205		3.44424	4.71029	6.23197
0.236489	-0.604829	-0.760431		0.085173	-0.503552	0.859756		-0.101231	0.0628321	-0.300239		-130.506	16.0122	79.9783		2.23761	7.60118	3.31085		3.24314	4.72606	6.11796
0.428097	-0.69471	-0.578023		-0.120911	-0.600963	0.790078		-0.0703016	0.157936	-0.311731		-171.714	93.6549	62.7579		0.835762	7.25887	4.20403		2.99095	4.44744	6.12024
0.406075	-0.660317	-0.631732		-0.262228	-0.304477	0.915713		-0.104545	0.0446126	-0.189217		-138.15	102.519	96.4668		3.23519	5.1702	6.85972		2.75827	4.20612	5.941
0.564825	-0.530754	-0.631881		0.199138	0.284632	0.937725		-0.131566	0.375199	-0.0199284		-37.4353	-51.8393	137.736		6.39072	4.17345	4.52457		3.30314	4.95914	5.78866
0.320663	-0.645616	-0.693077		0.190416	0.265581	0.945097		0.0319304	-0.0845326	-0.325513		-43.7685	-58.6023	92.0371		3.17465	5.34103	5.56187		3.21859	4.98157	5.06886
0.344542	-0.665615	-0.662002		0.659718	0.615677	0.430946		0.0490074	-0.118545	-0.147534		20.4276	-103.651	126.931		1.88859	4.33815	6.12707		1.09227	5.85435	6.19193
0.0600457	-0.703535	-0.708119		0.262529	0.381398	0.886349		0.0732799	0.248245	-0.351527		33.5707	29.1873	128.502		6.35773	5.81566	5.35011		1.99859	3.76614	7.43603
0.608526	-0.718911	-0.335952		-0.102425	0.967331	0.231904		0.183606	0.0974698	0.035339		-57.1957	23.7346	57.9704		3.72899	4.12962	6.50985		1.84448	5.31544	3.47874
0.592633	-0.459225	-0.661739		-0.371178	0.823573	0.4289		-0.127163	0.128649	0.110012		-100.1	31.5245	97.0243		1.56121	6.70043	4.48573		1.98515	4.8854	3.04023
0.482345	-0.632907	-0.605617		-0.822989	0.500383	0.268896		0.093471	0.189451	-0.298116		-159.455	15.4878	23.4653		4.1303	6.32133	5.41627		2.2409	4.59155	3.01984
0.518791	-0.423136	-0.74284		-0.914528	0.33874	-0.221118		-0.179048	0.101872	-0.0536726		-122.745	-1.02364	-69.8579		3.1259	4.45312	5.9791		2.11011	4.42966	3.17972
0.391044	-0.75875	-0.520944		-0.599552	0.39558	-0.69574		0.150514	0.210393	-0.145433		-61.5072	3.60182	-118.191		2.63136	3.88775	3.22319		3.61621	3.20149	4.3738
0.666029	-0.62902	-0.400923		-0.109898	0.58574	-0.803014		0.315811	0.240444	0.0616901		42.0062	-3.23518	-106.246		1.32394	7.23721	6.84211		4.65527	2.93324	5.49559
0.210841	-0.615314	-0.759563		-0.115538	0.271491	-0.955481		-0.122185	0.103571	-0.365518		50.5756	-2.52819	-192.653		5.3857	7.68398	4.25326		4.98866	3.1402	5.65878
0.668728	-0.475193	-0.571835		0.118479	0.200074	-0.972591		-0.114782	0.148937	-0.0271399		52.1284	-32.2605	-144.038		1.99953	4.33022	4.78761		6.07974	4.36672	6.78392
0.709523	-0.421565	-0.564677		0.273027	-0.440371	-0.855295		-0.23115	0.274476	0.0753447		-20.0768	-118.322	-269.008		6.47698	6.06584	5.39353		5.75381	6.71891	7.1321
0.355494	-0.720527	-0.595369		0.15103	-0.426791	-0.89165		0.188261	0.0199154	-0.276107		-71.9554	-81.6181	-295.94		2.1503	4.43362	5.7965		5.43173	6.87308	7.27354
0.204917	-0.478894	-0.853621		0.0173289	-0.362382	-0.931868		-0.202609	0.152998	-0.493203		-74.3986	-22.422	-242.937		3.70121	5.5946	4.86365		4.64815	7.09101	7.58078
0.605639	-0.608671	-0.512563		-0.234291	-0.531224	-0.814193		-0.141985	0.358199	-0.040126		-54.9451	64.5795	-215.107		2.56826	2.30045	4.28604		3.94243	7.11001	7.737
0.326758	-0.342557	-0.880843		0.853568	-0.348374	-0.387372		-0.412656	0.398833	-0.349127		39.3635	-213.195	-130.212		2.30006	2.49412	4.97035		6.09002	6.33749	4.49109
0.743335	-0.346105	-0.57242		0.867111	-0.498113	0.001235		-0.0915879	0.403809	0.107912		23.083	-347.51	-82.5474		3.24513	8.81008	3.36663		6.47232	6.51091	5.18185
0.478406	-0.70468	-0.523978		0.814039	-0.554668	-0.172289		0.063328	0.0370758	-0.240133		60.4093	-383.824	-193.4		4.29393	8.16256	3.61922		6.42109	6.71369	5.02854
0.265265	-0.825573	-0.498059		0.719725	-0.636732	-0.27671		0.321335	-0.170034	-0.180641		16.5846	-363.282	-261.561		1.25724	7.11038	6.23065		6.41022	6.96196	5.16115
0.531571	-0.672196	-0.51535		0.595874	-0.740029	-0.311915		0.0468314	0.10992	-0.161191		-65.4814	-292.418	-256.88		6.18464	5.9841	5.06296		6.13732	7.32082	5.35399
0.602357	-0.380801	-0.701539		0.359277	-0.866721	-0.345997		-0.182914	0.314577	-0.111663		-141.063	-190.538	-255.587		6.1083	5.99766	2.37561		5.43772	7.79253	5.70678
0.631656	-0.571326	-0.524021		0.0382328	-0.906397	-0.420694		0.0912755	0.453136	-0.0838872		-168.795	-81.7956	-277.7		2.34468	4.33743	5.92242		4.73849	8.11297	6.18284
0.458284	-0.64621	-0.610236		-0.213606	-0.823579	-0.525442		0.321176	0.28639	-0.0944483		-162.573	16.7622	-311.311		0.983496	6.68303	4.36403		4.10549	8.18518	6.60358
0.259929	-0.811682	-0.523076		-0.55277	-0.633147	-0.54182		0.0952955	0.353034	-0.276624		-84.526	174.036	-323.8		5.17112	4.56655	5.84037		3.40133	7.85531	6.76661
0.700895	-0.499512	-0.50915		-0.526559	-0.463836	-0.712455		0.209335	0.240485	0.095034		-53.4366	131.33	-291.349		4.3297	8.55087	3.42256		3.39963	7.70743	6.64888
0.805451	-0.0606457	-0.589552		0.110255	-0.545077	-0.831104		-0.162255	0.275522	0.16917		86.3307	-18.4789	-211.903		1.23254	8.36753	5.40781		3.20547	7.08259	5.64509
0.505887	-0.65848	-0.557209		0.127853	-0.247805	-0.960337		0.0900066	0.257426	-0.130416		89.6497	-30.4545	-202.957		4.69141	6.87418	6.11484		4.29153	5.81959	5.06012
0.738094	-0.316549	-0.595831		0.153584	-0.10054	-0.983007		-0.146272	0.378819	0.0412495		79.5964	-44.2109	-172.578		2.56348	4.10547	3.5161		4.41206	5.62805	4.92748
0.631581	-0.571554	-0.523862		0.388858	-0.371787	-0.842949		0.0914717	0.111903	0.0752922		37.7137	-97.5007	-159.797		2.29203	6.91347	6.81393		4.62349	5.63531	4.46588
0.375487	-0.603681	-0.703263		0.649063	-0.550169	-0.525387		-0.0041938	0.0818013	-0.291471		14.0618	-167.075	-156.74		3.26985	5.40753	4.03941		5.01034	5.91869	4.19334
0.651621	-0.283544	-0.703557		0.14974	-0.673888	-0.7235		-0.0293038	0.0612001	0.116028		-52.8445	-147.036	-258.694		2.65749	6.99314	4.64873		5.26351	5.45576	3.89152
0.178513	-0.614317	-0.768601		-0.0421598	-0.986762	0.156598		-0.0279734	0.000946263	-0.322014		-243.893	-195.781	-78.0558		1.60043	8.39515	5.91567		5.29044	7.09281	3.93217
0.60331	-0.667886	-0.435828		-0.0704315	-0.968511	-0.2388		0.076452	-0.0788332	-0.0629711		-217.784	-144.989	-188.99		3.60762	4.45396	5.50847		5.2654	7.61422	4.71159
0.259302	-0.851717	-0.455346		-0.036652	-0.99924	0.0132948		0.332593	0.156013	-0.231158		-211.416	-180.369	-107.617		1.23388	7.8909	3.48224		5.54994	7.61099	5.0453
0.665596	-0.688052	-0.289079		0.239395	-0.969219	-0.0574903		0.436991	-0.0697272	-0.120453		-198.344	-217.898	-145.848		4.69879	8.10485	3.95191		5.85494	7.54087	5.77359
0.297616	-0.831205	-0.469598		0.660316	-0.750332	0.0313725		0.23504	0.264684	-0.33369		-80.5145	-164.754	-60.752		4.19079	5.86557	1.82379		5.96473	7.01725	7.02921
0.614381	-0.429866	-0.661628		0.74132	-0.61182	0.275898		-0.118501	0.187824	0.106769		-50.3259	-149.543	-20.0167		2.96571	5.06889	5.66687		6.43535	5.88359	7.46852
0.626252	-0.392	-0.673902		0.778681	-0.22609	0.585268		-0.265743	0.282312	-0.0307238		5.58324	-109.685	39.6618		2.73635	7.22938	4.10919		6.38254	4.45982	7.1392
0.339538	-0.723875	-0.600599		0.495892	0.467162	0.732018		-0.0582835	0.45194	-0.166034		42.2321	-66.3064	112.24		3.40231	2.3326	4.62749		2.92115	6.03016	5.08432
0.00709674	-0.586509	-0.809911		0.406528	0.433244	0.804385		-0.0702702	0.366654	-0.456151		24.0832	-44.7935	119.636		3.55244	3.97811	6.56672		2.82546	6.13205	5.01821
0.69367	-0.348207	-0.630535		0.0376385	0.369606	0.928426		-0.148473	0.262782	0.0504943		-22.1919	-3.35251	156.323		5.3725	7.15426	2.59932		2.10766	7.5415	4.76599
0.710919	-0.497012	-0.497567		-0.416712	0.0232071	0.908742		-0.0804642	-0.0373094	-0.0597442		-105.697	62.3546	116.156		1.67019	4.00618	4.80502		2.64487	7.93356	4.85033
0.671957	-0.607673	-0.423329		-0.234815	-0.27983	0.930891		0.181329	0.297851	0.0185893		-131.594	-14.6557	37.8915		1.61614	8.26506	6.19001		4.26641	7.55942	7.04189
0.583235	-0.535553	-0.610754		0.0762768	-0.0728899	0.994419		0.00994135	0.185542	0.00262746		-132.912	-45.5241	82.8577		1.26934	4.28513	5.83802		4.30647	7.464	7.14784
0.55527	-0.546684	-0.626748		-0.0246985	0.150833	0.988251		-0.0105009	0.0602849	-0.0144759		-142.694	3.7243	62.6433		2.90827	7.94525	5.5738		4.24378	6.94949	7.32114
0.425446	-0.808736	-0.406129		0.0467283	0.185483	0.981536		0.230067	0.35319	-0.15008		-106.758	9.26601	95.5473		1.63382	7.48199	7.23791		3.98373	6.49786	7.22548
0.611263	-0.595833	-0.520904		-0.0258533	0.029599	0.999227		0.193683	-0.100696	-0.0518687		-120.582	43.7553	116.927		5.59698	8.25924	4.3112		3.62702	6.15248	7.35153
0.478919	-0.658505	-0.580524		0.0218768	-0.19454	0.980651		-0.084841	0.346491	-0.453791		-148.92	-30.3911	23.1867		2.30373	6.89154	7.19898		4.07766	5.51508	6.19676
0.791673	-0.543659	-0.278728		-0.21118	-0.133708	0.968259		0.346085	-0.0268145	-0.0463817		-170.663	-19.7268	4.24738		3.87919	7.54724	1.89134		4.28827	5.67897	6.64416
0.618322	-0.473059	-0.627609		-0.376249	0.917409	0.129604		0.0924873	-0.0720029	-0.102331		-89.0825	12.1047	-9.14253		3.90838	7.06273	4.44688		4.46213	5.91102	6.7439
0.39024	-0.714644	-0.580514		0.0323327	0.996	0.0833029		0.0510845	0.241321	-0.320472		-10.4552	-29.276	38.9666		5.70527	5.11334	3.18544		1.94762	5.4087	4.32068
0.446209	-0.609583	-0.655214		0.270521	0.96187	-0.0403106		0.0396213	0.25083	-0.126341		17.8378	-67.721	11.0685		2.18216	8.16104	3.31374		1.82835	5.27199	4.79228
0.509516	-0.516052	-0.688538		-0.225278	0.965181	-0.132951		-0.02707	0.0931108	-0.047143		-53.0877	32.7323	-32.7641		1.39641	7.41327	3.84956		1.59695	5.44188	3.63668
0.408375	-0.369629	-0.834628		-0.230313	0.59516	-0.769896		-0.302814	0.130421	-0.293561		86.7003	14.203	-156.442		0.685283	4.68018	4.91129		4.11461	3.46711	5.53383
0.674348	-0.553077	-0.489245		-0.205734	0.449256	-0.869392		0.0671349	0.050319	-0.017407		117.163	21.728	-149.524		2.80071	4.43525	5.70678		4.1399	3.59413	5.81679
0.427375	-0.712331	-0.556718		-0.261928	0.909745	-0.322114		0.193176	-0.0878132	-0.126325		42.414	43.8799	-26.5344		5.04089	4.13059	2.70704		4.07221	5.2626	6.57973
0.516017	-0.500139	-0.695404		-0.285141	0.882383	-0.374292		-0.149798	0.167215	-0.0283964		37.8811	59.0846	-29.5647		0.858063	7.5668	4.32246		4.03337	5.86374	7.24736
0.715872	-0.494629	-0.492818		-0.261715	0.834348	-0.485148		0.11205	0.307626	0.0710084		18.7565	88.8731	-66.1771		3.74982	7.00141	1.90926		2.71112	6.39495	6.80821
0.486063	-0.745293	-0.456379		-0.196505	0.656061	-0.728677		0.212186	0.282137	-0.125253		40.8261	42.9908	-113.02		2.13253	2.74566	4.49178		4.81942	2.93393	5.40694
0.338057	-0.582	-0.73959		-0.203786	-0.0671645	-0.976709		-0.07456	0.395361	-0.380194		-51.4086	2.08731	-124.613		6.07294	5.24069	5.63207		4.52142	6.83018	7.56147
0.754462	-0.303022	-0.582206		-0.366713	0.291458	-0.883501		-0.0105025	0.156903	0.159624		-38.5126	51.3279	-142.468		4.72885	7.23723	5.51568		3.94782	6.92818	7.45517
0.627253	-0.522953	-0.577126		-0.344751	0.783093	-0.517603		-0.0696862	0.174625	0.0598988		27.4458	74.2667	-50.3805		3.30491	7.75634	3.7396		3.29034	6.52001	7.34745
0.512259	-0.770971	-0.378411		0.0592979	0.967026	0.247677		0.297206	0.156288	-0.15149		-21.7295	-36.4422	101.438		2.81268	5.81548	7.57537		1.49083	5.61821	4.47888
0.538249	-0.421707	-0.729692		0.144017	0.940996	0.306246		-0.269069	0.0405532	-0.0917603		-3.94234	-34.5869	98.1629		5.94148	7.36061	4.36258		1.10478	5.74367	5.29403
0.406308	-0.476826	-0.779455		0.560926	0.758666	0.331342		-0.1977	0.0802309	-0.296124		10.3974	-101.067	85.8912		5.8475	5.52773	5.39449		1.19585	5.48078	5.47869
0.129753	-0.684002	-0.717848		0.963462	-0.26532	0.0366946		-0.00125209	0.299817	-0.396067		88.5299	-165.751	16.5954		5.8261	5.65012	5.26983		5.8953	6.23753	5.31601
0.649637	-0.617626	-0.443294		0.988285	0.0993461	0.115859		0.0596351	-0.0696397	-0.0706105		128.255	-138.059	54.6337		5.57409	7.87296	3.68672		3.8384	4.21257	7.97932
0.325134	-0.740767	-0.587837		0.513468	0.762382	0.393858		0.0691883	0.308322	-0.306254		65.1753	-64.8087	107.21		3.16417	5.67033	5.35267		3.32015	3.49988	7.80672
0.736665	-0.0298382	-0.675599		-0.106294	0.81668	0.567217		-0.180783	0.00064886	0.164122		-14.368	-5.66212	111.831		3.43755	6.68781	1.8878		2.42502	3.93575	4.60287
0.0873087	-0.630603	-0.771179		-0.135164	0.643573	0.753355		-0.0492438	-0.0552748	-0.311893		-15.1988	19.7707	100.939		1.0199	4.12311	5.18648		1.99026	6.39884	4.38747
0.369103	-0.125048	-0.920937		0.523046	-0.035819	0.851551		-0.329214	-0.0520285	-0.10941		94.3586	4.61989	91.3932		1.91225	4.34545	4.78157		1.9893	7.40149	5.03603
0.342329	-0.360063	-0.867851		0.204218	0.249805	0.946516		-0.480214	0.277983	-0.367511		39.69	17.5119	111.532		5.43455	7.00096	5.86714		1.56613	7.48097	5.71253
0.300209	-0.742541	-0.598755		-0.292082	0.0524763	0.954953		0.0701362	0.147312	-0.296854		-42.7559	26.0162	63.0559		5.66668	6.53532	2.41199		2.49704	8.21275	6.2981
0.705563	-0.509249	-0.492794		-0.368878	-0.40559	0.836317		-0.0841373	0.0383139	0.0273922		-98.1454	49.4145	26.5389		2.88528	4.27392	4.50836		3.31599	7.93291	7.16883
0.51461	-0.36668	-0.775063		-0.256071	-0.203484	0.944998		-0.218703	0.210514	-0.275524		-152.093	12.706	32.1782		4.16187	4.19481	6.86241		4.04496	7.42755	7.35834
0.464449	-0.444751	-0.765823		0.0542524	0.201525	0.97798		-0.160026	0.232732	-0.198799		-88.5836	-20.0751	32.7517		3.63336	7.90901	2.75199		4.65381	6.41796	6.9979
0.57859	-0.467442	-0.66838		0.0424066	-0.0840999	0.995555		0.0880968	-0.0835924	-0.0651372		-86.2665	-21.2467	99.6269		1.74037	7.18723	4.16338		3.26136	4.76071	5.60598
0.467077	-0.684046	-0.560286		-0.202481	-0.220637	0.954107		0.140998	-0.14154	-0.256301		-144.868	-65.5628	115.303		1.57185	7.77537	6.74362		3.75894	4.96261	3.53425
0.729356	-0.619925	-0.289364		0.260059	-0.35806	0.896751		0.161976	0.00201686	-0.077183		-134.317	-155.134	161.5		2.67913	7.71844	3.1465		4.07727	5.72502	3.40136
0.583465	-0.713278	-0.388333		0.974486	-0.179563	0.134661		0.190334	-0.0149157	-0.0325133		45.3701	-209.592	22.0533		4.53455	4.88364	5.24844		6.43083	5.93151	6.11679
0.566621	-0.60373	-0.560759		0.917223	-0.38579	-0.0993378		0.156623	0.100762	-0.0304787		93.1461	-121.313	-17.1235		3.96046	2.4256	5.23288		6.24998	3.63844	7.02644
0.546465	-0.687327	-0.478495		0.628534	0.08385	-0.773249		0.0661992	0.182535	-0.136457		92.2842	-97.0827	-67.6498		3.69786	5.45459	2.2891		6.15515	3.51913	6.67136
0.403082	-0.57641	-0.710828		0.117206	-0.318304	-0.940715		-0.0578897	-0.0515095	-0.228959		-20.3053	-29.288	-108.655		1.69654	8.35155	3.91446		4.87056	5.23615	6.45286
0.407559	-0.433102	-0.80394		-0.108548	-0.001435	-0.99409		0.0215947	0.0944235	-0.16408		-42.7913	-12.9989	-144.833		5.98387	4.56875	5.77845		4.68636	5.48737	7.0252
0.690946	-0.501644	-0.520527		-0.355623	0.376201	-0.855573		0.0232616	0.30776	0.0300352		73.7686	39.6625	-67.5757		0.780909	4.27514	4.99565		3.81932	3.84416	5.84943
0.652824	-0.469417	-0.594532		0.324226	0.349328	-0.879117		0.047711	-0.0935595	-0.0067194		73.725	-23.86	-83.5594		4.24427	5.82453	5.43336		4.05704	5.17589	5.40332
0.717712	-0.630139	-0.296336		-0.0570521	0.584766	-0.809193		0.0812233	0.0299765	-0.0282012		104.411	8.61128	-110.323		4.06719	4.05503	6.76533		3.9991	4.2356	5.71083
0.448092	-0.659838	-0.603181		-0.115824	0.278977	-0.953287		0.00790325	0.106184	-0.213739		160.397	22.3593	-180.306		1.02926	4.99174	5.95784		4.29497	3.45115	5.894
0.322015	-0.806995	-0.495041		0.448032	0.246886	-0.859253		0.0928501	0.382454	-0.250327		63.3677	-62.8762	-106.89		2.47776	7.21768	4.74296		6.22862	5.90611	5.08422
0.452589	-0.555663	-0.697426		-0.689488	-0.541692	-0.480808		0.14103	0.0372959	-0.142702		-89.9591	119.168	-218.317		6.066	7.28494	4.5311		3.28025	7.85611	5.7267
0.454957	-0.431518	-0.778978		0.031204	-0.366484	-0.929901		-0.185045	-0.0595014	-0.229501		101.212	-28.5049	-238.154		2.41077	6.53191	7.79002		6.00772	3.19335	5.58007
0.658901	-0.636529	-0.400851		0.314106	-0.391565	-0.864878		0.106139	-0.0358316	0.0953181		114.411	-69.9012	-164.065		2.10131	3.35838	4.0276		6.23566	3.40955	5.836
0.744282	-0.513409	-0.427147		0.399749	-0.195536	-0.895526		-0.149329	0.00585512	-0.0223864		48.5179	-92.2243	-133.031		2.22837	4.09653	5.18962		5.7902	4.3049	5.80315
0.473607	-0.406277	-0.781432		0.0992667	-0.0299818	-0.994609		-0.00264015	-0.00246008	-0.134314		28.6832	-74.1282	-161.868		6.71876	5.78931	3.84238		5.11036	4.87443	5.6802
0.739393	-0.350521	-0.574833		0.0470641	-0.172165	-0.983943		-0.117473	0.209909	0.0421547		23.4145	-48.3984	-236.234		6.38171	6.40271	4.5929		4.7427	5.03166	5.40735
0.398412	-0.858275	-0.323468		0.0215287	-0.488139	-0.8725		-0.17796	0.15202	0.0528904		-74.3212	-56.6416	-226.574		3.00275	4.41231	3.48791		4.51798	4.84696	4.96731
0.0477	-0.797315	-0.601676		-0.119328	-0.362013	-0.924504		0.0289453	0.493793	-0.334761		-17.4424	1.81653	-291.085		4.79912	4.39743	6.19213		4.56047	4.87356	5.08537
0.418623	-0.436889	-0.796168		-0.575553	0.351496	-0.73837		-0.0705162	0.219267	-0.222101		-50.8008	74.2731	-142.905		4.15535	7.17927	1.83962		3.2052	6.97994	6.26088
0.44632	-0.643652	-0.621699		-0.600779	0.464854	-0.650365		0.146712	0.00148845	-0.214522		-55.9531	28.7903	-102.019		1.91834	7.41993	6.72556		1.78791	4.80854	4.05764
0.317256	-0.793516	-0.519308		-0.805846	-0.274601	0.524602		0.201371	0.142155	-0.277022		-204.689	-5.94384	52.9655		1.78683	7.23723	7.35578		3.85373	7.22474	3.81312
0.481611	-0.80788	-0.339678		-0.476287	0.243878	0.844793		0.114574	0.00785599	0.0308608		-151.19	-54.6779	121.242		2.71032	3.96695	5.25647		2.94735	5.60038	2.88322
0.160809	-0.676176	-0.718976		-0.290625	0.246694	0.924489		-0.0452268	-0.0478759	-0.360691		-139.778	-82.5301	117.084		1.67482	7.3803	4.14642		2.61983	5.73552	3.10106
0.496077	-0.654764	-0.570256		-0.0582989	-0.227602	0.972008		0.164202	0.0374647	-0.0180139		-152.18	-146.784	127.792		0.764951	5.28839	5.03227		5.9672	7.0993	6.00942
0.672758	-0.268064	-0.689592		0.284315	-0.327975	0.900887		-0.30962	0.311966	-0.129285		-94.6501	-173.751	122.398		4.58675	2.66265	3.76208		6.2867	6.78124	6.40764
0.292699	-0.491988	-0.819924		0.655313	0.235513	0.717704		0.0131	0.341815	-0.257382		-22.2614	-153.795	135.223		2.10322	4.37795	6.01448		6.33942	5.77327	6.53741
0.0530613	-0.73559	-0.675346		0.742007	0.399447	0.538394		0.0913556	0.422264	-0.367978		79.9625	-128.827	178.436		1.87841	8.63577	4.12499		4.09048	3.50638	8.02282
0.237914	-0.594996	-0.767709		0.501885	0.465828	0.728777		0.0106403	0.134332	-0.355317		93.1193	-20.699	185.395		2.16325	7.96385	5.79901		2.77316	3.06475	7.52466
0.34275	-0.482173	-0.806246		0.0422733	0.654221	0.755121		-0.186686	-0.0465751	-0.198574		19.7199	-9.50707	177.175		2.31086	8.65365	3.47073		2.40371	2.8019	5.80968
0.540108	-0.637418	-0.549529		-0.108232	0.893508	0.435808		0.240504	0.0879405	-0.100113		-3.74022	15.5591	59.2436		3.78134	7.69471	4.06367		3.23333	5.04547	5.39191
0.470977	-0.556008	-0.684862		-0.276782	0.957501	-0.0811389		-0.0264062	-0.11748	-0.194434		-6.12277	36.7935	-3.99551		4.47803	3.29718	6.12194		1.82813	4.61688	3.72032
0.391695	-0.6748	-0.625475		0.327831	0.725461	0.605172		0.0127184	0.00891378	-0.339626		-1.35409	-110.336	208.809		3.5376	3.81362	5.43477		1.12921	5.20734	6.16614
0.340818	-0.456649	-0.821775		-0.120667	0.840404	-0.528357		-0.289971	-0.086805	-0.38017		36.3564	20.9074	-58.6032		4.69179	4.31743	6.60339		4.04612	6.08257	6.98721
0.663623	-0.0805212	-0.743721		0.230468	0.528107	0.817305		-0.172808	-0.0808706	0.0103035		-48.5114	-76.3322	115.227		1.24328	6.95205	3.60424		5.58368	5.29421	7.37163
0.310794	-0.485323	-0.817233		-0.433393	0.750023	0.499636		-0.198192	0.0238625	-0.403934		-25.3494	-0.0714544	109.003		2.32352	8.27885	2.84194		2.32946	3.32866	4.21669
0.620063	-0.576446	-0.532195		0.0157793	0.85018	0.526256		0.206682	0.0812685	-0.0987497		-36.6049	-31.1909	96.3493		2.5029	6.21894	7.49161		2.79006	4.95079	4.68129
0.401323	-0.791985	-0.460108		-0.230324	0.972654	-0.029906		0.286425	0.288813	-0.224007		-35.1062	-27.6203	-20.4693		6.33603	4.25919	4.03147		4.0262	5.42873	6.08552
0.570311	-0.634023	-0.522264		0.267684	-0.484413	0.83288		0.194003	0.139151	-0.181246		-58.3224	-62.0777	17.2793		6.78194	5.84827	4.76396		3.47141	5.08113	5.43831
0.354186	-0.556502	-0.75157		-0.200909	-0.300483	0.932387		-0.0908917	-0.0229741	-0.19844		-114.043	-34.7679	57.7766		3.53375	5.41743	2.00362		3.35224	4.69233	4.94642
0.630457	-0.59579	-0.497552		-0.374161	0.0991562	0.922047		0.229974	-0.0451469	-0.136521		-131.352	-25.237	84.1548		5.22775	5.21933	2.04923		3.20161	4.50816	4.72741
0.349887	-0.200652	-0.915051		-0.0795168	0.697042	0.712608		-0.318691	-0.0210068	-0.134952		-82.5387	-35.6425	71.3915		6.7084	5.59771	4.3123		3.0964	4.87957	4.94778
0.503441	-0.445928	-0.740064		0.445927	-0.321342	0.835397		-0.263336	-0.188253	-0.146556		-116.453	-115.863	35.8537		1.34161	8.59585	4.64115		4.50917	5.55523	3.92709
0.787225	-0.356133	-0.503434		-0.499137	-0.611388	0.614058		-0.0902425	0.19082	0.118187		-271.147	-146.142	31.1513		1.34732	4.13972	5.7526		4.74263	6.4372	3.30828
0.472292	-0.399638	-0.78564		-0.798998	-0.581095	0.154697		-0.164938	-0.120092	-0.187082		-316.518	-73.3186	-70.5639		6.57183	4.79748	4.13278		4.5563	6.31092	3.23334
0.523853	-0.579237	-0.62455		-0.889832	-0.451903	0.0631168		-0.108546	0.212641	-0.3041		-342.41	20.9581	-87.9574		1.17766	7.83093	6.28185		4.24991	6.74773	3.5046
0.598423	-0.725563	-0.339776		-0.896233	-0.441072	-0.0471368		0.326926	-0.0213999	-0.123938		-332.11	112.514	-140.383		1.73208	6.74621	6.94868		3.76559	7.74891	4.33063
0.631719	-0.558655	-0.537435		-0.759397	-0.638129	-0.126917		0.187375	0.116841	0.053229		-260.772	99.8501	-173.363		4.69457	6.83325	6.0182		3.58173	8.0045	4.65495
0.232074	-0.564166	-0.792375		-0.73347	-0.654253	0.184321		-0.121582	0.0566704	-0.278142		-242.907	127.639	-81.7325		6.86602	5.47256	4.26233		3.32363	8.28911	5.07596
0.581814	-0.72531	-0.367991		-0.540993	-0.840217	0.0369052		0.453729	-0.0126548	-0.148247		-104.689	177.436	-128.618		2.75743	8.53094	5.22906		2.58863	8.07588	7.17454
0.574167	-0.456538	-0.679636		-0.436455	-0.877754	0.197624		-0.00137016	0.439329	-0.154971		28.9921	186.481	-51.887		3.89506	6.49438	4.67856		2.06188	7.415	7.57188
0.630008	-0.627267	-0.45785		0.346996	-0.937539	-0.0247909		0.360987	-0.0881105	-0.181535		163.022	71.1316	-38.9149		6.15942	5.25373	5.05375		2.52525	3.92843	7.84486
0.574686	-0.566449	-0.590654		0.578372	-0.176686	-0.79641		0.0489039	0.231064	-0.0654672		132.592	-75.2988	-160.1		2.05191	6.59799	7.77989		5.53537	5.65729	4.68035
0.462	-0.383971	-0.799452		-0.32607	-0.175711	-0.928873		-0.321624	0.164796	-0.182272		-3.75803	-47.3228	-198.253		3.38563	5.68908	7.03724		5.07452	3.96971	4.11836
0.55498	-0.622484	-0.551825		-0.449163	-0.761112	-0.467932		0.105819	-0.0715779	-0.21597		-88.6888	-75.8761	-131.463		1.71944	6.99429	5.01925		5.00645	4.39417	3.72514
0.525096	-0.78055	-0.33914		-0.779245	-0.258221	-0.571051		0.330086	0.0691795	-0.205906		-60.3427	-56.5879	-89.0409		1.26758	4.24381	6.03096		4.74157	4.27404	3.75501
0.362996	-0.657416	-0.660331		-0.453445	0.710168	-0.538562		0.120963	-0.014968	-0.252921		-17.2941	-35.6552	-73.1404		2.68992	2.56092	3.93302		3.74282	3.87347	4.32426
0.640479	-0.346253	-0.68549		-0.578132	0.751402	-0.318054		-0.256907	0.00887286	-0.0794356		-68.0924	-112.133	-38.3976		3.91578	4.911	3.21926		5.25787	5.99281	3.60428
0.546433	-0.21083	-0.810532		0.448385	-0.652295	0.611115		-0.300124	-0.0441679	-0.104126		-117.16	-193.296	19.6316		2.03189	6.79374	7.66805		5.48375	6.29411	3.76663
0.749894	-0.539299	-0.383165		0.485079	-0.874368	-0.0133975		0.132063	-0.0560305	-0.0332252		-135.506	-251.613	-117.252		6.56812	6.19203	4.6117		5.59071	6.24346	3.65315
0.65389	-0.166822	-0.737969		0.161566	-0.978506	-0.128151		-0.155505	0.0131689	0.0847285		-180.991	-198.837	-148.146		6.03089	4.72497	3.66747		5.48968	6.28955	3.54755
0.610119	-0.370332	-0.700435		-0.203719	-0.979023	-0.00350273		-0.140996	0.131993	-0.0397914		-241.327	-137.214	-127.279		4.13178	2.29656	4.89095		4.92348	7.04339	3.78621
0.158528	-0.485274	-0.859871		-0.684605	-0.719038	0.119585		-0.267417	0.0544691	-0.270337		-292.024	52.7142	-100.169		1.4882	8.56573	5.39469		3.9257	8.32553	5.41892
0.291168	-0.678226	-0.674708		-0.644309	-0.680366	0.349239		0.0130749	0.118568	-0.287037		-117.106	116.786	-25.871		3.89091	3.47673	2.84127		2.90324	8.32836	6.83497
0.788824	-0.270953	-0.551672		-0.557593	-0.748508	0.358924		-0.0934472	0.45805	0.214392		-53.8439	158.191	-40.6814		3.10516	6.63008	7.15735		2.3353	7.81105	7.36576
0.571503	-0.368589	-0.733162		-0.432087	-0.899336	-0.0670441		-0.19325	0.288275	-0.0514202		95.6649	224.82	-95.8714		0.953595	5.82577	5.20408		2.15122	6.12016	8.26566
0.583814	-0.369265	-0.723052		-0.131644	-0.968917	0.20945		-0.263937	0.0737045	-0.147742		201.887	207.102	-24.4549		6.74333	5.70127	5.18852		2.13262	4.21758	7.91035
0.313836	-0.844815	-0.433353		0.420514	-0.834915	0.355086		0.245324	0.181187	-0.312907		233.423	100.772	36.0508		0.569603	5.57291	5.08985		2.25313	3.75999	7.8907
0.320488	-0.665189	-0.674397		0.721997	-0.685621	-0.0929756		0.0658374	0.0441127	-0.313004		188.403	-4.14873	-28.6554		3.58697	4.57457	4.54388		2.88554	3.69643	7.93596
0.191676	-0.814169	-0.548077		0.889055	-0.138129	0.436464		0.112361	0.397033	-0.301257		103.555	-21.6617	29.2657		3.77746	5.35521	7.17076		3.4665	3.31363	7.89866
0.57057	-0.757008	-0.318417		0.664403	-0.140981	0.733957		0.296025	-0.0347585	-0.0520358		96.4811	-50.209	119.48		3.89661	2.29135	3.57523		3.42366	3.2101	7.85925
0.396568	-0.835555	-0.380239		0.805205	-0.322841	0.497411		0.146266	0.343006	-0.247929		125.194	-43.8807	75.831		3.8728	5.04439	5.85759		4.50347	3.00026	7.71954
0.50973	-0.528336	-0.678997		0.247721	-0.808939	0.533153		0.0110993	0.367442	-0.289113		146.858	84.8624	79.4415		3.87285	4.36561	6.23413		3.05005	2.79415	7.28544
0.742294	-0.494544	-0.452136		-0.119175	-0.535561	0.836045		-0.178018	0.432596	0.189178		65.4603	95.4479	84.1291		2.40312	7.04503	7.39193		2.47213	3.04237	6.92648
0.476674	-0.499931	-0.723085		-0.368527	0.00217124	0.929614		-0.082853	0.229893	-0.194173		2.85162	148.961	115.582		5.82994	6.3636	5.92659		2.38337	3.36668	6.40672
0.634817	-0.549329	-0.543364		-0.38745	-0.37277	0.843164		-0.106113	0.331847	-0.00120074		-138.139	82.1427	181.01		3.84203	8.46579	3.64606		2.66153	3.50264	5.42836
0.616527	-0.58676	-0.524983		-0.533052	-0.251612	0.807804		0.00176731	0.163353	0.00752468		-227.031	31.3534	163.58		5.92749	5.11802	4.66563		3.54297	4.17111	3.86544
0.708056	-0.341614	-0.618026		-0.573876	-0.564095	0.593685		-0.134573	0.367113	-0.0939397		-339.517	-82.4244	74.9514		4.15454	5.26242	4.88121		4.32208	5.77689	3.08195
0.460718	-0.297627	-0.836156		-0.456368	-0.672803	0.582292		-0.160891	-0.166668	-0.123294		-321.01	-146.563	72.423		4.43736	5.87156	5.88965		4.62056	6.69235	3.40136
0.797144	-0.295802	-0.526367		-0.229422	-0.523032	0.820855		-0.137753	0.258532	0.0650581		-228.527	-184.331	103.03		3.37736	6.3127	2.18852		4.82757	7.10697	3.86374
0.733193	-0.310367	-0.605062		0.634679	-0.530186	0.562214		-0.247626	0.207751	-0.0374275		-142.563	-224.805	15.048		5.118	7.71734	2.9687		5.98934	7.29377	5.09012
0.751424	-0.395843	-0.527893		0.810371	-0.213299	0.545713		-0.11901	0.366244	0.0736071		-86.5451	-209.389	44.7034		5.23881	6.51295	4.66006		6.54514	6.67794	6.13006
0.270188	-0.82746	-0.492248		0.738637	-0.384266	0.553854		0.143565	0.431549	-0.207912		-127.916	-207.71	27.5837		5.31262	8.27794	4.20338		6.4685	6.66145	6.38475
0.722566	-0.453367	-0.521878		0.755454	-0.449475	0.476719		0.220917	0.069463	0.0807063		-94.6249	-174.103	12.7351		6.26657	7.72128	4.44699		6.32662	6.02195	7.02458
0.30781	-0.541811	-0.782108		0.750298	-0.365664	0.550766		-0.110495	0.0659666	-0.288603		-78.1181	-176.048	7.06224		3.01587	2.17479	4.4053		6.28659	5.78519	7.24085
0.379229	-0.624791	-0.682511		0.541049	-0.314309	0.780049		-0.114069	0.171286	-0.393361		-83.1748	-138.237	42.5573		1.99701	7.41421	3.31796		5.68655	5.7329	7.24768
0.523765	-0.358884	-0.772575		0.399286	-0.298895	0.866736		-0.276891	0.219439	-0.313565		-78.742	-90.0984	61.2151		4.32981	2.93448	4.00927		4.81978	5.61456	6.68135
0.384478	-0.764391	-0.517574		0.220697	-0.172086	0.960041		0.0470535	0.262868	-0.409725		-92.8269	-38.8612	59.3178		2.57408	8.40507	3.03486		4.02201	5.5069	6.18641
0.022693	-0.909253	-0.415625		0.4105	-0.344604	0.844238		0.0536635	-0.158006	-0.238956		-115.988	-112.78	9.05257		1.29542	5.60632	5.82591		5.23687	5.75149	7.02556
0.0427877	-0.857381	-0.5129		0.526808	-0.223381	0.820106		0.363996	0.171644	-0.431261		-102.458	-130.406	-16.1188		0.887149	5.36381	4.25535		5.56258	6.01609	7.25624
-0.00853718	-0.82806	-0.560575		0.397457	0.291944	0.86994		0.387082	-0.0616564	-0.416568		-83.1305	-100.638	-1.72562		4.75074	8.21931	4.00781		5.62995	6.11334	7.19921
0.469551	-0.528046	-0.707594		-0.25486	0.949444	-0.18331		-0.0276931	-0.0868021	-0.17989		-45.2174	47.1438	-30.3487		4.46402	6.3964	5.91676		1.9164	4.14376	3.55374
0.355581	-0.672763	-0.648808		-0.266959	0.950589	-0.158471		-0.09835	0.0919113	-0.270715		-16.296	20.6061	-16.923		1.70751	7.19982	6.62184		2.09242	3.93889	3.83097
0.655966	-0.633509	-0.410336		-0.16798	0.985079	0.0374328		-0.130613	0.0446272	-0.0197488		-48.404	16.3615	29.3747		6.26071	4.54359	5.43565		1.85965	5.34049	3.60531
0.749108	-0.368195	-0.550698		-0.19064	0.944471	0.26764		-0.154854	0.181346	0.00429234		-90.3423	-7.55154	54.9357		3.93124	8.03778	2.8247		1.8886	5.22789	3.3656
0.495161	-0.652168	-0.574014		0.226079	0.962379	0.150713		0.112862	0.078462	-0.224809		-20.8925	-61.8742	-4.93619		4.31457	2.80768	5.7086		3.50434	5.51714	5.27771
0.491749	-0.602802	-0.628341		0.204834	0.606161	0.768513		0.101572	0.424416	-0.2526		-68.6619	-73.8573	41.0014		4.47293	2.64542	5.48742		3.30411	5.24561	4.7525
0.564107	-0.612719	-0.553497		0.875122	-0.464307	0.13631		-0.103082	0.373902	-0.182522		-99.0315	-141.937	-29.1802		4.05032	7.88466	2.83467		4.41126	5.47763	4.18773
0.169024	-0.852163	-0.495226		0.804819	-0.528411	0.270274		0.40967	0.135222	-0.463742		-117.048	-184.008	-23.0075		0.810112	4.59759	4.99416		5.00576	5.93594	3.91895
0.27782	-0.664345	-0.693875		0.749863	-0.346141	0.56382		0.00463467	-0.0557255	-0.377286		-97.4908	-213.688	95.8884		2.13894	7.26461	5.58987		5.9227	6.38217	4.72088
0.447216	-0.328403	-0.831955		0.730401	-0.131775	0.670187		-0.30229	0.261338	-0.141451		-69.8998	-230.036	165.185		4.0896	2.33809	4.64675		6.19701	6.23968	5.59244
0.328967	-0.252303	-0.910013		0.769085	-0.619323	0.15795		-0.45304	0.190694	-0.335626		-43.5455	-303.583	-12.3982		6.67544	5.40802	4.44498		6.5681	6.5102	5.78491
0.451861	-0.508186	-0.733191		0.62617	-0.779402	0.0210479		-0.176882	0.096712	-0.060087		-112.887	-305.409	-89.1855		0.498502	5.28866	5.04573		6.3883	7.02469	5.52308
0.513519	-0.731177	-0.449087		0.45339	-0.890456	0.039057		0.107473	0.174192	-0.173878		-192.382	-275.014	-108.694		2.38556	6.8449	7.49554		6.03044	7.38439	5.54162
0.429831	-0.562089	-0.706613		0.233071	-0.868717	0.437045		-0.0534611	-0.0555527	-0.170791		-244.727	-258.486	-8.09793		3.05879	4.06304	6.31034		6.01472	7.30987	5.99581
0.646626	-0.685485	-0.334643		0.124819	-0.546436	0.828147		-0.0448812	0.206757	0.0766515		-235.908	-228.99	94.8757		5.33197	7.62136	4.94462		6.07271	7.10067	6.26294
0.605942	-0.63949	-0.473167		0.896811	0.174672	0.406471		0.256866	0.11523	-0.0113243		101.915	-103.835	52.6298		4.90908	5.59126	4.94596		6.49968	3.3045	6.1989
0.296073	-0.408733	-0.863295		-0.894453	-0.446636	0.0216887		-0.421415	0.178028	-0.352205		-48.0144	65.2738	-35.5983		2.60382	2.60698	4.84961		2.14818	7.84374	5.39765
0.222382	-0.457358	-0.861028		0.145612	-0.295822	-0.94408		-0.248582	0.0533777	-0.298834		36.5137	-55.1315	-217.512		4.97347	5.6775	5.14466		4.58319	5.40427	4.98435
0.465499	-0.620922	-0.630687		0.174147	-0.408733	-0.895885		-0.107357	0.138218	-0.28697		-6.67383	-80.9323	-195.799		5.95261	6.02665	2.3454		4.61912	5.23488	4.5821
0.545356	-0.535461	-0.644878		-0.0043822	-0.405768	-0.913966		-0.159646	0.205667	0.0548289		-26.2125	-43.6081	-209.325		1.57959	7.13158	5.06762		4.48471	4.88947	4.79215
0.155101	-0.756585	-0.635234		-0.25824	-0.310446	-0.914842		0.0356533	0.154498	-0.267329		-5.42087	39.4335	-221.789		6.12978	7.093	4.76858		4.30056	4.62508	5.57233
0.505974	-0.766011	-0.396507		-0.400279	-0.175877	-0.899358		0.0606759	0.400712	-0.0880814		82.9018	66.9385	-223.141		1.84919	7.05589	4.62034		4.16217	4.00401	5.65689
0.513266	-0.641818	-0.569761		-0.290735	0.0309187	-0.956304		0.0512441	0.157606	-0.150761		146.958	60.5981	-238.173		3.20831	3.4665	4.82646		3.62718	4.60022	6.32412
0.541766	-0.670274	-0.507171		0.231186	-0.24378	-0.941873		0.0920579	0.146781	-0.162201		66.1997	-34.708	-155.902		5.67212	4.61675	5.99756		4.67611	5.06087	4.82324
0.579083	-0.575385	-0.577577		0.304785	-0.545509	-0.780721		0.0588204	0.174002	-6.06477e-05		6.08568	-149.296	-291.957		4.29953	4.9289	2.31927		5.96072	6.36835	4.12033
0.535302	-0.271063	-0.799985		0.153849	-0.74272	-0.651688		-0.121298	-0.0554162	-0.0631851		-95.8829	-109.058	-244.908		2.37919	6.57773	7.75115		5.51224	7.05797	4.20788
0.588577	-0.284603	-0.756689		-0.171319	-0.196098	-0.965503		-0.212824	-0.101195	-0.0864705		-32.9126	13.7164	-185.731		4.42985	2.76003	4.34941		3.52037	7.50032	6.35275
0.16135	-0.681513	-0.713797		-0.0464254	-0.212523	-0.976053		-0.085696	0.190665	-0.434279		-16.7946	-8.19125	-185.426		5.91863	7.53041	4.56218		5.90972	3.64543	5.77564
0.605643	-0.356989	-0.711164		0.28013	-0.182234	-0.942506		-0.135868	0.357287	-0.145488		-9.7821	-57.3159	-120.351		4.28532	2.28144	4.88956		4.63527	5.09333	5.70331
0.629008	-0.545632	-0.553746		0.299819	-0.2249	-0.927108		0.0745963	0.102747	0.0619208		1.42882	-74.3217	-137.463		3.0489	7.44195	2.23604		4.63193	5.27673	4.65844
0.631867	-0.62367	-0.460196		-0.0230889	-0.416627	-0.908784		0.249358	0.112331	-0.105456		-18.2881	-60.1783	-229.808		1.15974	3.73782	5.65928		4.7007	5.12942	4.43377
0.532891	-0.640327	-0.553181		0.0916213	-0.447555	-0.889551		-0.00532091	-0.0690216	-0.129274		-33.6174	-94.6557	-199.623		3.53078	2.45322	3.71004		4.75429	5.23501	4.16785
0.690194	-0.519923	-0.5033		-0.131729	-0.432114	-0.892146		-0.178956	0.248892	-0.140518		-86.167	-105.765	-186.52		1.78252	6.9733	7.5876		5.18939	5.44983	3.66686
0.313446	-0.478305	-0.820351		-0.301814	-0.124851	-0.945156		-0.233582	0.135633	-0.203992		-53.8145	-88.5307	-269.604		1.37498	8.06815	3.81486		5.36983	5.07683	3.59336
0.475467	-0.644643	-0.598638		-0.441624	0.166301	-0.881653		-0.0287629	0.223625	-0.275378		-65.6988	-65.4147	-117.467		6.15772	4.77869	4.70422		5.23177	5.58916	3.48279
0.434241	-0.499764	-0.749447		-0.385068	0.0621273	-0.920795		-0.198934	-0.0921109	-0.170977		25.2766	1.59527	-236.396		5.9853	5.45292	4.50514		4.50381	3.92069	4.98123
0.426097	-0.545145	-0.721982		-0.371885	-0.200694	-0.906324		-0.257367	0.229627	-0.465991		26.88	46.6039	-283.807		3.26138	7.65584	4.30849		4.42108	4.02684	5.09028
0.303795	-0.732687	-0.608998		-0.239412	-0.264468	-0.934205		0.141875	-0.0320069	-0.253965		98.1405	33.9697	-242.59		5.80299	5.42371	4.46428		4.54836	3.64005	5.17021
0.275368	-0.661417	-0.697639		-0.248005	-0.051948	-0.967365		0.05902	0.2913	-0.207036		50.9565	19.2331	-248.548		3.44668	4.96154	5.34891		5.18652	2.84415	5.22045
0.614485	-0.51426	-0.598285		-0.0232536	-0.347464	-0.937405		-0.0543926	0.11781	-0.168131		124.588	-13.8383	-252.655		2.22301	5.9988	7.86168		5.55441	2.79049	5.44417
0.504452	-0.508589	-0.697757		-0.0987878	-0.326219	-0.940118		-0.0546993	0.240943	-0.0988713		133.828	18.7162	-284.826		2.62262	3.64442	3.69808		5.45845	2.96418	5.41671
0.69095	-0.445592	-0.569241		0.0507299	-0.418183	-0.906945		0.0382831	0.0659347	0.0827934		129.522	-43.9504	-299.293		2.3359	6.76233	7.48579		5.89973	3.19949	5.63352
0.729939	-0.307653	-0.61036		0.187995	-0.49329	-0.849307		-0.130132	0.0395441	0.00665647		139.402	-110.041	-280.41		3.44454	6.14607	4.4177		6.15162	3.48696	6.04053
0.0915467	-0.772928	-0.627855		0.458763	-0.193171	-0.867307		0.181353	0.272298	-0.318256		158.674	-145.042	-165.418		2.48982	3.83934	3.20602		6.25007	3.67881	6.27455
0.55319	-0.480472	-0.680535		0.52038	-0.00332996	-0.853928		-0.212441	0.159309	-0.151416		139.409	-105.023	-118.954		6.38015	5.23855	5.24166		6.23904	3.66286	6.34321
0.353385	-0.728961	-0.586289		0.0860283	0.870964	-0.483756		0.0640897	0.16727	-0.207905		67.9267	-7.45103	-41.8525		3.07299	6.76103	2.14433		4.69046	3.00023	5.69294
0.663353	-0.295713	-0.687398		-0.370378	0.913279	-0.169531		-0.275434	0.296102	-0.155179		-33.4683	64.7198	-17.6367		2.42551	2.42278	4.8377		1.59678	4.61528	3.49025
0.459706	-0.306474	-0.833513		0.934453	-0.0171117	0.355676		-0.163573	-0.0581065	-0.0403156		82.8194	-139.636	103.556		4.65179	2.57957	4.38173		3.46606	4.48131	7.91374
0.393268	-0.645981	-0.654254		0.847432	-0.0423927	0.529209		-0.0876784	0.114441	-0.207151		146.797	-137.414	206.407		4.9075	8.28302	4.77587		1.75072	4.59414	7.78171
0.509649	-0.663587	-0.54764		0.755595	0.311826	0.576056		0.085632	0.275752	-0.0183246		133.944	-70.0522	171.597		1.75587	4.78388	4.49728		1.72268	4.33776	7.75058
0.653625	-0.514873	-0.554689		0.695021	0.362315	0.621027		0.0121236	0.333268	-0.0391642		177.502	-18.5756	198.5		1.47932	6.74049	6.97056		2.29762	3.6643	7.94949
0.395653	-0.717911	-0.572767		-0.493095	-0.255196	0.831704		0.118692	0.0919334	-0.263687		-15.068	170.846	312.172		3.65312	4.56892	4.82892		2.79068	2.52374	5.47509
0.557366	-0.633339	-0.536866		0.650954	0.445246	0.614829		0.178252	0.38665	-0.13009		1.98585	-204.965	180.378		6.20407	5.09828	5.26882		4.27651	4.06117	7.94262
0.795899	-0.453069	-0.401589		0.0421459	0.876903	0.478816		-0.00200014	0.083799	0.0602849		-13.7081	-25.0118	114.5		5.70798	4.3695	5.97773		1.89367	5.22813	3.96194
0.0740218	-0.733387	-0.675769		-0.897063	0.27525	0.345709		0.15331	0.0638775	-0.298977		14.148	159.188	-5.59352		2.9511	3.61713	4.526		2.39745	4.23653	7.33647
0.459967	-0.747757	-0.478842		-0.86104	0.0950302	0.499579		0.108879	0.300624	-0.223715		49.7286	193.38	28.5609		4.14321	5.36084	4.87358		2.39811	3.71251	7.14197
0.379175	-0.693597	-0.612494		-0.798774	0.270135	0.537575		0.148652	0.198229	-0.143006		-1.4195	108.666	63.2114		6.4247	4.24374	4.84568		2.50999	3.23208	5.75872
0.70298	-0.50275	-0.503052		-0.903297	-0.420453	0.0852874		-0.0569597	0.268764	0.103826		30.455	215.864	-4.80977		3.5439	8.40362	3.11691		3.47943	2.71241	5.31071
0.37046	-0.670028	-0.64329		-0.915571	-0.272764	0.295516		0.118802	0.327563	-0.266305		-82.398	188.172	82.9162		1.93383	8.25227	6.26472		3.31217	2.97978	4.29401
0.692501	-0.563033	-0.451039		-0.830423	-0.0126098	0.55699		0.150063	-0.0989972	-0.0755808		-159.243	92.4824	196.689		3.37823	4.69642	4.01299		3.27423	3.56247	3.32355
0.376912	-0.684752	-0.62374		-0.894047	-0.181795	0.409428		0.0214277	0.170246	-0.280376		-133.59	125.197	133.634		1.06679	6.69978	3.70598		3.71111	3.01628	3.63328
0.32144	-0.619591	-0.71609		-0.872574	-0.379846	0.307135		0.0104872	-0.0504974	-0.350338		-47.7979	125.801	58.9963		1.31979	8.11825	5.64135		4.5964	2.76447	4.0739
0.761132	-0.583009	-0.284215		-0.477328	-0.744374	0.466975		0.100353	0.0467522	0.0376623		58.0198	74.8201	57.3646		3.39598	4.71079	3.56259		5.23524	2.48165	4.68935
0.584882	-0.362278	-0.725718		-0.229889	-0.350337	0.907973		-0.213067	0.28814	-0.0992755		26.4196	54.6086	136.392		1.3682	8.5374	3.97483		4.67468	2.40141	4.40808
0.607959	-0.408963	-0.68054		-0.762587	-0.646637	0.0179039		-0.0657519	0.219311	-0.0863241		-8.38804	107.142	-22.0967		1.30455	8.26223	5.59341		5.61934	2.98244	4.34349
0.541236	-0.464155	-0.701159		-0.2833	-0.902505	0.324387		0.0139069	0.194953	-0.109865		83.7784	110.627	14.2709		4.13631	8.39793	3.36727		2.0142	7.65584	5.48145
0.454036	-0.707514	-0.541549		-0.46126	-0.846986	-0.264297		0.0511695	0.070846	-0.221145		17.639	123.8	-107.403		5.4425	5.7914	1.80875		2.60346	7.48969	5.70853
0.406487	-0.604269	-0.685294		0.379074	-0.924651	0.0363743		0.0466144	-0.00294608	-0.126816		53.5753	16.5058	-20.4884		3.39431	4.01187	6.13747		3.14367	6.65009	5.15879
0.676265	-0.434365	-0.594973		0.617173	-0.309079	-0.72358		-0.0116009	0.17031	0.035663		40.4818	-131.103	-158.499		5.95051	5.05647	3.13873		6.18982	6.299	4.46232
0.416496	-0.524838	-0.742345		0.486897	-0.560076	-0.670258		-0.0725576	0.206942	-0.251742		-56.7703	-106.478	-123.498		1.51551	7.37819	4.02925		5.90776	6.99773	4.35414
0.322994	-0.69834	-0.638746		0.724002	-0.471404	0.503587		0.0329185	-0.153502	-0.224822		-92.2762	-100.964	-17.1524		5.01764	7.67981	5.38546		5.81268	7.07164	4.7402
0.512088	-0.415099	-0.751969		0.748095	-0.612737	-0.254769		-0.100635	0.027983	-0.152394		-7.45842	-163.195	-106.783		1.20261	4.81656	5.86118		6.44292	6.95795	5.20225
0.672849	-0.449968	-0.587199		0.728309	-0.654954	-0.201497		0.0462399	0.387602	-0.0752033		-21.8804	-260.629	-168.957		3.54836	1.9736	4.41566		6.36351	7.07963	5.29123
0.580169	-0.541205	-0.608688		0.677308	-0.534385	-0.505654		0.224352	0.089343	-0.239239		38.6037	-214.1	-223.083		4.234	2.74827	3.42996		6.36795	6.91577	5.1152
0.45564	-0.536185	-0.710562		0.835772	-0.532044	0.1357		-0.0440243	0.294212	-0.351538		-79.2143	-275.426	-48.1481		4.62612	6.92086	5.27579		6.22107	7.04036	4.96068
0.379378	-0.474221	-0.794473		0.281895	-0.766825	-0.576641		-0.043163	0.09591	-0.164745		-119.613	-127.975	-205.251		2.61527	2.34454	4.2127		5.53679	7.69907	5.50528
0.142943	-0.8205	-0.553486		-0.404306	-0.755451	-0.515587		0.0613395	0.378408	-0.284517		-126.638	12.3131	-167.47		2.18488	8.61274	3.54955		4.33487	8.16315	6.68412
0.405508	-0.793905	-0.453077		-0.321938	-0.94541	0.0505636		0.181324	0.308622	-0.172755		165.457	232.62	-65.448		1.93814	7.4527	4.12936		1.78546	6.38443	7.83243
0.566022	-0.0642323	-0.821884		0.738439	-0.608159	-0.291291		-0.259323	-0.0156013	0.0234895		339.845	41.1299	-77.1257		3.65276	7.57198	2.40889		2.67415	4.42071	7.75243
0.445325	-0.388339	-0.80677		0.657742	-0.506478	-0.557544		-0.140853	-0.0263631	-0.193887		365.111	25.6321	-138.834		2.0401	4.87691	4.69522		2.8925	4.74298	7.17623
0.671521	-0.568451	-0.475314		0.587293	-0.0959312	-0.803669		0.0920623	0.156629	-0.00164761		272.344	-69.8578	-195.265		3.66971	6.17919	4.32972		5.73696	5.59295	5.32504
0.289785	-0.86079	-0.418408		0.807611	-0.132185	-0.57471		0.232928	0.173056	-0.302694		232.371	-116.908	-148.57		2.84561	3.20018	4.51811		6.24725	5.75541	5.51752
0.402617	-0.463267	-0.789483		0.969223	-0.119411	-0.215287		-0.168337	0.270584	-0.404634		144.215	-154.235	-46.0185		2.79063	8.15115	5.3543		6.729	5.49701	6.61338
0.6971	-0.499971	-0.513888		0.999904	0.00778202	0.0114668		-0.124998	0.271117	0.0495925		211.387	-186.737	42.2361		6.11417	5.80936	2.28703		5.35733	3.45812	7.76235
0.665617	-0.392833	-0.634536		0.342489	-0.644247	0.683847		-0.00823865	0.370405	0.0212078		97.1751	28.0379	71.6193		0.755796	7.80724	4.51638		5.88745	2.39663	5.82895
0.504852	-0.707406	-0.494673		-0.752322	-0.64554	0.131491		0.0628155	0.155653	-0.152547		-91.5303	152.753	-90.3206		1.75641	7.30739	6.20828		3.3654	7.55185	7.95319
0.434461	-0.574417	-0.69375		-0.3498	0.91456	0.203026		-0.0357552	0.0859489	-0.227722		-38.3851	64.626	22.7207		4.63848	7.00027	1.77994		4.10049	6.7892	7.07511
0.453982	-0.719625	-0.525396		-0.0593441	0.91999	0.387422		0.28518	0.391071	-0.186229		-32.7515	-9.42608	74.1706		3.57756	5.07967	3.74444		1.92255	5.66374	3.84571
0.665972	-0.306668	-0.680026		0.143508	0.977791	0.152744		-0.157251	0.27276	0.0968347		-2.61921	-33.586	97.153		3.59275	3.27268	5.17814		1.17992	5.70468	5.30576
0.819249	-0.376607	-0.432434		0.238584	0.968809	0.0669867		-0.0271449	0.0822587	0.133461		29.3038	-35.4259	54.2477		3.19953	5.39909	6.14758		1.80287	4.66507	6.36689
0.695984	-0.291153	-0.656381		-0.55688	0.597897	0.576545		-0.185587	0.425989	0.068921		-146.551	-15.284	58.9148		3.35872	6.94565	4.62031		2.17034	5.77259	3.11848
0.648193	-0.418638	-0.636072		-0.832018	0.454115	0.318629		-0.031838	0.345775	-0.0536687		-138.13	1.09691	1.3835		1.46342	4.0634	4.7666		2.08186	5.83764	3.25174
0.395984	-0.535605	-0.745872		-0.186361	0.660221	-0.727583		-0.247295	0.231711	-0.106092		32.0501	43.0556	-93.109		5.75383	5.16985	4.62064		2.84933	6.3969	6.89718
0.31109	-0.735771	-0.601551		0.100373	0.16366	-0.981397		0.0276666	0.289029	-0.320412		-29.345	-56.3205	-146.037		1.31515	8.27026	5.92982		5.35476	6.56304	7.39517
0.655838	-0.431302	-0.61956		-0.0928796	-0.219831	-0.971106		0.00512024	0.172854	0.011669		-11.6589	14.4051	-182.092		3.81502	2.03895	4.43232		4.22788	7.26128	7.26468
0.481329	-0.653355	-0.584338		-0.201163	-0.949259	-0.241745		0.25916	0.0751074	-0.141002		-156.049	-2.49184	-146.845		2.91987	7.87493	3.23786		4.4366	8.05518	7.1464
0.507394	-0.717012	-0.477959		-0.0128844	-0.99198	-0.125733		0.11747	0.141459	0.0253153		-84.4034	12.2493	-82.037		6.00055	4.20201	3.39862		4.32415	7.41806	7.63165
0.43271	-0.805146	-0.405588		-0.644341	-0.37821	0.664667		0.0791184	0.405719	-0.218674		-109.176	121.945	4.06549		5.94705	5.1758	5.5482		3.10633	6.55084	8.03328
0.275023	-0.619374	-0.735349		-0.192971	-0.0940702	0.976685		0.0559741	0.328957	-0.278839		-78.3968	49.2876	39.0615		5.92708	6.17439	4.27566		3.42774	5.35987	6.709
0.690154	-0.305912	-0.655824		-0.83028	-0.549461	0.0934199		-0.234418	0.31214	0.0411415		-191.791	110.079	-65.0547		1.88209	7.64704	3.93788		4.06115	3.80465	3.78757
0.413704	-0.816117	-0.403488		-0.863808	-0.275363	0.421913		0.247468	0.219695	-0.0319008		-269.608	100.345	74.4512		1.04118	5.98437	5.36826		3.90236	4.00014	3.37941
0.338224	-0.674819	-0.655915		-0.974111	-0.197599	0.109833		0.0770668	0.282739	-0.296454		-224.37	125.58	-50.8323		3.97323	2.93953	3.71657		4.48351	3.43159	3.50739
0.0513768	-0.610112	-0.790648		-0.977341	-0.155171	-0.143966		-0.147102	0.144272	-0.411425		-190.318	132.062	-118.933		3.07195	7.99473	3.2245		4.65999	3.19778	3.67855
0.182512	-0.517482	-0.836003		-0.868054	-0.0874031	-0.488716		-0.0553292	0.238831	-0.457572		-137.309	119.134	-207.137		3.3003	8.55722	3.28919		5.03091	2.98667	4.05665
0.631519	-0.660286	-0.406456		0.517173	-0.409159	-0.751745		0.282233	-0.0889917	-0.156807		85.478	-96.8354	-102.743		3.40479	4.7002	2.61065		6.21389	3.98882	6.34039
0.619807	-0.442541	-0.648071		0.0661637	-0.0977988	-0.993004		0.0365573	0.278399	0.00968239		31.987	-62.7493	-200.757		2.06572	8.69565	3.80002		5.29978	4.94902	6.27239
0.112602	-0.687176	-0.717712		0.20962	-0.335585	-0.918391		0.0361458	-0.00648704	-0.347195		112.945	-10.6312	-112.691		1.86027	7.47587	3.34493		5.7376	2.93674	5.85044
0.540514	-0.58075	-0.608748		0.601022	-0.0613704	-0.796873		0.134942	-0.0915754	-0.135235		155.785	-34.7609	-92.7683		3.30605	3.68409	5.15094		5.39124	3.09615	6.07751
0.138857	-0.803808	-0.578456		0.455146	0.383692	-0.803507		0.171189	0.187827	-0.304248		201.402	6.6487	-79.0922		6.63151	5.22931	3.87353		1.93318	5.59298	6.51244
0.442185	-0.621323	-0.646862		0.0109895	0.57738	-0.816401		-0.0178321	0.00101891	-0.305266		185.814	65.2487	-110.189		6.75003	5.83411	3.84169		2.08118	5.65838	6.53517
0.13639	-0.59928	-0.788835		-0.0221468	0.662955	-0.748332		-0.0424853	0.337938	-0.491705		146.082	37.4108	-156.02		3.58152	4.94785	6.8983		2.61072	5.47366	6.43503
0.211343	-0.553722	-0.805435		-0.0867535	0.850702	-0.518441		-0.0360172	0.0604654	-0.371208		60.3297	16.7594	-69.3873		5.49462	4.41224	5.93799		3.62198	5.51323	6.26258
0.352347	-0.555514	-0.753164		-0.104412	0.993911	0.0352093		-0.16302	-0.0964627	-0.344199		-6.4019	15.2767	26.2426		5.3067	5.81245	2.1614		1.92907	5.51384	4.35016
0.62938	-0.581829	-0.515128		-0.035974	0.441608	0.896487		0.140403	-0.0402642	-0.0576054		-1.76248	35.89	241.202		4.28663	2.79061	3.29007		2.14429	3.20808	6.7159
0.741263	-0.549053	-0.386095		-0.080853	0.43193	0.898276		0.189076	-0.159714	0.0506031		-62.5536	-31.8858	266.11		2.63033	3.88145	3.20351		2.39522	2.94992	5.1766
0.47809	-0.708512	-0.519077		-0.417233	0.250797	0.873509		0.13629	0.100582	-0.100037		-115.96	-11.0492	225.622		4.98549	5.63976	1.94481		2.78968	3.75702	3.51957
0.284887	-0.676521	-0.679086		-0.378664	0.17813	0.908231		0.133516	0.164457	-0.198907		-216.626	-118.914	180.444		2.31979	4.41043	5.6862		3.28531	5.57161	2.98426
0.442673	-0.761722	-0.473096		-0.142003	-0.0518421	0.988508		0.21163	0.136984	-0.180106		-216.86	-166.025	173.227		3.486	7.50854	5.58228		4.8505	6.92285	3.82024
0.372073	-0.586669	-0.719292		0.167587	-0.110811	0.97961		-0.135815	0.16988	-0.096438		-183.288	-230.622	228.005		3.31573	5.53442	5.63278		5.46152	7.11491	4.46309
0.4654	-0.708714	-0.530215		0.352962	0.0223908	0.93537		-0.0142904	0.293788	-0.0674216		-112.47	-216.591	220.594		2.93678	5.30919	5.17643		5.94199	6.81029	5.21574
0.233248	-0.760644	-0.605818		0.907909	0.184791	0.376236		0.0596512	0.322805	-0.292729		-21.7831	-154.557	25.3879		2.9164	7.54321	3.6912		6.46016	5.55402	7.22714
0.272216	-0.871528	-0.407845		0.98453	0.167007	-0.0530008		0.372695	-0.0600332	-0.411059		18.6037	-123.249	-17.5369		4.5747	4.37324	6.37382		6.40817	4.51241	7.26163
0.595881	-0.57974	-0.555722		0.881314	-0.344661	0.323256		0.22048	0.079023	-0.0817471		72.899	-77.9415	21.2345		1.6202	7.25827	5.10484		6.36666	3.99431	6.68376
0.265652	-0.577296	-0.772113		0.622481	-0.492793	-0.608007		-0.0569292	0.380082	-0.389997		40.4213	-61.3314	-77.8185		0.794368	7.24359	4.62182		6.05861	4.33354	6.62457
0.664585	-0.349737	-0.660311		0.728149	-0.552315	-0.40589		-0.173939	0.354043	0.0161766		2.75222	-46.2148	-53.1409		3.46133	5.19692	2.27841		5.32408	5.12841	6.69721
0.692232	-0.318438	-0.64762		0.894659	0.340516	0.289195		-0.048786	0.222772	0.0694621		111.736	-78.0502	75.9364		4.22511	8.09636	5.34456		1.00641	6.04613	6.41193
0.457302	-0.376204	-0.80582		0.255931	0.578803	0.774265		-0.0269351	0.11821	-0.167488		45.4496	42.4634	136.322		5.84834	5.13883	4.75653		1.35749	7.08527	5.95538
0.481274	-0.570348	-0.665641		0.349683	0.284042	0.892772		0.046114	0.012309	-0.0740922		56.8459	39.79	106.222		1.35251	8.04291	6.30013		1.43464	7.0341	6.46329
0.391243	-0.614864	-0.684742		-0.264047	0.34564	0.900451		-6.91656e-05	-0.0552838	-0.254245		-85.3871	70.8341	42.5523		5.89883	3.85428	5.28822		3.59778	5.75586	7.01294
0.320924	-0.659832	-0.679434		0.646181	0.455458	-0.612379		0.0231456	-0.0828636	-0.211421		11.353	-88.6118	-55.3256		1.62964	8.02858	6.11929		5.79725	4.91097	6.96664
0.161817	-0.854638	-0.493366		0.0363106	0.942392	-0.332534		0.10963	0.373309	-0.330832		-25.94	-31.3763	-40.1286		2.23221	4.76502	4.83559		4.9947	6.09601	7.06312
0.391812	-0.20663	-0.896542		-0.30313	0.574586	-0.760239		-0.295632	-0.0649658	-0.0996508		16.3099	37.0116	-123.644		5.53579	5.26008	4.71571		4.15925	3.0564	4.91613
0.49682	-0.754438	-0.428943		-0.0713084	-0.613876	-0.786175		0.150727	0.229505	-0.127893		-71.9971	-13.9836	-208.582		3.0722	7.8872	5.09189		4.47891	7.74292	6.63809
0.361804	-0.796118	-0.485071		-0.134284	-0.326208	-0.935712		0.165156	0.370792	-0.287631		-29.5025	-5.14317	-206.842		5.11382	3.09516	5.36349		3.61104	7.72163	6.30704
0.383677	-0.63415	-0.671301		-0.169172	-0.0273656	-0.985207		-0.0833988	0.151087	-0.252338		16.0128	10.943	-150.276		4.98727	6.09026	3.60046		5.94801	3.45896	5.09782
0.209135	-0.625746	-0.751468		0.260572	0.408545	-0.874753		-0.0592213	-0.155781	-0.299864		59.5823	-33.7288	-84.5597		3.55374	6.41753	1.93955		3.97846	5.49011	5.24169
0.439526	-0.728525	-0.525421		0.551527	0.0335279	-0.833483		0.233082	0.115493	-0.129254		48.5235	-41.4988	-78.4534		1.68967	8.2654	6.25468		3.76552	5.80793	5.06648
0.732153	-0.488165	-0.475023		0.602567	-0.154228	-0.783024		-0.0995103	0.329159	0.138735		68.7248	-144.14	-137.972		6.66294	6.53235	4.05013		4.57054	5.62019	4.50507
0.579653	-0.407667	-0.705557		0.653402	-0.497661	-0.570438		-0.163364	0.348434	-0.0711596		12.8479	-191.317	-162.87		3.56637	7.65438	2.39068		5.10083	5.85536	4.10387
0.247531	-0.559223	-0.7912		-0.135135	-0.725547	-0.674775		-0.0511025	0.321999	-0.530972		-122.129	-112.248	-209.764		2.26897	8.46517	3.53417		5.5454	6.55967	3.73378
0.525572	-0.600629	-0.602511		0.382037	-0.863524	-0.329203		-0.0302372	0.175802	-0.144026		-74.2682	-148.479	-110.06		1.78784	7.33354	7.32949		5.8038	6.50134	3.83042
0.291726	-0.690785	-0.661598		0.379873	-0.917972	0.114124		-0.0718115	0.200263	-0.33501		-160.668	-164.131	-80.312		4.9096	5.27519	2.04923		5.41515	6.80207	3.78815
0.619364	-0.399273	-0.675995		0.126078	-0.991659	-0.026762		0.0568871	0.0907871	0.0129823		-209.911	-145.607	-131.911		4.45733	7.47059	6.19155		4.99747	7.10079	3.96009
0.707387	-0.234841	-0.666674		-0.284294	-0.955891	0.073826		-0.249985	0.20159	0.0541174		-220.401	-67.1737	-97.6713		4.31669	4.7591	2.41373		4.49145	8.07967	5.17557
0.36418	-0.790714	-0.492081		-0.571799	-0.713797	0.4044		0.219817	0.179866	-0.0735236		-137.276	66.0547	-55.7566		3.88574	4.90364	3.4145		4.14572	7.57267	7.74085
0.562396	-0.550528	-0.616952		-0.230107	-0.704913	0.670931		0.276509	0.175442	-0.00164124		-111.89	35.3178	-33.4358		5.26291	7.07921	5.3764		4.51355	7.15758	7.67594
0.498959	-0.438649	-0.747414		0.382632	-0.853261	0.354315		-0.127665	0.000661621	-0.104655		-101.837	-46.9402	-49.6181		3.29582	6.71235	2.64573		5.04971	5.48545	6.87647
0.530152	-0.433297	-0.728829		0.434917	0.446288	0.782096		-0.32189	0.0982166	-0.153776		45.3082	-43.0331	128.693		6.2962	5.94199	5.41459		2.623	6.23368	4.82103
0.474913	-0.559212	-0.679514		0.159153	0.608118	0.777729		-0.0951813	0.325492	-0.384628		-5.43508	-27.2724	132.415		1.95748	6.42538	7.67529		1.9607	6.52975	4.48976
0.621059	-0.504027	-0.600201		-0.269773	0.743193	0.61228		-0.104678	0.0994453	-0.27566		-144.034	-32.4251	150.631		5.29396	4.32028	5.85379		2.29057	5.2952	2.95374
0.524769	-0.725157	-0.445831		0.0512163	0.80306	0.593693		0.0860544	0.12061	-0.0294695		-66.9307	-61.8028	89.4193		1.69451	7.14457	4.35877		2.13036	5.56759	3.61807
0.164541	-0.835308	-0.524582		0.138604	0.860723	0.489841		0.183636	0.34361	-0.335181		12.4982	7.35299	65.3056		2.44551	7.46143	6.00878		1.35635	5.13776	6.76796
0.655468	-0.411184	-0.633474		-0.553791	0.809469	0.195129		-0.122896	0.351703	-0.124374		15.906	89.305	-27.5593		4.35912	6.97123	1.83117		2.90507	6.67646	7.88727
0.130616	-0.645779	-0.752269		-0.0400393	0.93329	-0.356885		0.051603	0.182807	-0.26146		61.8435	46.3244	-21.0807		3.18605	3.15744	3.78766		2.43497	5.72983	6.60994
0.648886	-0.417137	-0.636352		-0.154019	0.968481	0.195762		-0.146466	0.378426	-0.0892162		-20.9726	24.139	101.392		3.45465	8.32275	3.07648		1.99294	3.95564	3.63606
0.568043	-0.453483	-0.68679		-0.2159	0.950645	0.22285		-0.169718	-0.0706818	-0.0816984		-50.8877	15.0808	86.0471		0.607537	4.79422	5.97062		2.04481	4.23841	3.39758
0.665059	-0.361676	-0.653366		-0.606876	0.368542	0.704186		-0.117488	0.126829	-0.00313945		-120.476	40.5522	138.278		0.538899	5.55244	4.73138		2.96338	4.2468	2.99898
0.632365	-0.526521	-0.568234		-0.0888945	0.972045	0.217318		-0.0320168	0.171443	0.117891		-20.2977	-28.902	20.4216		3.37858	4.51104	4.08718		2.85389	5.17396	4.9147
0.416951	-0.553112	-0.721262		-0.19354	0.961249	0.196322		0.0592004	0.0464311	-0.18561		13.4424	7.75969	6.44757		3.33201	5.58934	2.12197		3.16333	4.87344	5.34501
0.510634	-0.484909	-0.710011		-0.403013	0.82636	-0.393331		0.121411	0.215787	-0.0802748		45.3131	44.8133	-42.0246		3.29988	3.98284	2.92305		3.52995	4.3455	6.19761
0.533629	-0.696296	-0.480013		-0.42988	0.758746	-0.489395		0.124052	0.0982557	-0.131846		66.513	58.094	-46.3034		2.79023	5.96774	7.75335		3.63846	4.40573	6.46876
0.473078	-0.794984	-0.379734		0.0650195	0.585015	-0.808412		0.320129	0.173705	-0.201263		155.297	11.9203	-146.715		1.72348	7.24206	4.67435		2.8767	5.49965	6.13096
0.138843	-0.735764	-0.662853		-0.256482	0.679207	-0.687673		0.0651753	0.261571	-0.325273		21.038	19.3185	-88.2829		2.43554	3.59425	4.07197		4.32362	5.59009	6.72062
0.445569	-0.645124	-0.620712		-0.757287	0.153958	-0.634675		-0.10211	0.217789	-0.418742		13.8348	147.648	-111.553		6.45885	6.31383	5.01071		3.44041	6.59755	7.66344
0.477206	-0.717172	-0.507876		-0.481692	-0.827165	-0.289432		0.172648	0.197433	-0.141962		14.7877	226.976	-166.576		4.68969	6.74592	2.20672		2.89658	6.24703	8.19696
0.525776	-0.528939	-0.666171		-0.383235	-0.666728	-0.639222		0.207851	-0.0613569	-0.0527707		64.6881	141.981	-201.565		6.56712	6.26251	4.33621		2.80946	6.06957	7.67196
0.5513	-0.215888	-0.805891		0.0510662	-0.15736	-0.98622		-0.297513	-0.11739	-0.16735		81.8349	31.2067	-142.738		3.2522	8.10151	2.9506		2.52654	6.05502	6.79857
0.486942	-0.431259	-0.759541		0.356119	0.512778	-0.781178		-0.166295	0.374116	-0.289813		111.446	-5.38092	-80.8432		1.35274	5.78528	4.68024		2.22631	5.69498	6.17849
0.711018	-0.498229	-0.496207		0.994726	-0.0912701	-0.046803		0.0358809	0.129715	0.0553921		47.7527	-211.341	-19.9321		1.96103	7.28375	6.82583		6.76625	5.83565	6.71364
0.513565	-0.761942	-0.394583		0.879611	0.305845	0.364338		0.1538	0.370955	-0.0836		20.2489	-99.115	42.2106		3.47509	7.82553	5.05035		5.08201	4.03361	7.8578
0.299297	-0.794341	-0.528625		0.421389	0.566436	0.708224		0.100279	0.350107	-0.215764		5.22009	-65.0252	99.5754		3.46262	6.78208	3.85339		3.65868	3.39592	7.82392
0.721978	-0.641889	-0.258315		0.869026	-0.211489	-0.447288		0.285041	-0.0274277	-0.090695		138.643	-84.7724	-53.5916		4.67805	6.06125	5.57832		6.05817	3.47891	7.1119
0.81759	-0.412927	-0.401296		0.593379	0.11411	-0.796793		0.202339	-0.0113294	0.0760552		99.7915	-36.8106	-87.0196		6.6186	5.93948	3.28057		6.00702	5.15104	6.05474
0.292918	-0.780098	-0.552853		0.929372	-0.364101	-0.0608111		0.0279119	-0.228222	-0.153679		131.105	-202.805	-32.4583		5.69865	7.01465	4.76728		6.71237	5.47764	7.00662
0.607856	-0.57655	-0.545986		0.913149	-0.35704	-0.196675		0.0711544	0.276493	-0.0340829		128.307	-246.671	-99.5039		5.19981	6.26728	1.73054		6.80696	5.64295	6.99124
0.415763	-0.465689	-0.781201		0.856747	-0.355335	-0.373793		-0.174527	0.0243779	-0.139423		113.114	-252.213	-179.59		1.9621	8.45276	3.31245		6.73862	6.10814	6.6351
0.362397	-0.335254	-0.86964		0.703497	-0.344523	-0.621608		-0.322695	0.305164	-0.405793		78.6118	-197.857	-219.225		6.61484	4.20894	4.90067		6.55943	6.62582	6.10812
0.534673	-0.579383	-0.615175		0.636159	-0.308931	-0.70701		0.0519884	0.344502	-0.227976		57.6857	-173.884	-206.956		2.5436	2.72868	4.85789		6.52513	6.1663	7.11496
0.632952	-0.63882	-0.437357		0.619372	-0.274972	-0.735369		-0.00186501	0.310898	-0.0666959		-10.7653	-99.1539	-120.058		6.79051	5.65522	4.204		6.0649	6.22427	7.34183
0.186018	-0.907681	-0.376182		0.29451	-0.21659	-0.930781		0.291299	-0.13579	-0.142465		-33.3695	-43.0708	-116.52		3.63206	5.78764	7.38286		5.36992	6.11874	7.41183
0.551073	-0.415615	-0.72359		0.041754	-0.0351237	-0.99851		-0.277359	0.158368	0.0895425		-31.7938	-19.2281	-106.622		1.07303	6.86853	4.05155		4.49938	5.53022	6.80054
0.359579	-0.624239	-0.693562		-0.341288	-0.510768	-0.789074		0.152438	0.188955	-0.149779		-91.3254	-0.372812	-193.18		4.69593	4.24629	6.2991		4.27871	4.63509	4.89101
0.573877	-0.478707	-0.664458		-0.534902	-0.557037	-0.635287		-0.0355438	0.0532114	-0.205394		-101.49	-5.44499	-180.652		3.71531	4.59258	6.61808		4.33074	4.47669	4.63541
0.72778	-0.245771	-0.64026		-0.777002	-0.331347	-0.535236		-0.314533	0.0130993	-0.0452209		-63.5457	9.97838	-172.62		4.30807	5.9493	5.35639		4.31406	4.21859	4.53027
0.622217	-0.633677	-0.459673		-0.61059	-0.468871	-0.638232		0.143394	0.18293	-0.00705268		-57.2667	-35.0807	-213.794		2.59364	4.62821	5.40229		4.89159	3.81586	4.17686
0.157865	-0.832639	-0.53084		-0.538652	-0.588662	-0.60277		0.369945	0.0665811	-0.360868		-88.1417	-60.1844	-221.607		3.06214	4.68656	5.2947		5.19899	3.71001	3.82505
0.646647	-0.32786	-0.688735		-0.564988	-0.713257	-0.414793		-0.161331	0.0348179	0.0632916		-112.533	-2.51808	-152.858		3.02993	5.91891	7.6196		5.34767	3.15576	3.99627
0.532959	-0.492234	-0.68823		0.582669	-0.398973	-0.708037		0.148907	-0.0788643	-0.154809		64.0556	-81.8549	-127.121		1.65825	8.64806	4.19836		4.68859	5.89489	4.49351
0.479183	-0.381172	-0.790627		0.448404	-0.310155	-0.838295		-0.257111	0.254511	-0.228753		75.0307	-149.993	-243.464		3.06994	7.10327	2.45305		5.86678	5.91731	4.28918
0.846037	-0.361538	-0.391806		0.404601	-0.524815	-0.748911		0.0579843	0.0600651	0.180624		-12.9721	-180.117	-268.032		5.30388	5.91065	2.06611		6.11745	6.34105	4.21508
0.502388	-0.228377	-0.833936		0.416741	-0.655812	-0.629473		-0.292696	-0.0769422	-0.0947603		-91.5319	-178.45	-256.596		1.65002	7.47073	7.26403		6.09716	7.16241	4.85239
0.301728	-0.748272	-0.590804		0.513292	-0.840794	0.172038		0.128652	0.186059	-0.148949		-166.513	-221.435	-82.6524		2.49066	7.76677	3.14606		6.08415	7.22002	6.51206
0.241782	-0.771305	-0.588753		0.645112	-0.763923	-0.0158409		0.039726	0.188298	-0.156608		-93.4069	-210.775	-103.12		1.85995	8.60614	4.10409		6.20519	6.21154	7.35136
0.429878	-0.476114	-0.767151		0.64408	-0.758922	-0.0959016		-0.217889	0.152207	-0.229751		-56.5689	-197.856	-96.4995		1.11809	4.39651	5.7041		6.24356	5.97927	7.46403
0.624678	-0.563471	-0.540627		0.687927	-0.6368	-0.348197		-0.067131	0.228275	-0.156312		41.165	-179.91	-132.617		2.66452	4.5656	3.6194		6.30815	5.14781	7.40306
0.705462	-0.543426	-0.454986		0.788779	-0.511703	-0.34057		0.18197	-0.0888631	-0.0970722		45.0156	-143.305	-86.7314		4.38535	5.55127	5.35013		6.39986	5.15322	7.41229
0.562125	-0.578599	-0.590964		0.943219	-0.327291	-0.0567316		0.0451939	0.140757	-0.0224862		1.18151	-127.773	-31.0194		4.51998	6.11317	5.81097		6.53155	5.7752	7.09655
0.622337	-0.51918	-0.585789		0.872959	-0.288	0.393698		-0.046917	-0.0504112	-0.0143072		-36.3434	-166.258	33.1165		2.93874	8.16676	3.73775		6.43706	5.95726	6.74573
0.410158	-0.503834	-0.760211		0.879849	-0.179655	0.439989		-0.0949313	0.0163411	-0.171615		13.4196	-192.447	93.0276		5.15573	6.83686	2.14902		4.90471	4.14322	7.90114
0.311079	-0.592104	-0.7434		0.932035	0.00315052	0.362355		-0.170058	-0.213096	-0.0861665		88.3926	-162.844	73.7341		4.39958	5.01592	5.30468		5.30645	3.92105	7.94157
0.396288	-0.743482	-0.538693		0.756176	0.205073	0.621404		0.0851977	0.131296	-0.266505		54.9987	-104.882	117.08		5.34387	6.42088	1.99816		4.33908	3.33695	7.92301
0.30468	-0.778067	-0.549347		0.684265	0.361369	0.633399		0.156652	0.314855	-0.248496		92.9089	-74.1071	152.907		0.693006	7.11738	4.37549		3.886	2.83154	7.50923
0.178984	-0.65318	-0.735745		0.52092	0.269191	0.810049		-0.143155	0.0799301	-0.311146		73.7377	-50.927	181.778		1.84858	6.73884	7.29902		4.3343	2.3933	6.86692
0.141686	-0.779627	-0.610006		0.364664	0.00309074	0.931134		0.211198	0.0147291	-0.306808		70.1091	-7.90157	173.475		0.855269	4.60441	6.38554		5.0451	2.23003	5.09269
0.342746	-0.794767	-0.50087		-0.0158657	0.493074	0.869843		0.107698	0.365903	-0.223197		31.2082	36.4235	61.5784		3.57177	5.20987	3.8879		2.25613	6.76013	4.8032
0.371323	-0.837724	-0.400423		-0.24443	0.88355	0.399491		0.389158	0.113174	-0.354862		-61.9262	10.0942	94.3694		0.953639	5.60476	5.54013		2.24228	4.35459	3.427
0.677816	-0.572596	-0.461193		-0.151434	0.929423	0.336513		-0.000149084	-0.0577079	-0.0486364		-55.0818	-9.58194	15.8427		4.58668	7.91426	4.35139		4.53389	6.31425	6.79264
0.589389	-0.606314	-0.533858		0.0247314	0.963836	0.265346		0.119778	0.414328	-0.00441718		2.00356	-25.4339	59.3302		4.23528	2.74255	5.70501		2.45547	3.74668	5.21802
0.343746	-0.779081	-0.524282		-0.061879	0.721801	0.689329		0.0948347	0.317107	-0.288381		-28.6205	-42.076	112.251		5.71059	4.42394	3.0856		2.34357	3.80019	4.26032
0.505789	-0.764512	-0.399623		-0.0597036	0.646383	0.760674		0.190535	0.402749	-0.114945		-32.1805	-51.4911	170.202		0.461351	4.77286	5.20055		2.35309	3.29152	4.12346
0.27364	-0.486914	-0.829479		0.0176434	0.947067	0.32055		-0.190845	0.0927084	-0.192034		11.2881	-31.6034	97.1278		5.27942	4.62231	2.44429		2.59151	3.21349	5.6407
0.438645	-0.559882	-0.702939		0.00582297	0.848326	0.529443		0.0411104	-0.0889364	-0.155171		-10.5904	-8.70438	71.3296		6.26869	7.63688	4.62413		3.28242	5.13993	5.56419
0.501951	-0.661899	-0.556718		-0.141546	0.700376	0.699599		0.107541	0.202887	-0.1018		5.91623	28.7974	77.1567		2.69169	7.98807	5.69358		2.69647	4.18579	5.42084
0.778397	-0.541648	-0.317359		-0.175278	0.983923	0.0342411		0.332017	-0.0189004	-0.0233366		0.010165	42.2415	69.6215		1.16055	6.08857	3.91076		2.07722	3.77669	3.80875
0.68484	-0.35031	-0.638966		0.177646	0.982781	-0.0508322		-0.18324	0.170016	-0.0490779		62.7563	-24.4354	41.685		4.45571	7.43477	6.26006		3.71343	2.95955	5.29697
0.439078	-0.368849	-0.819244		0.17768	0.752453	-0.634227		-0.226295	0.29386	-0.199415		81.9244	-38.5709	-43.2273		1.10115	6.10868	4.0035		5.04168	2.86528	5.9402
0.660401	-0.529036	-0.532908		0.0441985	0.601323	-0.797783		-0.118427	0.477652	-0.0493795		44.6771	-15.0025	-86.2473		3.76617	4.78728	4.37566		5.74026	3.63919	6.46326
0.685225	-0.484191	-0.544082		0.147039	0.0633007	-0.987103		-0.0906026	0.0895578	0.0634564		25.4728	-32.6954	-127.137		3.12878	6.66316	2.12533		5.81407	5.83507	6.1855
0.0455276	-0.86124	-0.506156		0.277321	-0.251424	-0.927297		0.206752	0.287359	-0.307729		4.59609	-89.3585	-213.874		2.83323	8.31903	4.94525		6.07999	6.97709	5.57078
0.772144	-0.453123	-0.445503		0.0937135	-0.390284	-0.915913		-0.24718	0.467537	0.15669		-21.7155	-88.4468	-273.015		3.42877	3.72424	5.512		5.74838	6.69503	4.79195
0.544705	-0.703102	-0.457103		-0.129461	-0.19871	-0.97147		0.119759	0.153077	0.0884263		-39.8299	-57.7426	-289.33		2.6323	2.42555	4.78137		5.24662	7.32184	5.455
0.77532	-0.261416	-0.574927		-0.35583	-0.466443	-0.809825		-0.22085	0.277814	0.0518501		-36.4966	53.5628	-256.144		6.60242	5.26119	3.71846		3.14352	7.54151	5.94849
0.359335	-0.607686	-0.708235		-0.0313894	-0.66157	-0.749226		0.0494189	0.305788	-0.109258		24.9021	6.08651	-128.727		4.71592	4.04152	6.48983		3.60564	6.42296	5.01114
0.648593	-0.555113	-0.520746		0.0694138	0.291276	-0.954117		-0.0806708	0.0954449	0.0621689		52.0025	-15.8465	-106.177		5.49748	5.49261	2.55896		5.78605	4.14541	5.88351
0.0677181	-0.653578	-0.753824		0.485506	-0.500114	-0.717056		-0.086528	-0.00482829	-0.320166		37.4484	-108.634	-118.134		3.2115	3.4022	5.15793		6.17441	3.93365	5.85793
0.522986	-0.647972	-0.553731		-0.216558	-0.123165	-0.968469		0.0596902	0.139405	0.0141326		72.9577	39.8811	-326.183		2.07425	7.20394	6.89175		4.5084	3.92925	5.26599
0.732318	-0.378128	-0.56633		-0.416405	-0.234325	-0.878464		-0.00436329	0.173358	0.144656		47.1014	48.6719	-246.444		4.84325	7.86589	3.89651		4.46196	3.8306	5.15497
0.57715	-0.742436	-0.340126		-0.104136	0.251349	-0.962278		-0.0562976	0.06974	0.0329683		109.602	6.38899	-124.414		3.54513	4.99059	4.23947		4.85215	2.98499	5.7527
0.38265	-0.570028	-0.727081		-0.0749878	-0.230367	-0.97021		-0.142539	0.183204	-0.256672		5.64209	-59.8671	-279.869		3.68167	6.48907	2.03958		5.33337	5.01714	4.00213
0.439662	-0.541395	-0.716651		-0.170408	-0.382659	-0.908038		-0.0887294	0.486811	-0.329453		-6.74649	-32.651	-299.912		3.27176	2.58488	3.94506		5.4188	3.89731	3.92978
0.446612	-0.442514	-0.777637		-0.245081	-0.31086	-0.918315		-0.312318	0.272359	-0.186784		3.64778	2.21838	-283.424		4.19824	6.78098	1.97945		5.64669	3.32767	4.38983
0.38216	-0.750342	-0.53939		0.0127312	0.0159672	-0.999791		0.0099041	0.295985	-0.369021		-1.5424	-36.8712	-187.146		5.63763	6.63362	4.49506		5.37374	5.66153	7.25854
0.212634	-0.867021	-0.450623		-0.153766	0.0634785	-0.986066		0.224052	0.111872	-0.339831		-6.70416	-0.142652	-216.116		3.48756	4.34201	6.70506		4.56313	5.92734	7.39939
0.322187	-0.828391	-0.458219		-0.302398	0.270021	-0.914135		0.16926	0.285429	-0.284782		-3.94641	32.5758	-216.091		4.64423	5.58213	6.06126		4.26093	5.9935	7.47452
0.491122	-0.754605	-0.435167		-0.44441	0.241357	-0.862697		0.216703	0.0987213	-0.0436155		55.768	106.668	-190.09		1.07489	7.792	4.18521		3.53882	5.6964	7.49389
0.609272	-0.568014	-0.553306		-0.534144	-0.0529695	-0.843733		-0.00220379	-0.127908	-0.0934564		61.5356	161.997	-229.247		5.24399	6.50161	1.9962		3.36019	5.74311	7.48891
0.658652	-0.46353	-0.59272		-0.033888	0.00515283	-0.999412		0.0168048	0.15905	0.0562456		112.727	-6.406	-247.553		6.62359	4.40188	4.46443		4.55484	3.68133	5.62686
0.522612	-0.0115662	-0.852492		-0.236066	0.342105	-0.909526		-0.372922	0.0694665	-0.016303		95.8643	33.8878	-129.833		6.40588	6.88832	4.52718		4.33879	3.16482	5.59105
0.332849	-0.605498	-0.722899		-0.451822	0.423808	-0.785012		-0.0725299	0.369765	-0.231411		144.019	75.613	-63.9324		2.15248	4.47332	6.14241		3.67188	3.51513	6.07845
0.388138	-0.496451	-0.776457		-0.369233	-0.671761	0.642187		-0.194524	0.310786	-0.234707		141.355	110.83	87.5847		3.52016	6.70415	6.54768		2.50562	2.90793	6.95442
0.726363	-0.625378	-0.285129		-0.563904	-0.529242	0.633968		-0.0124873	0.00872731	-0.0503257		24.031	201.183	207.582		5.55897	6.43752	4.54214		2.78397	2.60547	5.82152
0.490461	-0.719831	-0.491214		-0.702286	-0.343883	0.623329		0.0572918	0.241036	-0.0683722		-68.9761	273.945	233.233		3.62998	4.61233	4.39041		3.21064	2.55006	4.91833
0.607712	-0.58513	-0.536944		-0.592387	-0.133126	0.794578		-0.109656	0.0153349	0.0156137		-91.7202	185.382	220.401		1.66247	3.95413	4.76725		2.97986	2.81548	4.88645
0.575239	-0.710713	-0.404952		-0.5944	-0.0632829	0.801676		0.161294	0.0519041	-0.0599037		-216.646	16.3486	184.593		3.60156	7.38977	1.84354		3.41989	4.69564	2.86587
0.468739	-0.766592	-0.438886		-0.591397	-0.325506	0.737764		0.0989682	0.385883	-0.126733		-361.491	-68.4495	131.373		3.86954	2.50902	4.9531		4.60655	7.44428	4.14284
0.628165	-0.197773	-0.752525		-0.267638	-0.307429	0.913158		-0.265461	0.0367144	0.0125582		-223.168	-143.833	145.069		6.43707	5.01528	3.52684		4.95479	7.35376	4.29471
0.452978	-0.402185	-0.795649		0.268763	-0.574885	0.772834		-0.226357	0.145393	-0.139555		-176.871	-243.933	108.087		5.23582	7.04501	5.93336		6.15701	7.0834	6.0082
0.570704	-0.682421	-0.456726		0.634288	-0.358182	0.685116		-0.0282901	0.00278671	-0.0106543		-65.2251	-247.801	136.335		0.648074	4.60866	6.25887		6.47567	6.48215	6.37154
0.636359	-0.654938	-0.407558		0.822326	-0.114878	0.557299		-0.197311	0.449679	0.0714927		8.59494	-208.884	140.15		2.29599	7.71434	6.18869		5.80518	4.22358	7.7598
0.44246	-0.797379	-0.410386		0.950378	-0.0412405	0.308352		-0.0543937	0.0597271	0.0562308		80.6761	-176.969	102.679		1.68318	5.24918	4.64926		5.50169	3.55816	7.80155
0.156449	-0.59816	-0.785957		0.901085	0.145112	0.408641		-0.13428	-0.166521	-0.325949		83.2655	-138.644	132.794		4.9361	5.83656	2.03925		4.69405	3.20961	7.72534
0.652826	-0.713257	-0.255114		0.458856	0.613763	0.642453		0.311464	-0.0399017	-0.0931635		49.444	-77.0709	182.38		5.12353	5.87744	3.22668		2.97343	2.86061	6.74953
0.702896	-0.55123	-0.449537		-0.101595	0.870685	0.481234		-0.000469511	0.0920424	-0.00914215		-27.4555	-18.1509	115.984		3.00486	6.24568	7.38592		1.63696	5.3642	3.44436
0.46565	-0.438335	-0.768786		0.0703679	0.880768	0.468291		-0.141727	-0.0216313	-0.0883705		-25.6547	-60.062	121.429		5.11253	7.35727	3.56877		1.80967	5.39586	4.33659
0.664269	-0.447067	-0.599064		-0.749339	0.631156	-0.200332		-0.133512	0.236264	0.157126		36.2309	98.9881	-37.7492		5.09334	7.35871	3.96164		3.27364	4.09313	6.18109
0.559749	-0.485809	-0.67132		-0.669315	0.134168	0.730764		-0.00378373	0.172882	-0.0215338		-39.1323	114.8	62.3184		0.886963	7.63039	4.46458		2.52189	3.63036	5.7727
0.424694	-0.265747	-0.865456		-0.321563	0.753624	-0.573278		-0.292089	-0.067324	-0.139709		135.792	86.7754	-96.8124		2.68904	7.27037	5.64911		3.14296	4.75524	6.74464
0.193568	-0.521393	-0.831072		0.010962	0.3287	-0.944371		-0.03611	0.160097	-0.393409		137.402	-2.60012	-194.304		5.59009	4.26191	5.49457		3.25784	5.45843	6.09454
0.377647	-0.709499	-0.594974		0.586909	-0.343031	-0.733395		0.0508194	0.0102793	-0.282649		-51.7559	-140.833	-116.214		3.94639	2.21548	4.25723		5.41979	5.76172	3.88587
0.7392	-0.542344	-0.399306		0.154589	-0.545602	-0.823663		-0.0889638	0.0287371	0.0372671		-25.2731	-115.434	-258.395		5.99366	4.27112	3.30816		5.58676	5.62331	3.60666
0.313488	-0.75907	-0.570559		-0.0953625	-0.666706	-0.739194		0.0876564	0.158623	-0.365264		-80.3531	-62.2678	-230.508		3.53644	3.15182	3.5551		5.53136	5.61085	3.55548
0.462283	-0.552692	-0.693416		-0.599564	-0.469219	0.648348		0.0435753	0.454419	-0.244902		-175.392	17.6463	11.3875		0.846591	6.25514	5.41651		3.94395	8.31317	6.35442
0.093472	-0.537316	-0.838185		-0.449431	-0.832799	-0.323199		-0.183967	0.150894	-0.515874		-126.163	60.1794	-131.705		3.88544	2.45459	4.98893		3.83356	7.7335	7.76757
0.635118	-0.422858	-0.646387		-0.563265	-0.755881	-0.333732		-0.00199116	0.229197	0.000523254		-34.3974	121.676	-113.556		1.94395	7.41415	6.24399		2.61447	7.98689	7.05032
0.781477	-0.415759	-0.46523		-0.624971	-0.32925	-0.707817		-0.12441	0.449328	0.168796		58.1609	148.478	-110.299		3.04879	6.7315	2.18592		2.23649	6.91939	7.21109
0.584458	-0.639722	-0.499165		-0.653245	-0.500993	-0.567695		0.137783	0.406701	-0.11099		45.5051	128.111	-74.6027		2.6874	3.58592	3.72211		2.05995	7.19202	7.04708
0.51726	-0.569739	-0.638623		0.18768	0.16119	-0.968914		0.275	0.333793	0.00670812		61.8259	-90.9335	-186.478		0.502995	5.91188	4.98868		5.295	5.49151	4.23416
0.609548	-0.470829	-0.637786		-0.855228	0.0635545	-0.514341		-0.0558234	-0.0393713	-0.0500605		-137.142	17.9802	-146.418		4.72157	4.30952	6.59235		4.57946	3.33225	3.94109
0.486028	-0.504784	-0.713421		-0.771809	0.00188667	-0.635852		-0.0794376	0.123249	-0.0621312		-133.883	34.3786	-195.98		5.40651	6.69448	4.65695		4.73146	3.17263	4.15345
0.441926	-0.631155	-0.637451		-0.683053	-0.0164325	-0.730184		-0.0523667	0.120688	-0.248835		-117.556	49.3377	-245.249		1.76766	8.59668	3.62831		5.15503	2.92392	4.47946
0.554944	-0.756563	-0.345904		-0.806856	-0.233631	-0.542586		0.377314	0.0109908	-0.170389		-141.221	77.7851	-233.929		4.66328	3.99721	6.48284		5.21455	3.03239	4.10229
0.019693	-0.83337	-0.552365		-0.797732	-0.356313	-0.486482		0.347152	-0.115899	-0.294164		-149.851	62.9751	-207.903		3.4888	4.19571	2.46357		3.54762	7.75464	5.5058
0.333021	-0.708046	-0.622711		-0.440564	-0.866245	-0.235632		0.236975	0.292043	-0.203696		-119.32	-31.1867	-100.869		1.43682	7.79616	4.61361		3.76206	8.11149	5.01432
0.291944	-0.427087	-0.855784		-0.509722	-0.859442	-0.0392845		-0.242257	0.0743151	-0.378063		-227.552	74.6944	-161.255		3.3272	2.37065	4.08162		3.72125	8.45451	6.02641
0.752142	-0.372326	-0.543743		-0.625137	-0.780015	0.0279256		-0.0808152	0.273854	0.0541025		-239.446	151.077	-170.694		3.15041	3.31037	5.15769		3.59831	8.44435	6.39695
0.684073	-0.234398	-0.690725		-0.743435	-0.658768	0.115456		-0.227171	0.16408	0.0296109		-217.173	140.514	-122.283		5.1599	3.16692	5.43995		3.43974	8.40966	6.7837
0.599128	0.0300536	-0.800089		0.627693	-0.39742	-0.669372		-0.281086	-0.00189259	0.0246282		162.208	4.05257	-110.868		4.97427	5.2897	5.06073		2.58126	5.63661	6.71305
0.414004	-0.552158	-0.723686		0.901331	-0.169154	-0.398734		-0.223094	0.232134	-0.429587		192.803	-45.5066	-68.0374		3.45178	4.55603	4.2136		2.51689	4.94039	7.49389
0.309317	-0.717225	-0.624429		-0.0810297	0.506776	0.858261		-0.00833561	0.0769466	-0.260708		67.6135	38.0646	81.0272		4.91041	7.35459	3.86849		2.62811	2.80442	6.56376
0.513334	-0.437307	-0.738411		-0.0604634	0.967569	0.245264		0.0438918	0.114542	-0.0961436		80.9072	67.431	26.5706		3.62115	6.08323	2.2056		2.62456	3.67588	7.40605
0.537157	-0.483368	-0.691243		-0.0529268	0.854303	0.517074		-0.109742	-0.0132631	-0.10456		-37.2436	16.3276	39.2732		3.12642	7.67492	5.82635		3.90254	5.61034	6.05212
0.446622	-0.309487	-0.839492		0.280173	0.800317	0.530091		-0.428227	0.254105	-0.317991		33.1907	-54.3289	133.71		4.41603	6.89624	6.4722		3.17503	2.76306	6.56961
0.600403	-0.571949	-0.558919		0.0846908	0.751519	0.654253		-0.00162604	0.270656	-0.0524663		-10.32	-63.3163	190.894		3.77006	2.88115	3.31346		2.33882	2.97423	5.3701
0.304722	-0.444431	-0.842393		-0.0016233	0.76199	0.647587		-0.24042	0.180483	-0.257632		-9.95394	-53.0791	199.615		2.31168	6.68701	5.17398		2.36775	3.00147	4.76391
0.296211	-0.590169	-0.750972		-0.391787	0.709184	0.586141		-0.0907703	-0.181834	-0.304136		-13.1548	10.499	129.181		5.84327	5.21826	5.4877		2.41293	3.21182	4.26961
0.555298	-0.112159	-0.824054		-0.788442	-0.39547	0.47113		-0.332848	-0.0363143	-0.122377		-276.48	2.54932	51.647		1.74084	7.43792	4.13394		4.15633	4.22046	3.21997
0.549755	-0.53522	-0.641334		-0.791165	-0.079234	0.606449		-0.0213206	-0.00123092	-0.226452		-207.345	47.1129	110.292		6.57083	4.07329	5.1723		3.56522	4.30436	2.96864
0.169515	-0.845192	-0.506867		-0.935711	-0.265881	0.231846		0.229653	0.112135	-0.427708		-193.574	114.941	10.5035		2.40854	2.69682	4.61184		4.19755	3.40956	3.36436
0.528914	-0.514451	-0.674974		-0.930226	-0.354046	0.0966028		-0.0450114	0.254439	-0.200981		-115.204	116.636	-21.5213		1.10771	6.48714	4.50656		4.57999	3.00625	3.68366
0.441804	-0.391244	-0.807302		-0.721468	-0.300366	0.623911		-0.17938	-0.0928961	-0.221157		-123.981	24.4294	17.6761		0.470034	5.06846	5.23394		2.8755	7.96824	4.62829
0.545864	-0.748999	-0.375543		-0.778454	-0.331785	0.532849		0.254136	0.229419	-0.127015		-71.3014	27.9242	-28.4945		2.41354	8.40416	3.61771		3.45743	7.77117	6.97148
0.676525	-0.584701	-0.447704		-0.341905	-0.632	0.695469		-0.0116143	0.00545519	-0.0188833		-114.713	55.6603	-13.9754		3.37311	6.52218	2.32222		3.38396	6.81632	7.8332
0.439681	-0.418471	-0.794709		0.175327	0.0399891	0.983698		-0.183267	-0.000969082	-0.240951		-100.53	-40.7291	22.5625		2.28205	4.6887	6.08731		4.49249	5.73379	6.56841
0.553645	-0.219476	-0.80331		0.136365	-0.012136	0.990584		-0.40123	0.0682865	-0.104676		-134.634	-58.3943	38.1722		5.02771	6.33821	5.5617		4.47861	5.75412	6.58447
0.633118	-0.693982	-0.342857		0.389104	0.614155	0.686594		-0.216753	0.153725	0.056843		17.5237	-28.457	104.966		3.0683	7.22833	2.51945		2.6173	6.15553	4.97436
0.62316	-0.592948	-0.509985		0.509344	0.55393	0.658582		0.141931	0.136826	0.0744516		48.5217	-25.415	126.121		0.626185	4.66184	6.17166		1.64139	6.59169	5.41041
0.71524	-0.564033	-0.412672		0.614846	0.687357	0.386659		-0.0600225	-0.0243184	-0.057908		64.5726	-66.6468	108.211		3.24682	5.37723	4.92667		1.21179	6.43882	5.56888
0.52073	-0.706138	-0.479802		-0.0167087	0.903438	0.428393		0.145482	0.117637	-0.0748048		3.19117	39.6289	44.6716		1.35343	7.99541	6.55907		1.72012	6.6951	5.59689
0.465245	-0.372986	-0.802763		-0.100846	0.580727	0.807828		-0.309164	0.322514	-0.161185		-29.4472	44.965	75.683		2.96716	4.41272	5.88491		2.08299	7.3445	6.24083
0.560975	-0.647331	-0.516013		0.755867	-0.589693	-0.284479		0.120144	0.241042	-0.0984854		-26.8622	-129.936	-83.5461		5.49871	5.74616	5.4171		5.8404	5.39345	7.21081
0.581196	-0.269235	-0.767935		0.445951	-0.651756	-0.613468		-0.218755	-0.0589922	-0.0588354		-47.8116	-80.2683	-143.934		5.6852	6.03249	2.31666		4.99589	5.70592	7.2043
0.483124	-0.795934	-0.364802		-0.0687979	-0.128558	-0.989313		0.10129	0.288065	-0.0165981		-42.9265	-1.73654	-165.201		4.54346	4.74759	5.42744		4.63272	5.93912	7.45164
0.325302	-0.656466	-0.680611		-0.764348	0.0687789	-0.641125		-0.0120202	0.336549	-0.394279		-53.833	49.1284	-79.8112		5.76635	4.36213	5.89977		4.20243	5.41644	6.71657
0.253924	-0.771787	-0.582982		-0.857932	-0.307775	0.411372		0.0893225	0.369978	-0.248184		100.993	177.265	71.2764		5.39467	6.81797	2.38013		3.1151	2.66345	5.92853
0.695767	-0.329068	-0.638454		-0.416955	-0.0251207	0.90858		-0.1817	0.0626007	-0.00202447		13.4019	47.6755	185.617		3.10994	6.80677	6.50316		2.51849	2.6398	5.65619
0.426019	-0.554825	-0.714617		-0.686214	-0.543624	-0.483305		-0.0985195	0.0522051	-0.170246		-61.3398	90.8112	-173.61		3.00569	6.55906	2.16853		5.66715	3.09518	4.31813
0.333555	-0.664699	-0.668518		-0.652445	-0.692799	-0.307157		-0.056493	0.0776738	-0.238921		3.86892	112.852	-148.115		3.03357	2.63206	3.85074		5.84157	3.12414	4.37629
0.187709	-0.576012	-0.795598		-0.0625877	-0.847069	-0.527786		-0.218973	0.220141	-0.352159		79.6219	21.9952	-84.0967		1.79158	7.45973	3.60285		6.20228	3.31626	5.00598
0.570852	-0.650203	-0.501362		0.860244	-0.476619	-0.181147		0.194705	-0.00410219	-0.112546		185.735	-32.9221	-24.4425		1.57014	4.31162	6.03872		1.63633	5.91704	6.95575
0.381721	-0.706337	-0.596135		0.98927	-0.133298	0.059809		0.00995693	0.33591	-0.186954		183.326	-42.0444	35.679		5.40823	4.36631	5.87529		1.31543	5.38195	7.11585
0.632153	-0.658505	-0.408355		0.810715	-0.186643	-0.554893		0.0873577	0.263084	-0.0518433		262.441	-82.3225	-122.452		6.03778	5.82112	4.93104		4.00105	6.36077	5.07134
0.661359	-0.495018	-0.563526		0.714902	-0.130604	-0.686919		0.160903	-0.0770292	0.00990503		199.922	-120.382	-154.213		4.30668	7.86703	3.15287		4.48008	6.22855	4.83272
0.441122	-0.48301	-0.756381		0.619572	-0.22569	-0.751795		-0.184204	-0.0527546	-0.0962434		81.5939	-149.118	-159.513		6.62641	4.75192	4.0637		4.96758	5.73154	4.30727
0.568676	-0.684962	-0.455449		0.452279	-0.273798	-0.84881		-0.148713	-0.00731724	-0.0367555		41.5991	-176.289	-213.078		1.70643	6.92796	7.38866		5.05328	5.51734	4.12935
0.438756	-0.55896	-0.703602		0.398807	-0.361644	-0.842714		-0.151334	0.225064	-0.499317		27.1016	-137.617	-210.024		3.4692	5.15765	4.55645		5.18756	5.57094	4.09782
0.732964	-0.579689	-0.355984		-0.14141	-0.287565	-0.947264		-0.0860553	-0.00399566	-0.0571385		2.46519	-69.1104	-250.614		1.04559	7.58496	4.51463		5.036	4.68632	4.21111
0.42457	-0.656269	-0.623739		-0.199393	0.295764	-0.934219		-0.0558482	0.144927	-0.313813		62.6981	-27.3209	-210.663		4.02623	4.38963	6.65957		4.90648	3.91064	4.53878
0.452309	-0.61715	-0.64385		-0.215326	0.540397	-0.813391		-0.0465722	0.299951	-0.326572		37.4543	-3.94397	-137.965		1.53778	7.11179	4.29163		4.29193	3.51753	5.30119
0.696409	-0.466088	-0.54569		-0.418555	0.385004	-0.822547		0.0395899	0.38553	0.0283099		60.8451	77.2814	-124.429		3.68811	2.24117	4.1186		4.58067	2.82425	5.34393
0.325857	-0.558854	-0.762561		0.300728	0.314186	-0.900472		-0.0403512	-0.0366411	-0.14045		173.011	-54.9518	-172.369		4.97484	8.14979	4.27025		5.87262	5.48494	5.40156
0.724381	-0.432422	-0.53692		0.280562	0.0718523	-0.957143		0.0436052	0.178363	0.113671		55.807	-68.8128	-157.577		4.17397	7.26209	4.46726		6.07291	6.01657	4.58243
0.118219	-0.732445	-0.670484		0.429098	-0.352347	-0.831701		-0.0639552	0.427935	-0.308535		4.2906	-122.426	-188.758		1.26333	6.2979	4.99308		6.26694	6.42941	4.60956
0.400129	-0.531405	-0.746663		0.11284	-0.255733	-0.960139		-0.0569606	-0.0496712	-0.150661		-7.25538	-79.3706	-199.157		3.97424	3.99434	6.6005		5.89714	6.05208	4.3299
0.391397	-0.545325	-0.741235		0.0723191	-0.865088	-0.49638		-0.0654982	-0.0418112	-0.139041		-166.405	-97.5683	-211.651		4.55627	6.12425	5.87746		5.19229	7.92422	6.04759
0.384715	-0.674527	-0.630086		0.0161186	-0.779766	-0.625864		-0.102772	0.0552521	-0.101806		-155.739	-57.6387	-224.993		3.62201	8.58778	3.43931		4.81099	7.75575	6.7791
0.705095	-0.562716	-0.4315		-0.0893944	-0.666707	-0.739939		-0.0443357	0.248935	0.112881		-121.489	-54.5895	-246.482		1.80626	6.74158	7.18985		4.60404	7.87328	6.31978
0.498778	-0.399156	-0.769348		-0.186228	-0.506627	-0.841812		-0.255971	0.0628249	0.00860132		-77.4553	-41.6113	-246.746		2.36237	6.60165	6.99394		4.40267	7.86775	6.07354
0.436521	-0.512859	-0.739206		-0.592977	-0.429025	-0.681408		0.013535	-0.00384255	-0.193447		-72.6604	43.8575	-168.399		3.47886	5.52647	7.17537		3.35564	7.68144	6.00154
0.607187	-0.330977	-0.722342		-0.330879	0.929357	-0.163755		-0.279082	0.234643	0.0397328		-23.6581	10.9428	-20.9873		3.84757	4.51736	7.04746		1.53608	5.67844	4.25311
0.592858	-0.502729	-0.629112		-0.246287	0.960461	-0.129836		-0.177804	0.133114	-0.0225579		-4.11264	84.5543	-2.42515		1.95836	7.43765	7.2271		2.20149	3.70254	3.79669
0.813663	-0.0989505	-0.572854		0.434402	0.889153	0.143883		-0.1854	0.172374	0.124754		47.358	-43.1709	36.9122		5.7113	6.12789	2.61146		4.16677	4.09186	7.82249
0.710306	-0.506393	-0.488909		-0.055631	0.987945	-0.144461		0.0564537	0.202782	0.0135411		29.7239	65.7207	12.4929		5.09601	4.90374	6.4707		1.54559	6.19052	5.66897
0.747059	-0.407922	-0.524883		-0.258373	0.73182	0.630621		-0.0144178	0.092988	-0.0202481		-102.684	-24.4596	205.657		2.44514	7.67218	3.2855		2.44052	4.46935	3.08312
0.366744	-0.452934	-0.812619		-0.13421	0.9227	0.361404		-0.157184	-0.0160346	-0.100311		-41.5454	-13.3344	92.7598		4.75502	2.93268	5.7412		2.2559	4.48504	3.69084
0.493904	-0.448983	-0.74463		-0.322624	0.888623	0.32598		-0.22107	0.259769	-0.393817		-78.4309	9.15663	55.2999		3.73318	6.97755	2.65585		1.7781	5.0979	3.22761
0.469998	-0.348276	-0.811052		-0.171469	0.115229	0.978428		-0.0689178	-0.0492398	-0.165085		-125.808	-113.13	188.257		2.5213	3.8721	4.4809		3.40971	5.43919	3.07374
0.294338	-0.684953	-0.666487		-0.157489	0.182995	0.970417		0.121524	0.337322	-0.286602		-96.2579	-140.59	255.465		2.55226	6.32293	7.86866		3.45313	5.4859	3.07904
0.405346	-0.6059	-0.684529		-0.408201	-0.106163	0.906698		-0.0556349	-0.0626089	-0.0524651		-135.468	-123.983	183.45		1.58505	7.11945	3.57038		3.52132	5.50045	3.01551
0.775221	-0.595936	-0.209507		-0.563711	-0.420324	0.711026		0.292624	0.0209402	0.014943		-199.533	-91.4276	80.179		6.34775	5.54448	3.26159		4.31592	6.15595	3.1137
0.737668	-0.528937	-0.41961		-0.494332	-0.175393	0.851395		0.054083	0.356281	0.120766		-168.372	-58.5429	103.725		3.13277	8.05769	3.12773		3.55581	5.21485	2.98268
0.734659	-0.56852	-0.370217		-0.614597	-0.495945	0.61344		0.097209	-0.0476677	-0.0327751		-229.463	-62.8339	33.7017		3.8534	4.51907	6.00379		4.65325	7.14821	3.81044
0.383322	-0.434922	-0.814805		-0.500535	-0.829131	0.249012		-0.227448	0.0464345	-0.125139		-309.92	-94.9501	-44.0463		3.8997	3.66586	2.97844		4.70299	7.47376	4.20358
0.162742	-0.268907	-0.949318		-0.220577	-0.973574	-0.0591512		-0.328906	-0.0441645	-0.264181		-201.833	-61.0755	-139.111		4.851	6.25497	5.56135		4.2589	8.25682	5.49485
0.051053	-0.644501	-0.762897		0.149515	-0.980863	0.124714		-0.0586558	0.402438	-0.42689		-121.835	-78.8247	-64.1029		3.28989	1.97989	4.60205		4.79711	8.04868	6.20918
0.270165	-0.537374	-0.798899		0.0524578	0.0376306	0.997914		-0.121547	0.35576	-0.515687		-130.699	-62.2023	44.2372		5.79103	8.01333	3.80194		4.98927	6.88139	7.18131
0.568964	-0.692831	-0.443018		0.679779	-0.614124	-0.400939		0.093271	0.228501	-0.124384		-17.2495	-138.1	-83.6986		5.37382	6.04919	4.4355		4.56269	5.52472	4.23503
0.627751	-0.57147	-0.528536		0.625444	-0.638875	-0.44795		-0.000785073	0.264652	-0.0634201		-21.937	-169.556	-128.005		2.89601	7.36713	4.37895		4.71483	5.55525	4.17498
0.690152	-0.670028	-0.27341		0.846201	-0.532631	0.0157288		-0.2751	0.127947	0.00861281		-31.3063	-227.737	-70.008		3.43574	4.47623	4.50433		4.89733	5.9251	4.05703
0.412773	-0.614774	-0.672065		0.75645	-0.631428	0.170534		-0.070051	0.0649462	-0.323081		-67.5341	-205.58	-30.4879		5.65938	8.0572	4.21751		6.44731	6.88637	6.191
0.642842	-0.553944	-0.529055		0.730266	-0.671117	-0.127726		0.055935	0.286989	-0.0172172		-21.6418	-260.839	-120.119		1.62172	8.42179	5.77688		6.33413	6.65241	6.9838
0.795297	-0.333506	-0.506238		0.793509	-0.591031	-0.145005		-0.276803	0.145942	0.0616129		96.2336	-283.089	-103.504		3.39591	7.88608	4.05274		6.45373	5.29052	7.49294
0.318416	-0.661337	-0.67915		0.892529	-0.449565	-0.035826		-0.0388737	0.314116	-0.230999		63.0291	-248.755	-32.151		4.51853	5.9929	5.90127		6.51916	5.19072	7.44761
0.820011	-0.441386	-0.364364		0.876575	-0.295068	-0.380198		-0.0996588	0.216028	0.122582		213.828	-149.619	-113.617		5.85383	7.18989	4.58801		6.58733	5.68528	6.17855
0.802226	-0.336938	-0.492855		0.827665	-0.259262	-0.497749		0.00237406	0.210157	0.134875		243.34	-186.135	-186.495		2.60044	2.21282	4.69503		6.58036	5.73548	6.13893
0.583365	-0.636206	-0.504903		0.950824	-0.150402	-0.270765		0.0928157	0.10366	0.065674		214.753	-171.066	-76.2138		3.69913	6.84111	1.77744		6.45101	5.62882	6.11725
0.478088	-0.437844	-0.761397		0.994523	0.101758	0.0238432		-0.134744	-0.132974	-0.206226		134.514	-132.863	23.3323		3.11862	3.96089	3.84773		1.06905	5.58821	6.60321
0.194838	-0.506949	-0.839667		-0.309953	0.93669	0.162913		-0.219175	0.137832	-0.555607		-86.4296	13.2806	-1.08373		1.41527	7.85058	6.56543		4.55659	6.21668	7.0378
0.300028	-0.652295	-0.696057		-0.344916	0.893195	0.288506		0.008461	-0.177502	-0.200201		-88.0214	3.41449	11.664		2.28091	7.74164	5.0702		4.59844	6.6476	6.95578
0.400863	-0.715025	-0.572755		-0.733539	0.159672	0.660625		0.0247901	0.0990465	-0.256311		-155.697	-8.02476	6.31896		5.62321	8.01172	4.47868		2.32476	6.15867	3.24493
0.47856	-0.700291	-0.529691		-0.724395	0.262964	-0.637261		0.10203	0.0485411	-0.229435		-91.7143	25.3524	-97.1629		0.542346	6.13038	4.43162		4.06379	7.29399	6.87932
0.464505	-0.439806	-0.768639		-0.46814	0.46709	-0.750114		-0.14612	0.329828	-0.374489		-51.8301	21.7156	-109.552		5.4985	6.4967	3.51435		3.8364	6.98248	6.90553
0.541754	-0.437252	-0.717853		-0.388832	0.154651	-0.908236		-0.180492	0.270224	-0.220066		-14.3288	7.85988	-163.305		4.84279	6.36844	1.68718		4.79768	2.99794	4.99559
0.537562	-0.730696	-0.420845		0.0527704	0.745411	-0.664513		0.014576	0.0710214	-0.0788506		88.3868	-15.7008	-97.4237		5.05493	3.77563	3.01162		3.05638	5.54875	5.64322
0.572658	-0.450117	-0.685169		0.051453	0.511316	-0.857851		-0.0429528	0.286021	-0.157064		91.762	-41.0106	-149.748		1.41483	4.1256	4.44669		4.63094	5.33534	4.78288
0.516905	-0.497808	-0.696417		-0.180652	0.0970789	-0.978744		-0.108022	-0.0431253	-0.2729		32.2787	-53.1176	-309.205		2.24663	8.41431	5.43026		5.18079	4.4471	4.23527
0.25221	-0.494203	-0.831958		-0.25781	-0.223184	-0.940065		-0.199793	0.153959	-0.274291		51.9467	-34.7866	-284.682		3.9598	2.29695	5.13042		4.9772	3.85023	4.32456
0.681633	-0.0823627	-0.727044		-0.328639	-0.110949	-0.937916		-0.182828	0.123809	0.08986		107.396	39.97	-250.039		3.49801	5.32557	3.60681		4.83153	2.88538	5.29091
0.531937	-0.597611	-0.599921		-0.213858	-0.182783	-0.959612		-0.0402808	0.103365	-0.157566		101.738	16.3433	-257.89		3.27584	4.77509	5.18349		5.33335	2.7552	5.30867
0.497214	-0.534864	-0.683153		-0.0634795	0.245807	-0.967238		-0.0967061	-0.126599	-0.231638		64.4671	-20.0937	-166.664		3.01609	5.66623	4.68682		5.60589	3.17935	6.05755
0.680834	-0.617186	-0.394394		0.173128	0.497306	-0.850126		0.245059	0.152972	-0.111898		29.9116	-45.4731	-98.2089		5.48241	7.66691	4.26919		6.1122	4.07116	6.73035
0.358739	-0.527777	-0.769908		0.478179	-0.0190711	-0.878055		-0.0416612	0.108258	-0.252412		43.2511	-86.0926	-128.695		3.55371	5.6704	3.91018		6.32186	5.31065	7.07857
0.445241	-0.6954	-0.564075		0.613208	-0.354562	-0.705877		0.0953707	0.210033	-0.183613		35.4442	-96.8909	-128.933		3.95369	2.06348	4.75163		5.88163	5.51154	7.33602
0.433122	-0.676665	-0.595424		0.286218	-0.494651	-0.820609		0.106959	-0.068841	-0.165976		-19.9051	-45.5882	-194.52		3.44112	7.44263	4.85389		5.21483	6.41594	7.53764
0.670811	-0.364664	-0.64578		0.0162338	-0.338909	-0.940679		-0.128697	0.157786	0.0646252		-21.293	-0.521562	-275.758		3.55361	6.48846	2.6296		4.66348	6.86727	7.55253
0.3755	-0.587879	-0.716518		-0.134692	-0.327709	-0.935128		-0.0601992	0.179838	-0.46497		-39.1365	19.9646	-206.216		5.91901	6.75798	4.11993		4.27125	6.76908	7.57506
0.475657	-0.62842	-0.615499		-0.491816	-0.0683994	-0.868009		0.115199	-0.0963526	-0.19007		57.6629	110.803	-200.456		2.41664	3.61264	3.26611		3.04143	5.76491	7.31638
0.218655	-0.652763	-0.725321		0.719245	0.163196	-0.675317		-0.0243341	0.19304	-0.117925		118.771	-99.4833	-109.718		2.17313	6.73428	7.69706		6.27535	5.98818	5.09116
0.388169	-0.837495	-0.384613		0.803662	0.46038	-0.377065		0.259936	0.0484589	-0.298166		73.9173	-132.627	-25.7263		2.65174	2.25349	4.38509		5.49359	6.1066	4.96494
0.42223	-0.603192	-0.676669		0.232564	-0.971687	-0.0416821		-0.0662093	0.126883	-0.236354		-157.837	-79.2842	-111.908		1.89689	2.984	4.23642		5.1786	7.60973	7.06994
0.206087	-0.820877	-0.532625		0.702071	-0.710102	0.0534026		0.0286658	0.373293	-0.248585		64.4745	-165.993	-64.2267		4.36138	5.44251	1.97669		6.12347	4.62272	7.48768
0.328526	-0.73341	-0.59513		0.544997	-0.834519	0.0809657		0.0434674	0.308875	-0.310651		35.3402	-108.861	-85.5566		4.52432	7.47965	4.68489		6.18552	4.69891	7.30896
0.588822	-0.483985	-0.647338		0.593292	-0.78696	0.169407		-0.0300507	0.158361	0.06711		9.66316	-132.27	-39.6906		3.00005	8.78889	3.44953		6.20509	4.65428	7.21988
0.37808	-0.595902	-0.708488		0.428901	-0.840832	0.330219		-0.0136128	-0.0305308	-0.249261		-86.6326	-102.437	-31.4736		3.68235	4.67983	4.50853		5.36109	5.14234	6.91552
0.587056	-0.20546	-0.78304		0.232849	-0.809355	0.539189		-0.456877	0.0108652	-0.0840003		-140.645	-43.6857	4.85042		3.45904	4.5448	4.00531		3.80337	5.04197	6.11616
0.361943	-0.664045	-0.654248		0.205192	-0.644705	0.736378		0.0449926	0.0984655	-0.241571		-116.118	-33.6416	38.3968		4.16447	3.09762	3.54185		3.61027	5.09699	5.68662
0.656513	-0.623711	-0.424234		0.355707	-0.864411	0.355339		-0.124077	0.361389	0.083759		-97.969	-88.3514	-14.5417		5.44068	6.61494	6.12288		3.85198	5.52252	4.79874
0.270277	-0.633166	-0.725294		0.600788	-0.770994	-0.21124		-0.096918	0.328002	-0.495554		-54.7684	-154.099	-95.0055		5.21805	5.65627	2.11477		4.93804	5.80259	3.93918
0.198217	-0.629103	-0.751624		0.597578	-0.801429	0.0247444		-0.0847899	0.304569	-0.497829		-96.5807	-165.138	-63.4679		4.15547	8.13124	3.25698		5.5368	6.2371	3.97588
0.333693	-0.572106	-0.749229		0.566131	-0.816963	0.109852		-0.119593	0.357205	-0.347459		-145.383	-200.369	-75.5546		3.10366	7.11971	2.94697		5.56309	6.32152	3.8195
0.368037	-0.540303	-0.756718		0.565203	-0.816783	0.115809		-0.119658	0.271474	-0.454367		-175.743	-236.362	-101.609		3.2689	5.07942	5.57107		5.65672	6.49381	3.82404
0.674534	-0.616293	-0.406432		0.607035	-0.76577	0.21238		-0.150723	-0.00224041	-0.0209906		-166.141	-225.787	-67.0669		2.17687	7.44273	4.1416		5.87582	6.72225	4.10857
0.351912	-0.49051	-0.797219		0.544254	-0.826872	0.141666		0.0579387	0.0200925	-0.219109		-119.094	-206.591	-48.8889		3.64514	8.80747	3.50787		6.27638	7.02585	5.09675
0.19346	-0.492964	-0.848269		0.762184	-0.605192	0.229825		-0.0531705	0.324084	-0.297566		-44.2092	-184.266	4.204		3.00061	6.98455	2.77211		6.55611	6.47629	5.91058
0.610506	-0.579757	-0.539596		0.904674	0.194867	0.378935		0.0204825	-0.0279579	-0.0531656		32.8743	-162.671	90.1976		2.71999	4.27203	3.72578		4.5933	4.05299	7.89356
0.304116	-0.623306	-0.720418		0.871286	-0.00310621	0.490766		0.0453878	0.108186	-0.318695		191.7	-131.827	200.933		4.76071	5.72754	5.9286		4.05611	3.20984	7.90964
0.453984	-0.576803	-0.679115		-0.339041	0.792391	0.507116		-0.00682131	-0.0227478	-0.136009		19.0814	30.2742	58.1093		3.38551	5.14915	4.83604		2.54134	3.62231	5.21615
0.669543	-0.354619	-0.652654		0.145545	0.98711	0.0665635		0.0443122	0.0822189	0.145782		54.3956	22.9782	64.8015		4.18951	8.1571	4.15047		0.909795	6.08621	5.82824
0.500667	-0.453342	-0.737437		-0.00339249	0.950791	0.309813		-0.186987	0.187994	-0.195756		-5.39778	22.0072	60.8946		3.36767	5.75396	4.64194		1.56179	5.84364	4.30617
0.540386	-0.509072	-0.669947		-0.0708387	0.895098	0.440206		-0.148526	0.117917	0.0200084		-48.0939	2.93075	42.0377		2.0047	5.59436	4.17719		4.40961	6.04376	6.60885
0.296411	-0.552518	-0.779015		0.186243	0.00660124	0.982482		-0.124836	-0.0205373	-0.224886		56.4083	72.0704	123.587		2.44518	6.92074	6.44595		1.81076	7.55051	5.52294
0.505114	-0.75998	-0.409011		0.815128	-0.483076	-0.319693		0.143783	0.227412	-0.00424974		234.625	-52.2456	-93.1591		4.86431	7.57541	5.20626		3.075	4.31825	7.91156
0.742629	-0.318008	-0.589383		0.970067	-0.193269	-0.147027		-0.261676	0.155945	-0.0045604		237.706	-219.093	-66.6609		1.23841	6.82574	3.7892		6.46166	5.83532	6.04048
0.307267	-0.853957	-0.419935		0.920087	-0.223874	-0.321436		0.305918	-0.180744	-0.137208		261.411	-219.89	-163.672		2.18293	8.31978	5.53739		6.51146	6.06444	5.545
0.754271	-0.449962	-0.478132		0.772955	-0.320513	-0.547551		-0.00349372	0.191895	0.246694		143.822	-226.676	-226.978		1.62141	7.62867	6.60477		6.41261	6.32826	5.0524
0.72307	-0.63544	-0.270898		0.440101	-0.684535	-0.58114		0.141421	0.00240568	-0.0285288		-80.3416	-174.117	-282.143		1.57083	6.66305	3.6604		5.78431	7.54201	5.6196
0.524031	-0.532141	-0.664995		0.213739	-0.772284	-0.598241		-0.0398563	0.311697	-0.0567531		-134.418	-113.354	-291.24		3.88571	6.35166	1.88132		5.08703	7.89913	6.13862
0.494317	-0.675862	-0.546682		-0.531124	-0.691935	-0.489012		0.236937	0.260898	-0.087505		45.0802	212.612	-198.939		2.33628	2.61201	4.65756		2.51227	7.02484	7.60529
0.108291	-0.697337	-0.708515		0.0959373	-0.867216	-0.488603		0.00231295	0.322444	-0.375865		109.689	111.169	-102.88		4.84542	4.12515	6.56083		1.90627	6.26031	7.75505
0.427701	-0.392786	-0.81412		0.277869	-0.0757807	-0.957625		-0.255122	0.286962	-0.424278		94.0365	7.50544	-146.649		3.13152	7.39962	5.12136		2.68834	5.53883	6.56829
0.326659	-0.778039	-0.536609		0.984864	-0.139623	0.102701		0.0597759	0.346148	-0.299895		151.585	-131.267	34.4667		3.25293	8.83292	3.34597		4.56308	3.77726	8.0631
0.37505	-0.737465	-0.561678		0.953037	-0.289829	-0.0878583		0.123212	0.173016	-0.142111		162.656	-122.251	-12.9394		6.53744	6.16571	3.33249		5.47766	3.64741	7.82337
0.445676	-0.714791	-0.538931		0.615487	-0.0788791	-0.78419		0.0348944	0.401709	-0.339572		94.3818	-109.832	-153.57		5.55206	7.1739	3.49042		6.62582	6.01626	6.53654
0.757629	-0.411515	-0.506611		0.674708	-0.131001	-0.726366		-0.0102431	0.405109	0.113684		41.4095	-130.535	-138.086		6.25088	7.43859	5.00651		6.56776	6.26165	6.72101
0.17252	-0.687286	-0.705603		0.771449	-0.585729	-0.248571		-0.0213807	0.197103	-0.340152		-72.2274	-139.672	-87.1944		4.75028	6.00093	5.2741		6.39185	6.91007	6.31613
0.366925	-0.50791	-0.779354		0.808413	-0.41525	-0.417177		-0.193558	0.0465374	-0.105666		-32.5146	-142.142	-91.5167		5.62825	4.98765	2.62251		6.49524	5.96228	7.18553
0.586458	-0.657983	-0.472361		0.582774	-0.181884	-0.792018		0.175239	-0.0359841	-0.103256		-34.6747	-69.5821	-91.204		5.71996	6.2267	2.98899		5.71255	6.6872	7.31353
0.551452	-0.209894	-0.807369		0.0311579	-0.99859	0.0429708		-0.192091	0.0382175	0.0302487		-150.287	-75.8744	-90.7349		3.42364	4.88727	3.59544		4.43327	6.75083	3.96845
0.32932	-0.670694	-0.664618		0.0696089	-0.963366	-0.258999		0.151632	0.0999778	-0.285419		-123.131	-71.6944	-146.093		2.00719	4.15884	4.46721		4.63543	5.22878	4.62962
0.679442	-0.619607	-0.392995		0.0186028	-0.904234	-0.426632		-0.0546868	0.24052	0.0929897		-123.363	-57.2418	-200.01		1.25717	4.44417	6.19238		4.67719	5.0342	4.87916
0.645344	-0.709486	-0.283127		0.527597	-0.827896	-0.190343		0.424803	-0.00493027	-0.165913		-5.58251	-69.0124	-57.058		2.47724	6.1932	7.37183		3.71108	5.92531	4.81497
0.429568	-0.658264	-0.618191		0.819153	-0.458305	0.344883		0.00277128	0.339795	-0.223487		39.3144	-122.711	27.1164		3.59568	5.03618	2.64681		3.61122	5.92312	4.83234
0.0976162	-0.660591	-0.744373		0.711022	-0.198487	0.674575		0.0321928	0.430692	-0.437739		30.1201	-68.1678	55.7169		3.38723	2.32313	3.86849		2.82365	6.38141	4.86738
0.583117	-0.61651	-0.529046		0.456439	0.257453	0.851693		0.186393	-0.0315783	-0.165895		42.8373	1.34564	88.5534		6.72846	4.82787	3.98542		1.77188	7.03881	5.36634
0.843225	-0.220705	-0.490165		-0.128347	0.565756	0.814523		-0.22487	0.0764413	0.0800188		-20.3888	68.299	89.3053		3.38177	4.72652	2.37454		1.88245	7.13182	6.75689
0.57944	-0.417046	-0.70023		0.0724921	0.872247	0.483664		-0.145662	0.130456	-0.038229		14.4952	10.4867	89.1349		5.40989	5.5997	2.45492		0.995608	6.67457	5.31681
0.827136	-0.250536	-0.503067		-0.204138	0.625564	0.752992		-0.131418	0.293899	0.0442383		11.9652	81.8123	96.1595		1.66318	7.42676	7.25304		1.41189	7.34346	5.4324
0.31679	-0.432776	-0.844008		-0.0763436	0.476021	0.876114		-0.0258958	0.0840046	-0.242928		-80.4952	-6.32514	37.1151		1.68515	8.1051	6.53394		4.09988	6.68114	6.82478
0.621306	-0.594702	-0.510205		-0.262233	0.132008	0.955933		0.0895878	0.185971	-0.0444908		-134.142	-7.87481	22.9265		1.65483	7.48987	5.94446		4.39977	7.32669	7.06777
0.736692	-0.530671	-0.419135		-0.439133	0.496613	0.748691		-0.0622142	0.449824	0.117561		-102.281	-2.73813	3.74941		3.96956	2.55832	3.50638		4.66627	7.02661	7.02894
0.528654	-0.29547	-0.795753		-0.120824	0.992673	0.00105643		-0.339207	0.236759	-0.32589		-23.0403	5.55393	20.7479		3.43923	5.44055	7.46835		1.866	5.37477	3.62604
0.481008	-0.320603	-0.815993		-0.251527	0.906093	-0.34019		-0.27963	0.564309	-0.280495		-7.88392	38.3982	-47.0191		4.70557	4.12171	6.51789		1.77528	4.32482	3.78094
0.462846	-0.741398	-0.485903		-0.374104	0.927213	0.0179363		0.179151	0.316471	-0.157361		-23.9395	79.0516	24.7342		2.66454	7.96054	2.48187		2.17053	3.64936	3.77529
0.359153	-0.689799	-0.628639		-0.55951	0.807445	-0.18703		5.74905e-05	0.345566	-0.28352		-1.4196	70.878	-13.0166		5.18874	8.04802	5.11066		2.58096	3.46409	4.27659
0.626638	-0.590249	-0.508852		0.241468	0.955713	0.168241		0.0373202	-0.0963273	-0.155246		38.5568	-23.1538	79.8393		2.34095	3.5104	4.19331		1.09589	5.33948	6.2942
0.269924	-0.852441	-0.447756		-0.195714	0.97857	-0.0640061		0.216676	0.0879659	-0.296211		31.037	28.108	18.515		6.26255	5.18566	5.57897		2.2459	3.66261	3.99182
0.431526	-0.769442	-0.470897		-0.156036	0.79999	0.57937		0.0215957	0.30182	-0.0891729		-42.6903	-24.3064	180.833		3.3644	5.65563	5.501		2.21835	3.73476	3.65789
0.371955	-0.700829	-0.608677		-0.145209	0.690627	0.708483		0.179519	0.0856887	-0.156264		-77.6494	-53.8139	250.142		3.38337	6.10458	2.70371		2.12766	4.16801	3.29719
0.58849	-0.264505	-0.764013		-0.20319	0.943462	0.261904		-0.366325	0.268999	-0.266577		-33.0348	-3.37931	43.2056		3.76492	6.18869	4.73995		2.69112	4.5105	4.52623
0.603629	-0.502206	-0.61921		-0.20295	0.735194	0.646762		0.00528451	0.121227	-0.0399991		-33.1628	-2.94013	76.4196		1.23132	8.1207	5.84869		2.86436	4.6358	4.84952
0.530369	-0.582605	-0.615857		0.00820952	0.65526	-0.755359		-0.106946	0.245617	-0.321998		171.647	33.8233	-138.904		4.03221	8.23701	2.98703		2.77317	5.24932	6.44878
0.482102	-0.680495	-0.551819		0.191252	-0.520809	-0.831974		-0.0325077	0.161481	-0.39671		-50.9946	-91.8701	-124.804		3.12775	3.7944	4.87801		4.94172	5.4576	4.02
0.343122	-0.79842	-0.494765		-0.515888	-0.610317	-0.601143		0.195098	0.36994	-0.214209		-149.684	-24.1245	-235.307		0.698611	5.59122	5.79283		4.25997	7.9147	5.10209
0.543952	-0.683351	-0.486978		-0.502041	-0.532776	-0.681252		0.173999	0.1611	0.00615446		-45.7141	72.8392	-258.091		5.91113	6.08606	5.33213		3.37509	7.77803	5.97565
0.521512	-0.39228	-0.757721		-0.506665	-0.383798	-0.772004		-0.131223	-0.117848	-0.0967797		-14.0363	67.8065	-100.692		4.1203	4.35216	6.83608		2.68956	7.67486	6.07334
0.326644	-0.624311	-0.709606		0.195642	-0.789817	-0.581303		-0.0756307	0.128627	-0.293328		-123.447	-153.652	-151.771		2.09963	7.74135	6.43777		5.49701	5.98024	3.50218
0.260804	-0.683528	-0.68174		0.274818	-0.957145	-0.0913683		-0.0397733	-0.0613321	-0.211537		-167.006	-185.171	-96.173		3.62913	4.66459	3.01804		5.46145	6.36794	3.5254
0.176803	-0.729763	-0.660445		0.414506	-0.87231	-0.259345		0.254591	0.0113476	-0.340295		-116.289	-140.952	-124.141		0.751807	5.01427	6.39511		5.7223	7.45932	6.60326
0.710837	-0.58127	-0.396024		0.996406	0.0324719	0.0782399		-0.160255	0.0478035	0.00263901		21.7919	-157.351	-4.03339		1.82001	6.02323	4.02662		6.38549	4.79933	7.49115
0.38371	-0.815028	-0.434162		0.942182	0.320465	0.0979557		0.134161	0.42198	-0.287938		92.4369	-138.086	47.1675		0.924387	7.77296	5.01816		5.34034	3.70548	7.85882
0.677775	-0.589045	-0.440053		-0.126142	0.728895	0.672904		-0.00776254	0.345968	0.082941		-89.5038	-47.3291	118.82		4.12751	5.32197	4.82437		2.42552	5.30688	3.27236
0.0918337	-0.844116	-0.528238		0.433501	0.829398	0.352386		0.0949996	0.289577	-0.320866		-5.1135	-73.947	81.0942		5.87809	6.0462	2.28235		1.52601	5.20767	5.73809
0.632819	-0.570826	-0.523161		0.578103	0.706606	0.408051		0.11455	0.208077	-0.105615		9.66963	-110.858	115.519		3.28991	6.62883	3.11239		3.86343	4.23821	7.84426
0.437873	-0.623703	-0.647504		0.757425	0.569456	0.319417		-0.055202	0.30177	-0.429889		35.639	-91.0689	81.6816		3.38153	8.19001	3.34295		1.29419	5.11391	6.90608
0.483202	-0.672958	-0.560039		0.909825	0.27535	0.310484		0.0667361	0.0765559	-0.115498		61.9944	-114.348	57.7902		3.58722	2.69037	5.50398		1.30768	5.17325	7.03338
0.528906	-0.75193	-0.393521		0.811916	0.575523	-0.0978061		0.0139206	0.299764	-0.40704		58.2703	-71.7496	8.76342		4.33497	4.8075	5.77581		1.84549	5.75613	5.46378
0.440206	-0.628363	-0.641388		0.145018	0.969721	-0.196496		0.0894967	0.33605	-0.267382		51.167	-18.3745	2.21924		2.92186	8.07561	4.7651		1.65313	5.79055	5.5393
0.616281	-0.706838	-0.347244		-0.0916218	0.84886	-0.520618		0.308321	0.000406532	-0.122847		56.7658	9.65434	-53.3466		3.02525	7.18177	2.20171		2.93725	5.60539	5.78876
0.244913	-0.618066	-0.747002		0.235968	0.968	0.0854107		-0.115464	0.177532	-0.246345		37.5853	-24.2061	48.9251		3.30159	5.04483	5.38799		1.89502	6.1101	5.14192
0.645015	-0.281285	-0.710517		0.0898732	0.915854	0.391324		-0.206184	0.00732753	0.0244661		19.6927	-4.01796	131.728		4.12255	8.39742	3.45992		1.09788	6.37977	5.06565
0.465556	-0.680219	-0.56618		-0.76905	-0.0697879	0.635367		0.0578159	0.0846241	-0.262437		-100.709	72.6623	18.6545		3.52729	4.00654	6.54252		2.81542	4.25078	5.93432
0.628576	-0.614924	-0.476194		-0.736135	-0.0882443	0.671057		0.188443	0.027111	0.0259911		-321.584	-53.4883	93.5645		2.4184	8.21027	3.81178		4.31648	5.71206	3.04798
0.71617	-0.543977	-0.437253		-0.753612	-0.277301	0.595964		0.00196433	0.151284	0.100091		-371.243	-83.3432	57.3866		5.15271	6.2945	2.5519		4.45546	6.13329	3.12477
0.593942	-0.556317	-0.581158		-0.542456	-0.826711	0.149302		-0.0863119	-0.0789273	-0.0811213		-244.157	-92.5261	-93.292		4.74206	2.87533	3.62979		4.73831	7.96662	5.11573
0.737131	-0.271873	-0.618647		-0.429869	-0.800057	0.418475		-0.0183917	0.190021	0.188653		-226.817	-75.688	-52.688		3.44867	4.60458	4.20876		4.82224	8.03388	6.11989
0.408254	-0.729042	-0.549387		-0.346272	-0.567733	0.746843		0.139607	0.0904511	-0.292602		-188.968	-35.4389	-18.5342		3.81439	6.99004	1.76788		4.89138	7.57684	7.12525
0.723177	-0.62488	-0.294177		-0.0683155	-0.744887	0.663684		-0.0196125	0.00953441	-0.0484032		-90.5091	-49.3672	45.0011		5.31489	6.06447	5.73459		3.53002	4.67981	4.73363
0.508284	-0.71583	-0.478785		-0.111005	-0.962093	0.249107		0.0986337	0.0985709	-0.122116		-119.005	-40.6837	-30.7943		4.4263	6.06856	1.98236		3.77026	4.71072	4.74094
0.37446	-0.848612	-0.373681		-0.165586	-0.982633	-0.0837431		0.177635	-0.0395275	-0.140409		-140.013	-49.7379	-74.672		1.59256	7.29473	4.9238		3.99309	4.75401	4.78624
0.789849	-0.347049	-0.505663		-0.189256	-0.416974	0.888997		-0.0701279	0.229942	0.237993		-132.584	-10.8233	14.8307		4.18904	2.90399	5.71462		3.52736	5.03899	5.44942
0.699802	-0.51173	-0.498407		0.747755	-0.518086	-0.415271		0.0415006	0.0469551	0.009405		4.00637	-139.281	-92.6063		3.2039	5.86451	5.09438		5.12016	5.85832	3.97572
0.335442	-0.772111	-0.539743		0.241953	-0.606886	-0.757066		0.129533	0.168298	-0.276267		-9.94147	-187.177	-316.48		2.56171	2.94962	3.68044		5.48727	5.72073	3.69704
0.589577	-0.492147	-0.640462		0.172978	-0.856077	-0.487042		0.166138	-0.047102	-0.0744141		-166.943	-194.081	-267.369		4.77225	3.22529	6.03053		5.50655	6.93816	3.99002
0.548301	-0.592588	-0.590089		0.063624	-0.947803	-0.312444		0.0491065	0.165278	-0.143527		-235.132	-179.273	-231.798		2.50489	5.88546	7.14139		5.31331	7.54816	4.68303
0.748931	-0.508927	-0.424375		-0.849561	-0.455981	-0.265193		-0.0474401	0.29223	0.113678		-168.175	3.73199	-122.09		1.09401	5.12272	4.65221		4.4207	7.97833	6.46607
0.619606	-0.648817	-0.44173		-0.789691	-0.227052	-0.569943		0.184928	0.0536719	0.011529		-155.573	30.7002	-178.696		1.15667	4.68562	5.18639		3.99898	7.79592	6.17476
0.522281	-0.685178	-0.507694		-0.69639	-0.462303	-0.548923		0.190586	0.401988	-0.126881		-160.667	87.2356	-276.599		0.748326	6.85241	4.1947		3.36876	7.94103	5.83818
0.67231	-0.320337	-0.667371		-0.4901	-0.561505	-0.666719		-0.0756912	0.0804758	0.0359438		-32.157	100.323	-238.442		5.59447	6.81766	4.28193		2.77427	7.5325	6.04298
0.336579	-0.731767	-0.592647		-0.172621	-0.54334	-0.821574		0.00918618	0.10612	-0.265103		-16.2399	33.1445	-239.778		1.27561	4.57489	6.24236		2.85159	7.14423	5.94956
0.419726	-0.479029	-0.770949		0.232534	-0.458743	-0.857603		-0.310019	0.290111	-0.359277		5.82483	-94.1752	-208.544		5.62129	5.03994	2.27653		4.64543	5.65717	4.43445
0.358422	-0.838203	-0.411035		0.07419	-0.252187	-0.96483		0.208886	-0.0761589	-0.093077		44.658	-73.8407	-264.932		3.44495	4.99753	3.55371		4.67776	5.17968	4.57534
0.506613	-0.594607	-0.624328		-0.11941	-0.255021	-0.959534		0.0163419	0.119759	-0.089568		57.3432	-23.4789	-313.786		4.6255	8.04956	4.40031		4.78437	4.58618	4.51296
0.0838047	-0.774698	-0.626753		-0.170043	-0.105763	-0.979744		0.0614941	0.368961	-0.378725		98.3182	3.04523	-281.849		3.65601	3.02871	3.38966		4.69811	4.3995	4.71423
0.539457	-0.601007	-0.589726		-0.249535	0.141961	-0.957904		-0.116377	0.269431	-0.360455		111.486	25.1778	-212.131		5.9068	5.90254	3.02886		4.39194	3.93842	5.30406
0.53598	-0.580109	-0.613351		-0.0044822	-0.345609	-0.938368		-0.0199481	0.252753	-0.214013		140.258	-4.52606	-186.413		4.32519	2.55401	4.47648		5.39139	2.84194	5.73111
0.687577	-0.535191	-0.490722		0.249948	-0.154533	-0.955848		-0.0722234	0.378629	0.0779814		102.243	-38.4453	-137.913		0.901582	4.75674	4.74099		5.72851	3.25359	5.73175
0.421601	-0.580272	-0.696805		-0.0544461	0.993088	-0.10398		-0.0546538	0.310639	-0.1969		75.7745	20.6423	3.78511		3.49134	6.11992	6.84944		2.99313	3.37678	6.62718
0.668316	-0.367215	-0.646921		0.0183802	0.927006	-0.374596		-0.283544	0.236192	-0.0377838		121.986	12.8413	-29.6167		6.87642	6.21002	4.57717		2.80165	4.31858	6.52181
0.74251	-0.382764	-0.5497		-0.0551931	0.81474	-0.577194		-0.180846	0.136411	0.00254118		166.786	27.6181	-88.5122		4.57975	6.52769	6.47985		3.00793	4.47926	6.43612
0.523432	-0.593235	-0.611629		0.230923	0.918289	-0.321589		0.0556803	0.0775843	-0.103695		90.8606	-2.98316	1.20963		5.19489	5.56397	1.91919		1.22011	6.07753	5.71538
0.423234	-0.601105	-0.677898		-0.140388	0.985321	0.097123		0.125131	0.347367	-0.257135		-18.9917	29.4924	35.3862		1.87262	3.36918	3.97797		1.64553	5.0507	3.46435
-0.0342648	-0.679398	-0.732969		-0.194687	0.945464	0.261143		0.0676277	0.403202	-0.513302		-54.2111	21.0668	124.041		3.92841	2.05689	4.57951		1.90581	4.39458	3.29328
0.309696	-0.691749	-0.652358		-0.428514	0.790481	0.437625		-0.0717347	-0.0600193	-0.243275		-60.9842	44.0802	108.04		3.47027	4.94604	3.71269		1.82532	4.56408	3.24436
-0.0270801	-0.638494	-0.76915		-0.284163	0.947228	-0.148359		-0.092206	0.0943481	-0.366646		-44.2514	60.648	-3.39679		2.23471	8.1048	4.04344		2.00209	3.9748	3.59925
0.584335	-0.37763	-0.718296		-0.288782	0.81364	-0.504573		-0.224104	0.232823	-0.163414		63.6502	52.1322	-55.9542		4.97175	5.40781	5.24738		3.84324	3.05238	5.25833
0.442186	-0.50568	-0.740782		-0.383334	0.869212	-0.312291		-0.0495785	-0.111885	-0.158831		51.8557	91.3775	-34.2019		6.58808	5.40205	5.55259		3.6416	5.80395	7.34842
0.552804	-0.50427	-0.663415		-0.380213	0.710451	-0.592197		0.0322475	-0.0909786	0.0102012		76.0693	119.027	-101.103		1.61715	8.02569	6.435		3.2163	5.97799	7.35058
0.224189	-0.826556	-0.51628		-0.232029	0.636163	-0.735839		0.197021	0.263906	-0.31784		106.192	91.4296	-139.441		3.35522	4.7511	2.54577		2.45885	5.8235	6.7612
0.00499106	-0.789181	-0.614141		-0.137329	0.173412	-0.975228		-0.00915414	0.538642	-0.341515		111.241	15.8576	-234.505		5.83351	5.84352	5.39548		3.10753	5.49958	6.39184
0.499829	-0.573736	-0.648843		0.128168	-0.379326	-0.916343		0.122603	-0.105387	0.0132641		-4.04953	-114.726	-230.13		5.24524	5.84532	1.87548		5.20648	5.20416	3.87308
0.1547	-0.895407	-0.41751		-0.2673	-0.480901	-0.835036		0.358141	-0.158165	-0.155025		-52.7028	-21.8048	-182.005		2.33324	6.63755	7.73244		5.69781	2.90511	4.67767
0.569593	-0.71191	-0.410789		0.159967	-0.87927	-0.448658		0.421067	0.0985017	-0.103961		8.90323	-12.5725	-117.257		4.29916	2.61437	4.27517		6.20427	3.75541	5.58323
0.498301	-0.618563	-0.607516		0.189198	-0.973887	-0.125489		-0.146119	0.250229	-0.351673		0.959937	-19.6379	-70.577		4.50345	6.18893	1.85019		3.85849	5.8055	4.83475
0.410493	-0.746442	-0.523755		0.609773	-0.491641	0.621664		0.0366523	0.348786	-0.349091		-86.9433	-143.658	67.1234		3.35195	6.29948	2.40528		3.84936	5.69107	4.52902
0.294344	-0.652006	-0.698748		0.828061	-0.141516	0.542484		0.112384	-0.0575084	-0.35013		28.7561	-121.19	97.8677		2.7667	3.78944	3.69433		3.12731	6.2203	4.81084
0.412233	-0.650222	-0.638181		-0.00854957	0.697029	0.716992		0.0708778	0.0210189	-0.253131		36.2613	-2.54408	212.145		2.73498	7.40706	4.50773		2.54839	2.73725	5.10313
0.270297	-0.905678	-0.326629		0.532707	0.710808	0.459321		0.225201	0.00242808	-0.123407		-9.4956	-95.6807	87.6422		3.94611	3.24141	4.2702		4.19659	4.20815	7.85518
0.100275	-0.840732	-0.532086		0.799098	-0.0407363	0.599819		0.334312	0.0261436	-0.341952		13.9969	-170.034	109.14		4.32934	4.72828	6.22461		4.56135	3.9676	7.98551
0.477509	-0.531959	-0.699289		0.814919	0.141245	0.5621		-0.150741	0.00195762	-0.286516		1.36146	-112.125	59.4531		0.850519	4.79129	6.69838		4.83295	4.17095	7.88477
0.803391	-0.522906	-0.284837		0.358516	0.210381	0.909509		0.278433	-0.00479585	0.018148		-23.3615	-52.6226	140.093		1.04527	6.46568	3.79352		1.96951	4.0664	7.02792
0.695519	-0.24737	-0.674582		0.250352	-0.123152	0.96029		-0.297199	0.0278439	-0.0813607		-35.7828	-37.6368	192.22		6.29615	4.14208	4.21223		1.96174	3.8656	7.17847
0.723995	-0.512224	-0.462014		0.181563	-0.403954	0.89658		-0.0898988	0.413914	0.112174		-36.2989	-28.8169	123.357		1.16258	6.64719	4.11459		2.1476	3.60886	7.12987
0.714581	-0.490166	-0.49911		0.371186	-0.352859	0.858902		-0.0486446	-0.0648742	0.0180064		-50.4431	-105.2	123.413		4.5171	7.72763	5.8262		6.17884	5.8906	6.8817
0.569582	-0.755557	-0.323588		-0.0367759	0.967875	-0.248727		0.424304	0.0323556	-0.190114		27.9515	21.1063	-13.6524		4.28904	5.66192	5.31534		2.05235	6.09085	5.04684
0.353063	-0.815808	-0.458043		-0.391503	0.0578559	-0.918356		0.161328	0.173105	-0.281831		-93.1903	13.5839	-120.763		2.11342	3.40871	3.70177		4.56691	6.63885	7.5935
0.371795	-0.756268	-0.538357		-0.439627	-0.727944	-0.526142		0.116317	0.330083	-0.256447		-1.58436	102.859	-118.21		0.98651	5.40403	5.76839		2.70477	7.48182	7.64335
0.23395	-0.567967	-0.789101		-0.307815	-0.607654	-0.732125		-0.165209	0.242635	-0.417448		81.1161	118.555	-179.589		3.62187	8.14099	5.44587		2.54026	6.53744	7.44862
0.483501	-0.316174	-0.816248		-0.116457	-0.871999	-0.475452		-0.233379	-0.0786354	-0.162174		228.198	174.622	-141.085		4.75291	5.61465	6.1352		2.22753	5.73638	7.75766
0.464596	-0.768688	-0.439624		0.42032	-0.708764	0.566555		0.00102484	0.220289	-0.0568671		190.911	81.2061	82.6366		3.28041	6.94868	2.57893		2.36969	3.339	7.67426
0.463501	-0.229896	-0.855754		0.649483	-0.354763	-0.672544		-0.4431	0.321875	-0.314635		279.631	-93.338	-171.703		1.09373	8.20836	5.40004		5.90877	3.27409	6.74175
0.580833	-0.429127	-0.691725		0.737072	-0.113755	-0.666171		-0.163512	0.162819	-0.163269		261.55	-136.956	-186.3		3.2688	3.9595	6.44069		6.59173	5.36634	6.33524
0.305377	-0.566524	-0.765373		0.870965	-0.0397624	-0.489734		-0.141637	0.128669	-0.519508		238.079	-194.814	-134.16		4.35746	7.69368	5.7076		6.69621	5.33072	6.76469
0.722613	-0.429156	-0.541901		0.947482	0.0241185	-0.318899		0.0288846	0.0981687	-0.0173891		167.942	-237.54	-57.533		1.56652	5.88312	4.07286		6.52206	4.7385	7.33093
0.459853	-0.771323	-0.439996		0.661966	-0.0438925	0.748247		0.0969379	0.154273	-0.154796		58.8656	-12.5998	96.6715		3.45886	6.50904	7.07105		1.64307	4.36249	7.47478
0.541522	-0.411776	-0.732935		0.649171	-0.732603	-0.204621		-0.111715	0.141289	-0.0866115		165.22	-57.6651	-75.9951		5.65437	7.13791	6.0251		3.70641	6.59478	4.80457
0.710222	-0.190512	-0.67771		0.877743	-0.466237	0.110407		-0.315139	0.116593	0.0525959		192.956	-73.4269	21.0312		4.00582	7.47547	1.92652		1.40096	5.73084	6.90753
0.717038	-0.512534	-0.472403		0.9478	-0.318075	0.02242		-0.0468939	0.0124521	0.0235732		112.13	-233.81	1.23208		6.78928	4.51991	5.00524		6.56068	5.80055	6.43489
0.65561	-0.494895	-0.570311		0.303678	0.907951	0.2888		-0.263021	0.178706	0.123487		8.29138	-64.952	32.5706		3.61414	6.66405	4.62526		3.02699	5.86193	5.01093
0.485649	-0.578019	-0.655774		-0.422405	-0.413132	-0.806781		-0.101393	0.0272777	-0.0556828		-34.6722	74.6735	-210.884		2.84757	5.08803	2.95809		3.33062	7.60615	6.93519
0.388149	-0.840738	-0.377493		0.251967	0.0823087	-0.964229		0.296604	0.126894	-0.287783		52.6723	-84.5245	-152.507		5.09273	7.7165	5.43818		4.72634	5.29884	4.54199
0.447111	-0.766555	-0.460961		-0.38977	-0.504226	-0.770607		0.179283	0.318693	-0.111979		-25.6807	-26.4134	-286.059		0.791856	5.05513	4.74276		5.05254	4.11159	3.93763
0.64608	-0.579434	-0.496826		-0.614918	-0.392245	-0.68412		0.0302373	0.195735	-0.00954047		-11.7485	15.4997	-286.208		6.29097	5.94636	5.28631		5.06708	3.7798	3.94232
0.502438	-0.490117	-0.71228		-0.749722	-0.106628	-0.653106		-0.120258	-0.00248625	-0.0773439		-80.8108	71.0332	-282.119		3.31882	6.98215	2.87962		5.17281	3.0704	4.20951
0.380741	-0.714176	-0.587358		-0.336467	-0.177795	-0.924759		-0.0323532	0.0455597	-0.0249133		31.6188	19.8379	-314.355		1.58956	6.92077	3.54775		5.38988	2.7831	4.89108
0.374547	-0.802898	-0.463755		-0.133711	-0.35125	-0.926685		0.207418	0.12904	-0.154693		86.7615	-2.04637	-229.124		1.6978	5.2745	5.65224		5.66384	2.77534	5.24194
0.391273	-0.665599	-0.635518		0.259786	-0.305969	-0.915912		0.196886	0.306978	-0.217035		51.2953	-78.5321	-173.693		2.19244	8.198	5.10106		4.24091	5.94726	4.8197
0.500242	-0.501972	-0.705536		0.510557	-0.08633	-0.855499		-0.139928	0.339962	-0.33877		46.4414	-70.9929	-109.932		4.097	5.08726	5.01909		4.7037	5.88794	4.57654
0.17236	-0.515098	-0.839623		0.920944	-0.358371	-0.153076		-0.076949	0.230906	-0.410445		151.148	-205.136	-79.5446		6.80168	6.4458	4.56821		5.48165	6.30358	4.74385
0.517992	-0.619236	-0.590111		0.959722	-0.280515	0.0156565		-0.0617178	0.485478	-0.350232		176.604	-207.934	-2.59101		3.03067	3.68612	2.87615		5.67978	6.23907	5.15534
0.192657	-0.710793	-0.676503		0.920858	-0.375098	0.106407		-0.109362	-0.230286	-0.338852		119.092	-231.361	26.5567		3.40417	6.88566	1.80685		6.36036	5.71031	6.28722
0.226749	-0.85816	-0.460594		0.921259	-0.35131	0.166926		0.277725	0.242695	-0.40865		126.818	-166.683	48.5148		3.62139	6.64102	3.16151		4.25186	4.02388	8.04479
0.365065	-0.795128	-0.48425		0.87672	-0.48019	0.0279025		0.180149	0.207975	-0.181897		111.649	-154.214	-2.41515		3.57428	8.12616	3.48612		6.26428	5.9181	5.79634
0.460806	-0.807864	-0.367443		0.743097	-0.538752	0.396928		0.410373	-0.120968	-0.245188		168.37	-71.4822	108.11		5.29584	4.12408	6.30862		3.30717	3.26433	7.88287
0.513188	-0.690804	-0.50934		0.546219	-0.401357	0.735227		0.014114	0.412031	-0.136645		182.109	-11.371	205.623		5.83217	8.07075	4.20154		3.08318	2.89992	7.51017
0.760632	-0.322404	-0.563467		-0.577512	0.294215	0.761523		-0.11772	0.229898	0.219703		-199.374	12.1885	281.468		2.00619	5.03315	4.35083		2.90897	3.9987	3.23708
0.564285	-0.33157	-0.756071		-0.236644	0.589022	0.772692		-0.211782	-0.0320281	-0.15374		-133.012	-79.9165	151.277		4.55541	6.02031	4.15123		2.86124	5.26509	3.08359
-0.0181489	-0.843233	-0.537242		-0.0685581	0.795455	0.602123		0.163849	0.322775	-0.459024		-86.9014	-58.7533	147.663		3.20729	7.66743	5.6629		2.3867	5.31493	3.17179
0.607334	-0.433836	-0.665531		0.0146412	0.562459	0.826696		-0.169475	0.389822	0.0622676		-108.266	-118.985	180.603		5.83273	6.69751	5.91374		2.51319	5.66824	3.28844
0.184768	-0.696437	-0.693424		0.479235	0.8454	0.235866		-0.0711522	0.259444	-0.394454		15.8587	-78.7522	84.5535		6.29753	5.60566	3.02165		1.37788	6.16445	5.2748
0.518791	-0.423136	-0.74284		0.491619	0.826075	-0.275521		-0.179048	0.101872	-0.0536726		31.456	-98.9835	-6.55583		0.66182	4.76356	6.18587		2.18088	5.63411	5.19622
0.336847	-0.479157	-0.81052		-0.218417	0.585176	-0.780937		-0.0774513	0.332315	-0.296658		47.1582	9.42879	-115.187		1.53811	7.14619	3.67006		3.90368	5.07594	6.60447
0.717409	-0.239379	-0.654234		-0.268762	0.544092	-0.794815		-0.248296	0.0503791	0.0573252		64.7859	23.487	-149.642		3.67017	4.69567	6.07016		3.84483	3.98628	6.12096
0.451282	-0.561929	-0.693239		-0.27498	0.38519	-0.880917		-0.0737532	0.0619648	-0.0827587		101.691	41.2815	-217.495		6.54075	4.34242	4.65949		3.9328	3.83905	6.12388
0.425413	-0.383374	-0.819785		-0.30663	0.318319	-0.897023		-0.205961	-0.0456703	-0.226731		149.164	83.3973	-287.875		2.43414	6.23694	7.91559		3.61054	4.17575	6.41164
0.356303	-0.804626	-0.475001		-0.387665	0.367133	-0.845535		0.290664	-0.220594	-0.186286		136.947	125.21	-279.769		3.82575	7.44781	1.88786		3.3662	4.69089	6.72771
0.415145	-0.621205	-0.664649		-0.515043	0.238827	-0.823221		0.0374326	0.384199	-0.354022		115.399	149.818	-254.588		5.6141	7.03911	6.1544		2.93579	5.50956	6.95041
0.555137	-0.347385	-0.755742		-0.531518	0.13775	-0.835771		-0.329605	0.232133	-0.236602		111.285	146.304	-205.735		5.18162	6.93709	2.34329		2.72967	5.80432	7.02057
0.641749	-0.657373	-0.394992		-0.149831	0.555933	-0.817612		0.200997	-0.185321	-0.165052		43.7893	12.8851	-155.546		3.80198	2.22585	3.80016		4.17453	5.2128	5.86786
0.0673252	-0.817072	-0.572591		-0.399907	0.595646	-0.696621		0.069539	0.496936	-0.346636		-4.1787	57.6849	-116.867		2.21511	7.31941	3.80178		4.24594	5.42822	6.83216
0.734409	-0.373761	-0.56652		-0.400732	0.76493	-0.504278		-0.102833	0.37802	0.059706		5.96807	104.059	-66.3056		3.81555	4.32981	2.656		3.44873	6.57661	7.33774
0.493325	-0.536352	-0.684804		0.364913	0.549104	-0.75188		0.227568	0.139537	-0.0856489		20.6846	-77.8351	-74.2497		3.06536	5.8233	7.58816		5.10909	5.55332	4.34017
0.683392	-0.44089	-0.581887		0.548155	0.737696	-0.394121		0.000678422	0.144236	-0.0328406		25.5718	-76.5247	-32.1203		0.610292	4.91533	5.85562		5.3511	5.90928	4.5609
0.652427	-0.57249	-0.496583		0.104349	-0.292866	-0.950442		-0.150982	0.224775	-0.174483		-23.7842	-71.61	-208.088		1.47699	4.57902	4.39174		5.81824	6.45555	4.21962
0.560413	-0.662982	-0.496379		0.0424034	-0.756302	-0.652847		-0.0667207	0.331817	-0.338531		-112.642	-53.878	-261.748		3.98032	5.69819	6.04778		4.76314	7.99258	6.47779
0.808662	-0.38332	-0.446241		-0.457968	-0.86672	-0.197639		0.375886	-0.0507572	0.0712321		-172.998	56.7068	-165.941		6.04691	4.61022	3.28632		3.85297	8.34872	6.80455
0.430948	-0.295435	-0.852644		-0.712077	-0.699932	-0.0551477		-0.213819	-0.10434	-0.0846317		-139.838	168.656	-135.047		4.97698	6.3475	1.69675		3.1159	8.08996	7.38259
0.471753	-0.196534	-0.859549		-0.532251	-0.841977	-0.0882196		-0.128472	-0.0469306	0.0479834		51.5323	227.862	-115.858		3.34738	4.62562	6.32027		2.23	7.21204	7.74451
0.534649	-0.60731	-0.587643		-0.173322	-0.97334	0.15023		0.0917869	0.174088	-0.109696		147.167	211.534	-34.1892		5.34351	4.83641	2.35339		2.15149	4.04842	7.79421
0.472166	-0.744033	-0.47273		0.0325017	-0.993627	-0.107935		0.163513	0.167211	-0.171747		219.365	174.541	-118.093		2.75397	8.14415	5.52329		2.50568	4.0611	7.76508
0.445443	-0.632224	-0.633935		-0.0175279	-0.992394	0.121848		0.0887657	-0.0374955	-0.205832		258.652	196.383	-21.3651		0.797192	4.62915	5.28726		2.53171	3.55065	7.65455
0.578272	-0.626375	-0.522739		0.0739302	-0.909284	0.409557		0.302175	-0.0425725	-0.0344144		262.78	162.2	117.266		2.89523	6.19923	6.85195		2.90902	2.89733	7.30105
0.358217	-0.698348	-0.619669		0.281008	-0.831976	0.478382		0.115458	0.25749	-0.230485		267.692	98.2723	141.488		6.61626	5.92529	3.27434		3.58898	2.54262	7.04823
0.210877	-0.591951	-0.777898		0.493786	-0.73209	0.469275		-0.139794	0.026583	-0.302596		266.744	19.2185	137.277		1.39995	6.07448	3.85765		4.50614	2.31523	6.74075
0.517515	-0.571822	-0.636551		0.558735	-0.617337	0.553815		0.134338	0.407796	-0.174801		221.856	-29.1443	153.989		3.11136	8.19305	3.15646		4.98553	2.32207	6.59567
0.675889	-0.428917	-0.599337		0.28253	-0.519576	0.806361		-0.147117	0.226575	-0.045539		140.29	33.1037	224.85		6.24026	7.35273	5.11741		4.61288	2.14119	6.26572
0.591134	-0.651389	-0.475662		0.0667466	-0.484458	0.872265		0.144908	0.0600149	-0.0696084		119.684	92.2088	238.546		2.33038	4.17055	5.33922		4.56173	2.07422	5.7525
0.478407	-0.756373	-0.446123		0.0940155	-0.675544	0.731301		0.163701	-0.0314374	-0.0577669		166.555	114.444	147.806		4.82617	7.39991	4.49237		5.70313	2.324	5.47618
0.500678	-0.802146	-0.325397		0.549664	-0.55877	0.621003		0.458495	-0.00379963	-0.27222		52.6143	-6.0819	26.3087		3.57739	5.6108	2.57034		2.30156	7.06388	4.96251
0.640353	-0.319251	-0.698589		0.611416	-0.449057	0.651551		-0.300576	0.236781	-0.0759257		152.775	39.7402	68.0273		3.14368	7.58012	3.65526		1.76112	7.27438	5.66524
0.0280378	-0.825796	-0.563272		0.0386543	-0.670646	0.740769		0.060406	0.37975	-0.307408		265.183	230.325	89.9103		6.27866	5.75034	3.15321		1.43522	6.06594	7.70479
0.664116	-0.592623	-0.455793		-0.45621	-0.522841	0.720076		0.0852086	0.199442	0.130113		145.891	255.899	53.6604		3.21949	2.58902	3.61301		2.05934	4.08432	7.85077
0.580289	-0.575558	-0.576193		-0.4285	-0.452657	0.781978		-0.0220375	0.0268328	-0.0450856		132.94	267.745	99.5077		2.93676	2.99607	3.32293		2.20872	3.69019	7.55317
0.233814	-0.717336	-0.656323		0.0353178	-0.151718	0.987793		0.285245	0.105586	-0.347857		101.619	81.6924	225.06		3.69748	4.15253	6.0761		2.67775	2.67921	6.59451
0.286216	-0.708295	-0.645289		-0.0378874	0.213087	0.976298		0.0625315	-0.0946603	-0.170506		23.9592	32.2839	173.406		2.88638	7.6733	3.19493		2.42723	3.02225	6.19673
0.284494	-0.500468	-0.817677		-0.374727	0.449413	0.81093		-0.0536929	0.281701	-0.32826		-94.8449	25.1122	76.1227		1.89245	7.38345	6.85393		2.73705	4.16637	5.36719
0.543916	-0.291706	-0.786805		-0.304526	0.641087	0.704465		-0.163499	-0.0422497	-0.0474784		-119.129	-44.6499	153.597		4.95879	7.22842	4.84708		2.36489	5.45157	3.03916
0.696414	-0.513807	-0.50101		0.3366	0.843826	0.417921		0.00358885	0.36865	0.122055		-13.9579	-104.352	152.474		0.849446	6.11573	5.38112		1.46965	5.0457	5.78291
0.328377	-0.81	-0.48587		0.763683	0.597968	0.243357		-0.0531455	0.27569	-0.11791		107.233	-155.386	141.947		3.18331	3.25839	5.15423		3.54629	4.25173	7.93608
0.476464	-0.557872	-0.67953		0.752963	0.519659	0.403734		-0.21683	0.147047	-0.427502		105.006	-188.808	205.646		6.37697	4.7263	4.76293		3.65625	4.09756	8.00355
0.487869	-0.407201	-0.772121		0.988058	-0.133423	-0.0770731		-0.198673	0.158163	-0.229925		-25.9409	-148.953	-20.9375		0.793739	5.44813	5.79443		5.67658	6.23168	4.19966
0.149369	-0.436688	-0.887126		0.655772	-0.38549	-0.649123		-0.364209	0.482506	-0.42192		-39.2539	-112.653	-69.6679		2.29026	7.6133	4.27871		5.53689	5.93524	3.92369
0.471268	-0.634979	-0.612134		-0.320763	0.176476	-0.930574		0.0180101	-0.0438706	-0.291073		-59.003	-62.6553	-119.555		1.07701	5.80478	5.36267		5.32576	5.56943	3.66702
0.555865	-0.640044	-0.530431		-0.572057	0.200741	-0.79527		0.108381	0.138696	-0.0851397		-80.8051	-53.6145	-160.401		3.60975	4.60705	2.52748		5.05975	5.15699	3.36868
0.49624	-0.568508	-0.656159		-0.614376	-0.787507	-0.0487401		-0.062442	0.246349	-0.0856874		-235.797	-132.276	-106.722		2.14407	6.41287	7.70757		5.03525	5.99151	3.24054
0.367132	-0.699538	-0.613075		-0.612135	-0.67794	-0.407048		-0.0550862	0.434473	-0.160567		-193.71	-94.7733	-195.214		5.28904	7.06987	2.36322		5.13392	5.15544	3.27908
0.380148	-0.849301	-0.3663		-0.508459	-0.526923	-0.681045		0.415728	0.0103583	-0.376369		-101.843	-56.9702	-237.562		0.853488	7.10959	4.01842		5.29934	4.10476	3.55281
0.574652	-0.668711	-0.471805		-0.791664	-0.301408	-0.531432		0.170213	0.246624	-0.0627415		-121.815	6.96987	-153.008		3.39715	2.28514	4.57697		5.02437	3.27158	3.89903
0.210348	-0.834262	-0.509668		-0.800445	-0.20065	-0.564824		0.130468	-0.0997798	-0.189487		-107.276	51.6587	-137.064		1.33921	4.38952	4.56089		4.79175	3.25182	4.17828
0.711173	-0.410029	-0.57106		-0.807027	-0.546543	-0.223605		-0.108443	0.303397	0.110486		-101.822	107.049	-110.176		4.07331	4.95416	2.54947		5.42572	3.01123	4.14703
0.471338	-0.436268	-0.766493		-0.631247	-0.622236	-0.462979		-0.169833	0.066749	-0.177871		-43.7987	91.3447	-119.841		2.59798	8.02168	5.69328		5.9083	2.9361	4.81545
0.644217	-0.580877	-0.497561		0.155245	-0.197736	-0.967884		-0.197304	0.261412	-0.0784924		81.2401	-45.4241	-164.23		3.34385	5.60331	4.99963		6.19104	3.47441	5.28429
0.608422	-0.487939	-0.62589		0.144759	-0.0366738	-0.988787		-0.0188054	0.157932	0.0763277		80.1736	-57.5712	-189.755		3.28826	6.03375	4.5875		4.43876	5.61572	5.01274
0.367318	-0.665987	-0.64926		0.107152	-0.123056	-0.986598		0.0626807	0.208329	-0.233695		76.5444	-83.202	-247.253		0.429857	6.16479	4.84086		4.51313	5.50945	4.83233
0.326887	-0.707236	-0.626866		-0.324582	-0.198341	-0.924828		0.0582604	0.0358589	-0.267429		37.3617	22.1891	-235.264		1.65689	7.16779	7.14495		4.42699	4.35252	5.0914
0.326992	-0.668992	-0.667477		-0.656995	-0.277791	-0.70085		0.0508995	0.275811	-0.316855		33.5354	104.553	-173.764		1.98815	7.73588	4.79328		3.98534	3.88842	5.57428
0.708477	-0.528881	-0.467275		-0.336035	0.534027	-0.775819		-0.217483	0.30963	0.130649		111.497	72.152	-143.132		3.50431	4.48454	5.50404		3.63778	4.164	6.45801
0.316121	-0.826115	-0.466477		0.988186	0.105974	-0.11072		0.0528071	0.3314	-0.159187		78.234	-83.0535	-13.6786		1.51386	7.82352	6.60127		4.30706	4.31843	7.84684
0.175498	-0.916054	-0.360617		-0.697328	-0.684367	-0.213018		0.341082	0.0119434	-0.043257		85.0386	153.523	-55.5233		5.43552	6.49646	3.07002		3.17066	3.48472	6.50122
0.362813	-0.501705	-0.785276		-0.35937	-0.903058	0.235245		-0.0855525	0.247693	-0.188974		114.716	241.01	16.0007		5.85221	5.50269	5.51431		3.00694	2.93263	6.6488
0.590388	-0.651498	-0.476438		-0.189215	-0.949153	0.251608		0.100728	0.115188	-0.0156661		98.5265	218.912	4.07817		1.43201	7.91366	6.23652		3.09191	2.89691	6.73614
0.897717	-0.255223	-0.359117		-0.0545278	-0.940684	0.334872		-0.0123842	-0.0548126	0.101668		110.595	181.788	32.039		4.13393	7.09603	6.2476		3.00438	2.97877	7.18164
0.412344	-0.486706	-0.770124		-0.00267779	-0.984942	0.172864		-0.162883	0.100288	-0.283366		130.785	165.062	-50.9687		3.8017	4.18912	6.59788		3.17206	2.87489	7.05159
0.602954	-0.532291	-0.594233		-0.338152	-0.923246	0.182404		-0.00917882	0.271451	-0.00648031		153.884	265.24	-5.71195		3.31021	5.95442	2.08761		3.27127	2.73459	6.8887
0.721461	-0.487462	-0.491809		-0.695759	-0.676157	0.242345		0.116437	0.145394	0.0704103		169.412	297.027	64.5608		3.37082	5.84864	2.23682		3.25796	2.55166	6.39226
0.707211	-0.51374	-0.485719		-0.659708	-0.749099	-0.060296		0.0833356	0.191715	0.0660725		177.261	196.847	-10.7473		3.941	6.70652	4.86489		3.80437	2.53225	6.24613
0.433983	-0.79259	-0.428321		0.0478906	-0.968668	-0.243697		0.0173118	0.0117704	0.0300149		233.671	96.6781	-17.0303		2.67887	7.95584	5.63841		4.34452	2.47268	6.33205
0.391269	-0.7535	-0.528343		0.826364	-0.281694	-0.487617		0.0830886	0.177312	-0.193084		98.3188	-22.5103	-14.7924		1.5592	7.14663	4.7969		2.51366	6.87134	4.87528
0.153695	-0.6203	-0.769159		0.0216956	0.978542	-0.204902		-0.0880215	0.357019	-0.324351		61.9562	23.042	8.81264		4.89512	7.78564	4.37185		2.14969	6.60796	4.91012
0.390115	-0.615603	-0.684721		0.66756	0.0518922	0.742746		-0.0391283	0.0519869	-0.355296		105.356	-23.2637	85.8967		4.32888	4.59436	6.43208		2.16121	7.16357	5.00915
0.386754	-0.655958	-0.648183		0.188244	0.201988	0.961127		0.0573921	0.2057	-0.300205		73.4193	51.1648	95.3091		5.48174	5.56372	5.10759		1.92	7.45935	5.11876
0.117601	-0.693443	-0.710849		0.266984	0.947539	0.175751		-0.0351892	0.410191	-0.355718		28.1281	-49.3939	69.5614		2.03062	7.96378	3.50321		1.91907	4.5088	6.37871
0.668272	-0.556718	-0.493436		0.283588	0.951744	-0.117306		-0.0543062	0.2657	0.017433		59.9861	-49.6865	33.6659		6.39718	4.15887	5.06275		1.39989	5.17505	5.95743
0.381373	-0.689915	-0.615283		-0.352676	0.878003	-0.323621		0.0778616	-0.0185829	-0.187849		-14.4312	78.1582	-32.4303		5.70578	6.35707	2.98338		3.93414	6.70722	7.30122
0.755471	-0.618409	-0.216409		-0.129348	0.991547	-0.0102262		0.505976	0.057764	-0.0743476		8.65998	34.6463	-2.03704		5.63783	7.12288	6.1122		3.3622	5.79255	5.70933
0.458722	-0.629403	-0.627237		-0.111781	0.95445	-0.276639		-0.011904	0.0619483	-0.269274		29.0971	73.8023	-21.6894		1.55943	7.00548	6.51207		2.2512	6.31839	6.45582
0.668592	-0.503474	-0.547264		-0.0945257	0.907634	-0.40898		-0.06392	0.0589519	0.0289585		52.9114	66.9507	-56.2639		3.7078	6.69682	6.14511		2.35706	6.31825	6.3747
0.596512	-0.623851	-0.504958		-0.116886	0.931844	-0.343519		0.0872438	0.0438138	-0.093342		15.3118	62.5528	-51.2098		3.10727	4.04248	4.56857		1.58457	4.96097	4.18153
0.713006	-0.310838	-0.628492		-0.187378	0.939013	-0.288347		-0.24851	0.268549	-0.0186344		13.056	55.042	-32.6586		2.39907	7.92263	5.39859		1.88485	4.09791	3.80548
0.20312	-0.701613	-0.682994		-0.790272	0.137284	-0.597179		-0.106192	0.0744713	-0.229521		75.3244	149.947	-126.643		3.91398	4.63468	4.95005		3.63558	3.8602	6.3134
0.654309	-0.206701	-0.72743		-0.681872	0.133255	-0.719231		-0.226124	-0.00130939	0.0418335		121.512	162.539	-186.401		2.62289	8.37426	3.98593		3.7198	3.95512	6.39215
0.327714	-0.840697	-0.431083		-0.53219	-0.045216	-0.845417		0.335351	0.0403552	-0.230377		151.301	143.327	-237.902		3.36285	6.89109	2.40897		3.45178	4.67641	6.82012
0.355524	-0.833436	-0.423068		-0.294437	-0.222722	-0.929356		0.0590751	0.109164	-0.0295898		196.552	105.519	-227.538		3.03078	2.32631	3.93117		3.30566	4.89787	6.5589
0.25006	-0.701683	-0.667166		0.196207	-0.0172505	-0.980411		0.234621	0.241409	-0.231047		152.696	-88.8117	-265.662		4.08824	6.23826	1.76799		5.23193	5.51975	4.60269
0.891499	-0.276571	-0.358801		0.191442	-0.176944	-0.965423		0.0379668	-0.00624653	0.141172		108.448	-119.903	-280.1		5.25245	7.19182	3.15933		5.28811	5.44577	4.18651
0.211216	-0.789101	-0.576808		0.187618	-0.339516	-0.921699		0.0471244	0.288449	-0.255197		41.563	-149.87	-279.964		4.73261	5.5181	6.01953		5.36988	5.30537	3.87846
0.184608	-0.801652	-0.568572		-0.238308	-0.570695	-0.785823		-0.0201323	-0.119297	-0.221574		-61.0555	-50.7514	-155.095		3.76906	5.82325	2.17922		5.16569	4.80653	3.7155
0.120702	-0.921688	-0.368675		-0.190617	-0.579298	-0.792514		0.145329	0.187357	-0.223897		-40.524	-23.571	-141.208		4.09878	5.72524	4.42996		5.6843	3.47616	4.39337
0.213621	-0.715595	-0.665049		0.126929	0.0841784	-0.988334		0.0315455	0.0351105	-0.247973		28.2092	-25.5025	-116.48		4.09144	3.02483	3.20706		6.07614	3.58223	5.76692
0.675538	-0.505897	-0.536392		0.959403	-0.134497	-0.247903		0.0395965	0.163196	-0.0130711		111.409	-61.3708	-13.2279		1.6233	8.05349	4.93536		6.54048	3.57455	5.6653
0.659994	-0.529437	-0.533014		0.848682	-0.503962	-0.160503		-0.085889	0.374297	0.0282996		129.154	-177.943	-79.3892		6.72551	5.27739	4.84623		6.25415	3.87226	5.41807
0.459045	-0.771275	-0.440923		0.883537	-0.440521	-0.159072		0.393999	0.251971	-0.123662		83.2236	-212.573	-94.1663		6.56773	5.43666	5.41693		4.35365	6.3122	4.51837
0.793813	-0.368977	-0.483443		0.921176	-0.380311	-0.0824464		0.0460523	0.254125	0.204985		72.3932	-236.981	-68.2492		2.70401	3.32424	3.19195		5.06647	6.29042	4.45739
0.645154	-0.429631	-0.631817		0.895562	-0.398568	-0.197769		-0.143971	0.172256	0.0867301		94.445	-219.996	-88.9638		4.28809	8.21801	4.03407		5.41526	6.30525	4.63504
0.326006	-0.61074	-0.721607		0.85133	-0.484836	-0.200427		-0.0180508	0.321989	-0.182163		241.011	-100.468	-88.3725		2.62991	6.08964	7.78794		2.59966	4.95063	7.64396
0.684042	-0.363771	-0.632263		-0.138113	0.242868	-0.960177		-0.11477	0.200636	-0.116356		97.9967	-3.07742	-200.401		0.55183	6.00153	4.49302		4.31887	4.67357	5.63778
0.634954	-0.402847	-0.659202		-0.184731	0.18233	-0.965728		-0.0328683	0.312467	-0.0977369		70.9689	-12.326	-207.023		1.05408	6.81211	4.96343		4.72441	4.45951	4.86247
0.287169	-0.615006	-0.734371		-0.235342	-0.184448	-0.95425		-0.0785095	0.0892903	-0.377139		1.40864	-45.3424	-188.784		3.63108	8.18353	3.6159		4.78865	4.75127	4.32861
0.546722	-0.372776	-0.749755		-0.2472	-0.110871	-0.9626		-0.122144	-0.071773	-0.0421983		64.967	-0.227022	-324.85		5.17174	8.27277	4.82142		4.943	4.08676	4.48962
0.368103	-0.848264	-0.380722		-0.217726	0.05736	-0.974323		0.45469	0.0155911	-0.423195		95.1599	0.926962	-277.761		4.10864	7.88285	2.62617		4.96741	3.11679	4.81325
0.103103	-0.631263	-0.768685		-0.247996	0.102143	-0.963361		-0.0677534	0.247759	-0.449937		62.815	20.1804	-226.219		1.17149	8.47759	4.95884		5.19506	2.80283	5.23323
0.25728	-0.527137	-0.809898		0.12619	0.772852	-0.621913		-0.0212499	0.131014	-0.435394		92.2868	7.86313	-64.4058		0.61357	5.23932	6.28503		2.4552	5.32202	6.29291
0.110964	-0.488558	-0.865447		0.244658	0.918837	-0.309646		-0.267647	0.027602	-0.477922		92.6704	-6.79507	-20.3458		1.65462	4.34491	4.6635		1.76073	5.06932	6.18432
0.233643	-0.809542	-0.538566		0.678251	0.361144	0.639961		0.157938	0.267976	-0.304684		93.9793	-62.1793	160.763		4.17446	4.56159	6.47082		1.78746	4.37745	7.77442
0.330075	-0.851764	-0.406878		0.437112	0.661965	0.60888		0.119725	0.333254	-0.236997		119.526	-39.2325	263.233		0.879206	6.32967	5.08569		1.26895	4.98974	7.44728
0.211802	-0.536821	-0.816678		0.172252	0.865848	0.469719		-0.112996	0.0521727	-0.433571		27.8151	-4.69039	143.04		1.67901	5.3036	5.58304		0.892688	5.74526	6.62417
0.349157	-0.785735	-0.510598		-0.435733	0.296708	0.849765		0.0862849	0.327172	-0.216603		-196.243	-70.1157	270.741		1.03776	4.64768	5.11517		3.18109	4.85591	3.00916
0.554284	-0.625503	-0.549104		-0.56261	0.0340161	0.826023		0.162066	-0.0815931	-0.179371		-183.366	-53.4435	136.425		2.82512	7.07267	4.00606		3.39343	5.22997	2.95413
0.389986	-0.749541	-0.534883		-0.265646	-0.493781	0.828017		0.133317	0.25381	-0.202347		-244.05	-122.172	93.8312		1.47137	6.79182	4.4176		4.94266	7.12933	3.89107
0.286965	-0.675301	-0.679426		0.236276	-0.694116	0.679983		-0.0682917	-0.00951512	-0.165045		-226.66	-189.148	53.9553		1.41762	6.66963	3.71743		5.46261	7.1699	4.30392
0.390336	-0.76125	-0.517819		0.542072	-0.583481	0.604738		0.0785006	0.402419	-0.25362		-137.644	-174.634	39.3523		3.20825	5.84703	2.19957		6.32659	6.93584	5.6262
0.596227	-0.627982	-0.500153		0.540766	0.260524	0.799812		0.182833	0.106432	-0.116608		-63.6181	-114.61	58.5076		2.76823	6.45069	5.75444		6.13571	5.85502	7.05751
0.650271	-0.429202	-0.626844		0.917566	-0.341031	-0.204378		-0.0882414	0.127215	0.089807		20.4243	-215.971	-70.8378		6.5116	4.1836	4.99123		6.67422	5.8236	7.13927
0.216727	-0.690544	-0.690057		0.935453	-0.188533	0.298971		0.0402823	-0.142691	-0.247657		-38.5243	-112.456	-20.8802		5.40584	5.31046	2.56977		5.68905	5.40525	7.16543
0.381536	-0.499299	-0.777902		0.090605	-0.722548	-0.685357		-0.161944	0.103263	-0.141572		-113.99	-60.9	-173.201		3.86248	8.60495	3.49824		5.17169	7.50014	7.23768
0.472182	-0.591617	-0.653478		0.0505117	-0.987053	-0.152237		-0.0817597	-0.0638285	-0.108319		-175.99	-84.6654	-121.719		3.09065	7.63542	5.02573		5.16353	7.70141	7.20365
0.36445	-0.612013	-0.701866		0.34614	-0.933465	0.0939683		-0.0370939	0.0859125	-0.342021		-154.77	-124.736	-87.0683		3.43556	8.55728	3.40816		5.69476	6.91778	7.39077
0.493942	-0.333808	-0.802866		0.337602	-0.894874	0.291935		-0.286185	0.156837	-0.315321		-101.214	-86.0803	-24.1264		1.53723	6.91888	6.77104		3.75523	5.0547	5.07615
0.420805	-0.575075	-0.701578		0.511449	-0.823037	0.247041		0.0249947	0.00329776	-0.234083		-90.1897	-125.862	-17.6266		3.33278	6.43882	2.11281		4.14654	5.3034	4.35915
0.398952	-0.74661	-0.532364		0.575837	-0.817427	-0.014991		0.149892	0.0617354	-0.104147		-149.165	-253.5	-88.8045		4.06282	7.01981	4.86386		5.57364	6.1597	3.58652
0.399767	-0.767534	-0.501077		0.614343	-0.775583	0.145097		0.118398	0.138335	-0.224202		-119.085	-246.537	-46.2043		5.12757	3.92434	5.92419		5.67862	6.51645	3.84133
0.568847	-0.574419	-0.588605		0.843374	-0.515959	0.15002		-0.0939679	0.410694	-0.210251		-63.3099	-314.289	-52.4177		5.17436	5.81758	5.06988		6.302	6.67756	4.70737
0.499164	-0.582024	-0.641937		0.877881	-0.474285	-0.0661783		0.0409451	0.0277527	-0.202705		19.9679	-325.151	-61.4006		3.68595	7.23701	4.74693		6.7858	5.97852	6.85912
0.362835	-0.510213	-0.779765		0.899202	-0.397056	-0.183801		-0.0277985	0.107375	-0.293508		57.9876	-290.322	-84.9373		2.41363	7.17242	6.78347		6.75501	5.50214	7.13991
0.185208	-0.590717	-0.785335		0.98799	0.0900391	-0.125577		-0.0651284	0.298235	-0.421057		111.076	-137.94	2.56868		1.04566	5.9003	4.18289		6.11567	3.52538	7.17463
0.469075	-0.751255	-0.464311		0.975457	-0.0717879	0.208158		0.293773	0.120813	-0.196618		112.407	-91.8352	20.0577		2.59962	8.63992	3.2393		6.5389	3.33322	5.70021
0.567599	-0.583335	-0.580992		0.683285	-0.537371	0.494321		0.00195889	0.128096	-0.038835		120.16	-18.1075	50.665		5.00313	5.29711	1.97404		2.34517	7.14812	4.9595
0.745042	-0.358134	-0.562719		0.956028	-0.280415	0.0858919		-0.0808956	0.416469	0.126496		126.29	-16.1668	11.5289		4.10047	6.38048	5.30677		2.24644	7.11116	5.0798
0.261191	-0.883725	-0.388341		0.107238	-0.193916	-0.975139		0.266188	0.162262	-0.338453		64.052	0.612418	-130.504		3.56554	7.31442	1.82051		2.88427	6.8625	5.39584
0.43974	-0.593614	-0.673982		0.180844	-0.135497	-0.974133		-0.0693293	0.305412	-0.168176		29.0914	-19.8088	-138.982		1.78579	7.475	4.61253		4.47438	5.51053	5.23354
0.621926	-0.515315	-0.589625		0.313896	-0.108851	-0.943197		0.0429778	0.375353	-0.0763842		72.3852	-21.2767	-83.5034		1.68174	8.59199	5.61729		6.26639	3.48034	5.31045
0.212316	-0.732959	-0.646292		0.408101	-0.402502	-0.819418		0.121691	0.371102	-0.234661		130.413	-56.56	-126.446		3.32971	5.46064	7.41886		6.28381	3.52272	5.42973
0.696257	-0.505942	-0.509165		0.423771	-0.520202	-0.74149		0.0314749	0.215178	0.164649		138.623	-117.368	-171.613		3.56932	5.71809	2.02731		6.24613	3.7121	5.52602
0.52489	-0.717243	-0.458316		0.374719	-0.462421	-0.803587		0.151162	0.255203	-0.00158067		98.1233	-144.191	-221.079		2.46775	4.23419	4.51517		6.14632	3.85276	5.49666
0.628193	-0.499959	-0.596167		0.115935	-0.196205	-0.973685		-0.00287536	-0.0593035	-0.109204		58.8616	-90.3185	-253.865		6.48203	6.02631	5.2342		4.78746	5.16752	5.04591
0.364243	-0.714822	-0.596956		0.00585758	-0.0443471	-0.998999		0.0736979	0.0265776	-0.141368		45.5418	-44.1586	-213.517		1.08133	5.957	5.28018		4.64883	5.11224	5.0292
0.61814	-0.662918	-0.422425		-0.400101	0.161093	-0.902202		0.419983	0.083366	-0.0342642		78.1138	56.4126	-170.203		5.12489	6.10672	3.66986		4.12528	4.25192	5.7743
0.351988	-0.726779	-0.589827		-0.035855	0.494396	-0.868497		0.00828934	0.128	-0.325917		110.013	25.82	-107.05		2.99841	7.304	3.49961		3.30426	4.82053	6.60042
0.637664	-0.610681	-0.469523		-0.327265	0.833443	-0.445276		0.138688	0.190827	-0.00139202		-19.5708	7.46036	-70.9325		5.77452	4.07315	5.53752		4.71573	5.72217	6.90338
0.359902	-0.552269	-0.751977		-0.195035	0.688251	0.698765		-0.150517	0.300159	-0.216625		21.4593	81.0989	48.0633		3.0947	3.86032	4.71245		1.45957	6.91497	6.53851
0.487005	-0.463132	-0.740496		-0.263438	-0.161559	0.951052		-0.11934	-0.0326927	-0.107018		4.73471	158.787	125.516		3.27244	4.23168	6.43082		1.78208	7.4609	6.52449
0.558415	-0.522	-0.64474		-0.293909	0.0406967	0.954967		0.0556137	0.0284107	-0.13588		-5.16405	101.908	99.932		3.31748	3.96089	6.47553		1.81841	7.51962	6.17615
0.297104	-0.811987	-0.502401		-0.393632	0.272771	0.877867		0.275781	0.0111099	-0.41242		-32.2062	191.19	153.648		3.28746	4.02656	6.2792		2.24899	8.17942	6.00593
0.506318	-0.701363	-0.50173		0.18858	0.953617	0.234631		0.112076	0.0464932	-0.173966		15.3409	-2.62262	58.12		3.90053	5.11987	5.91651		1.13314	6.26042	5.46373
0.469402	-0.694187	-0.54568		0.614925	0.22918	0.754549		-0.130725	0.325414	-0.126664		86.9297	0.505259	111.567		2.771	4.86413	3.16441		1.03723	5.47482	7.25062
0.0335986	-0.946059	-0.322248		0.24763	-0.480759	0.84116		0.185329	-0.14611	-0.240359		148.672	83.6392	171.405		2.98233	8.25078	4.91806		1.37349	6.29803	7.50714
0.391182	-0.674352	-0.62628		0.265561	0.636796	0.723856		-0.056084	-0.320862	-0.224737		135.446	53.8896	135.089		2.2779	6.55801	7.69051		0.859666	6.19356	6.57729
0.64969	-0.442296	-0.618286		0.0859018	0.912935	0.398963		-0.0276807	0.0620053	-0.101855		91.151	46.3217	122.905		3.99478	7.65961	4.19601		0.842414	6.24288	6.1914
0.49505	-0.434848	-0.752218		-0.132307	0.881471	-0.453325		-0.164503	0.188972	-0.0475002		50.4174	67.8097	-42.0896		5.98092	4.8427	3.1892		2.56456	6.13733	6.70995
0.760931	-0.576644	-0.297432		-0.0829912	0.928909	-0.360888		0.0494816	-0.00634782	-0.0653192		45.1883	85.5064	-27.6175		4.24398	3.96797	6.56933		2.32588	6.16336	6.57798
0.44563	-0.536619	-0.716557		-0.181463	0.820367	-0.542281		-0.184814	0.276585	-0.175493		59.9367	87.0578	-72.6816		1.3724	8.60541	4.19779		2.67266	6.10896	6.74468
0.49604	-0.525556	-0.691184		-0.132277	0.943167	0.30486		-0.0977288	0.103998	-0.0149406		-3.45525	6.48662	81.3332		3.55516	6.44488	5.10817		1.92775	4.35764	3.66708
0.475098	-0.350329	-0.807187		-0.144162	0.989485	-0.0116574		-0.282806	0.0824063	-0.150235		24.5298	14.5318	12.1942		3.80255	6.13875	4.81821		2.44511	3.97869	4.35011
0.400231	-0.485776	-0.777069		0.351305	0.520548	0.778213		-0.108534	0.23908	-0.196278		43.1514	-15.4477	74.3328		2.9122	4.29782	5.88748		2.79412	3.96136	5.75317
0.5565	-0.640016	-0.5298		-0.0381025	0.103414	0.993908		0.180454	-0.102908	-0.131881		-6.01895	37.1598	145.408		3.14516	5.77299	6.34455		2.14347	7.53755	4.69787
0.366937	-0.759269	-0.537465		-0.534791	-0.00214906	0.844982		0.17837	0.122915	-0.206745		-59.1043	158.58	153.077		0.890311	7.4466	4.29385		2.41602	7.80804	4.65039
0.650517	-0.357522	-0.670079		-0.590066	-0.403999	0.699004		0.00472705	0.114388	0.00534303		-62.7992	270.673	67.4411		3.97171	5.4258	4.58334		2.26922	6.74772	7.97138
0.494066	-0.457102	-0.739565		-0.601481	-0.30393	0.738815		-0.148698	0.111526	-0.235846		-118.699	317.626	78.6583		1.86421	8.39694	3.99829		2.36295	6.5002	8.0601
0.330292	-0.793904	-0.510514		-0.575227	-0.237089	0.782881		0.0871821	0.273495	-0.219216		-135.55	339.194	119.649		6.05799	5.76034	2.33132		2.50226	5.93105	8.09106
0.449404	-0.824569	-0.34369		-0.549794	-0.284574	0.785331		0.548627	0.0146087	-0.411005		-84.3342	328.473	184.626		4.12083	8.51301	3.58028		2.29856	3.88753	6.99082
0.495932	-0.718018	-0.488367		-0.590634	-0.418671	0.689831		-0.00142544	0.303337	-0.118135		-47.5578	362.585	204.428		0.782993	5.31614	5.86579		2.31422	3.48661	6.6375
0.406303	-0.358291	-0.840563		-0.715857	-0.398283	0.573515		-0.246978	-0.101408	-0.273566		-73.9723	432.182	233.042		3.50851	5.56214	2.08229		2.40516	3.23111	6.28168
0.434912	-0.803298	-0.406895		-0.754847	-0.268319	0.598508		0.218447	0.353111	-0.142943		-149.647	346.021	312.402		2.47836	6.42907	7.7721		2.60702	2.94767	5.54117
0.4791	-0.745229	-0.463785		-0.723538	-0.162699	0.670836		0.156568	0.0605817	-0.171887		-201.9	248.042	344.942		6.1583	6.67073	4.0928		2.7101	2.99779	5.00281
0.523211	-0.786863	-0.327255		-0.726097	-0.0907901	0.681572		0.524462	-0.010653	-0.313695		-279.513	162.082	325.801		1.89782	6.86188	7.10617		2.98455	3.38384	4.12562
0.608867	-0.335204	-0.718971		-0.789733	-0.154632	0.593642		-0.25629	0.222783	-0.0840613		-366.581	131.692	263.698		4.8521	5.43869	5.97219		3.54798	4.21218	3.25363
0.345326	-0.5376	-0.769244		-0.789425	-0.241895	0.564177		-0.15887	0.114424	-0.416472		-385.725	48.9756	216.056		4.31746	7.13388	1.80988		3.6647	4.75404	2.97862
0.499589	-0.600257	-0.624582		-0.737704	-0.313547	0.597897		0.0305663	0.418553	-0.246721		-361.42	-37.1546	193.432		1.7235	5.08838	4.50579		3.70348	5.33572	2.89099
0.407652	-0.530382	-0.743313		-0.637895	-0.407384	0.653551		-0.119561	0.130673	-0.125591		-342.696	-120.21	159.754		3.55762	6.67827	5.06958		4.33884	6.43319	3.26245
0.239782	-0.852115	-0.465193		-0.112475	-0.664504	0.738771		0.412928	-0.0335843	-0.410913		-300.569	-243.509	59.0428		1.40337	6.66681	5.87756		5.18538	6.99032	3.82085
0.460118	-0.817263	-0.346947		0.310634	-0.634332	0.707905		0.205749	0.106148	-0.126562		-210.675	-245.303	57.1956		4.77837	5.57758	2.95145		5.69107	7.22114	4.60282
0.666292	-0.370782	-0.646974		0.538931	-0.531293	0.653668		-0.0866056	-0.0609097	-0.0416792		-129.201	-220.672	70.2084		4.192	6.30391	1.87755		6.23588	7.00673	5.66426
0.447838	-0.612991	-0.65091		0.779361	0.088256	0.620328		0.177988	0.0621048	-0.0894523		-5.58936	-152.88	103.581		3.90144	7.79332	5.21074		5.72199	4.20932	7.75375
0.628531	-0.656267	-0.417448		0.792345	0.251429	0.555854		0.214502	0.194285	0.0899412		42.3047	-138.937	123.692		5.84199	6.65917	5.91737		5.26122	3.32848	7.6759
0.624477	-0.328375	-0.70866		0.193759	0.398141	0.896627		-0.163303	0.310484	-0.0193575		15.5441	-30.787	191.13		4.08992	4.11477	5.6232		3.6182	2.23455	5.28816
0.42627	-0.518584	-0.741192		-0.0807636	0.00406882	0.996725		-0.242047	0.205714	-0.490997		-98.3886	-5.444	26.4738		4.14893	2.55945	4.02767		3.77159	5.32794	5.86294
0.169496	-0.661061	-0.730938		0.801411	-0.510008	-0.312461		-0.0450051	0.345172	-0.378981		-1.93546	-215.909	-102.592		2.52235	7.08452	4.14703		5.65093	6.04609	4.07737
0.153326	-0.511909	-0.845245		0.629669	-0.69499	-0.347141		-0.0832065	0.299851	-0.456466		-102.971	-235.168	-133.748		6.47283	4.51835	3.87868		5.9276	6.48712	3.96394
0.330534	-0.681286	-0.653144		0.326817	-0.637258	-0.69792		0.112021	0.305692	-0.21366		-107.108	-207.697	-210.542		4.36176	5.52777	1.87368		5.80858	6.45754	3.82197
0.469215	-0.677286	-0.566676		-0.319475	-0.792672	-0.519236		0.0765168	-0.168986	-0.147136		-236.255	-107.187	-274.416		4.43055	5.37955	2.68337		4.77578	7.43557	4.33568
0.518101	-0.623227	-0.585798		-0.814728	-0.578844	0.0340311		-0.0103929	-0.0787936	-0.10493		-158.493	197.832	-131.434		3.65297	6.72011	4.823		2.85571	8.31866	5.80726
0.399711	-0.425328	-0.81199		-0.288578	-0.734571	-0.614108		0.11264	0.0318892	-0.0829161		14.42	71.3054	-163.292		0.805052	5.79835	4.34347		2.70963	7.38152	5.60842
0.552228	-0.57276	-0.605798		-0.0619964	-0.324516	-0.943846		-0.0521133	0.305425	-0.2578		47.7208	10.4861	-225.8		5.99425	5.45499	5.47993		4.10124	6.05382	5.13776
0.426343	-0.519188	-0.740727		0.0420595	-0.28592	-0.95733		0.0156879	0.00666953	-0.198544		35.5036	-45.1048	-235.117		4.19107	4.43133	6.70824		4.75371	5.04515	5.16183
0.561634	-0.527924	-0.637074		-0.0871995	-0.271559	-0.958463		-0.113486	0.280786	-0.206256		-11.465	-22.2449	-222.362		6.68528	5.16555	4.47648		4.5333	4.85747	5.15338
0.489778	-0.468201	-0.735462		-0.378096	0.201263	-0.903624		-0.164094	-0.135093	-0.298571		18.1582	38.8168	-162.424		0.997081	6.58775	4.63356		4.23391	4.64524	5.87799
0.124097	-0.800015	-0.587007		-0.490366	0.577357	-0.65284		0.135715	0.33538	-0.417084		91.9824	124.258	-117.146		2.8504	8.1876	4.6738		3.10875	5.61511	7.28533
0.582932	-0.560948	-0.587817		-0.361889	0.706683	-0.607977		-0.114777	0.422075	-0.218358		15.3039	85.5891	-86.7768		2.27981	7.73054	3.29445		2.19473	6.61937	6.57223
0.548197	-0.744915	-0.38024		0.058812	0.469912	-0.880752		0.451058	0.177208	-0.0967381		58.4478	21.2998	-98.6526		6.71842	4.39957	4.55388		3.66576	6.08883	7.32591
0.509649	-0.663587	-0.54764		0.127785	0.971269	-0.200767		0.085632	0.275752	-0.0183246		49.3303	60.2398	-16.7613		1.38045	4.86183	4.54524		1.65842	6.79718	6.79617
0.371233	-0.700338	-0.609683		-0.169102	0.121759	-0.978049		-0.0267413	0.186601	-0.232701		72.4995	86.1331	-69.3375		3.9976	2.60754	4.66436		2.70295	6.62196	7.4215
0.132593	-0.828378	-0.544251		-0.196324	0.578541	-0.791673		0.223616	0.0326004	-0.253884		110.719	91.6991	-82.6348		4.53227	7.43995	5.56279		2.66976	6.02006	7.1233
0.608308	-0.643666	-0.464388		0.858236	-0.39491	-0.327838		0.397665	-0.0669564	-0.126302		234.624	-87.5964	-91.9286		5.27877	5.6784	2.32332		4.8359	6.32813	4.84431
0.751882	-0.314404	-0.579503		0.70788	-0.444861	-0.54864		-0.108819	0.140025	0.120997		251.556	-86.419	-185.074		3.7996	3.51102	2.75784		5.25599	6.01063	4.78561
0.242676	-0.586859	-0.772467		0.698751	-0.391847	-0.5985		-0.0975438	0.442165	-0.375447		290.218	-106.756	-236.227		6.61522	6.48555	4.35867		5.64998	5.85006	4.97681
0.404271	-0.728638	-0.552857		0.879557	-0.334715	-0.338149		0.121978	0.152549	-0.13283		349.591	-134.678	-177.979		5.56201	6.76229	6.10195		5.82429	5.94789	5.08024
0.125831	-0.828404	-0.545814		0.983063	-0.169673	-0.0692663		0.298968	0.214343	-0.510453		290.031	-177.217	-22.5671		3.03304	7.68609	3.79349		4.20881	4.21597	7.82871
0.410972	-0.474943	-0.778158		0.909603	-0.415285	-0.0126295		-0.195036	0.227743	-0.357035		212.799	-143.58	-4.78976		4.79212	4.89643	2.34407		4.34891	3.98386	7.9759
0.489286	-0.316307	-0.812742		0.923717	-0.307179	-0.228883		-0.18259	-0.127996	-0.121756		297.083	-77.5943	-62.2463		3.4616	7.43863	4.89327		4.17937	4.03886	7.72826
0.467608	-0.554407	-0.688459		0.805253	-0.116791	-0.581315		-0.0513097	0.138571	-0.184024		295.867	-62.5268	-122.175		2.65372	2.46303	5.08024		5.70737	5.54523	5.43672
0.712801	-0.350001	-0.607795		0.455487	0.120279	-0.88208		-0.261979	0.108152	0.0415703		255.498	-74.9893	-197.349		5.52993	8.00966	4.2817		5.61028	5.45333	5.21561
0.475584	-0.74196	-0.472561		0.462062	0.0506051	-0.885403		-0.00266405	0.43344	-0.0933796		226.003	-110.868	-234.138		3.37742	5.92544	4.43943		6.23965	5.70937	5.35255
0.280893	-0.48393	-0.828801		0.541126	-0.0314417	-0.840353		-0.196338	0.0124909	-0.192488		192.572	-155.848	-250.579		4.69578	2.97144	5.82197		6.49757	5.99203	5.5912
0.575758	-0.525577	-0.626315		-0.219872	-0.188983	-0.957048		-0.0731374	0.118832	-0.157993		-2.81507	-65.0046	-260.447		2.51229	3.88716	3.26579		5.31683	4.69846	3.9545
0.663216	-0.15755	-0.731658		-0.410636	0.040847	-0.910884		-0.2899	0.0723012	-0.0108		-23.3183	-42.9274	-231.145		2.79532	3.22065	3.33753		5.22374	4.27216	3.9713
0.500064	-0.557385	-0.662766		-0.29772	-0.227295	-0.9272		-0.00415321	-0.0605819	-0.170692		116.762	66.5256	-176.621		1.95101	4.12776	5.74848		5.10227	2.70746	5.44554
0.697278	-0.628565	-0.344543		-0.0377334	0.932377	-0.359514		0.286914	0.0179979	-0.129106		81.2855	12.285	-15.5198		5.41594	5.08551	2.10432		4.34165	2.84115	5.39091
0.640291	-0.691226	-0.335013		-0.0482947	0.987452	-0.150355		0.338783	-0.0203894	-0.165344		81.8705	35.212	26.2982		3.62289	5.17701	2.12139		3.55236	3.05335	5.05986
0.599474	-0.395143	-0.696056		-0.0105771	0.996428	-0.0837829		-0.143298	0.266088	-0.127846		107.806	56.3683	48.8617		3.4255	4.53029	4.1187		3.45714	3.07299	5.11878
0.661817	-0.489188	-0.568061		-0.188466	0.915516	-0.355403		0.0779892	0.280036	-0.0338689		117.428	78.0146	-24.8904		0.766799	4.48427	5.81321		3.66778	3.14251	5.36881
0.652935	-0.588822	-0.476409		-0.142585	0.983259	0.113452		0.30717	0.0941952	0.0308436		-5.53129	47.19	31.7962		5.12143	8.39065	3.70322		1.80652	5.61434	3.96957
0.128407	-0.883791	-0.449917		-0.131327	0.983163	0.127062		0.208183	0.137283	-0.393552		-15.6201	16.7232	41.5038		2.50535	6.00427	7.86698		1.83166	5.40627	3.88255
0.526784	-0.762546	-0.375529		0.846797	-0.529847	-0.0468678		0.450783	0.231387	-0.169628		-10.4378	-84.2888	-41.2393		1.74986	8.69225	4.68306		6.15672	4.72809	7.02257
0.680258	-0.557533	-0.475822		0.767242	-0.302265	0.565663		-0.00331211	0.256299	0.125986		4.66544	-78.612	18.7107		3.84907	2.12818	4.08821		5.8797	4.58705	6.68435
0.266291	-0.822636	-0.502353		0.149664	0.141332	0.978584		0.118225	-0.042695	-0.0973097		-11.8642	35.7841	124.409		4.34047	5.62002	1.86261		2.20442	4.3282	6.70708
0.231975	-0.787095	-0.57155		-0.149127	0.456539	0.877117		0.252417	-0.0827645	-0.285685		-57.1364	10.5933	55.5204		2.52386	7.76731	4.12305		3.34863	5.13595	5.4464
0.0563344	-0.570896	-0.819088		0.919526	0.140657	-0.366998		-0.110274	0.210419	-0.451946		16.6045	-106.569	-26.5414		6.28159	4.70943	4.84014		3.60432	5.67885	5.09817
0.405929	-0.549871	-0.729975		0.106481	-0.951202	-0.289616		-0.0311225	0.00376112	-0.158848		-111.984	-119.044	-106.335		4.33394	5.68439	1.8542		4.73066	5.29193	3.94311
0.66262	-0.522307	-0.536777		0.0177715	-0.816682	-0.576814		0.103292	0.295484	-0.0549439		-108.034	-153.722	-246.357		4.60469	2.67079	5.36492		5.24684	5.29369	3.52712
0.57972	-0.629367	-0.517515		-0.00383366	-0.916235	-0.400622		-0.112616	0.498307	-0.0423332		-166.445	-159.891	-189.295		1.29205	8.37111	4.17053		5.29623	5.63778	3.43238
0.397989	-0.715398	-0.574291		0.156973	-0.934723	-0.31883		0.237917	0.0859208	-0.12926		-130.533	-125.982	-111.47		3.23107	5.83427	4.7675		5.40542	6.05055	3.5033
0.589669	-0.663764	-0.460117		-0.210376	-0.976638	0.0438134		0.311441	0.11485	-0.036055		-143.066	-96.8505	-67.9425		3.22105	7.32901	5.77009		5.21822	6.603	3.50246
0.542354	-0.503305	-0.672708		-0.361383	-0.837032	-0.410827		-0.0136163	0.261225	-0.0140445		-147.166	-45.5548	-166.458		5.11414	7.90583	4.41277		4.40514	7.97262	4.9859
0.768564	-0.229561	-0.597169		-0.375647	-0.905993	0.195104		-0.310379	0.14747	0.0540635		0.722086	109.404	-44.7081		5.08246	7.64407	5.50944		2.128	7.03186	7.81804
0.407165	-0.627293	-0.663868		-0.189233	-0.931006	0.31212		-0.0235498	-0.110855	-0.117534		109.619	135.134	-16.6361		3.49805	5.27636	2.3924		2.04596	5.04284	8.03037
0.388504	-0.843041	-0.37195		-0.0303568	-0.990464	0.134385		0.230694	0.0480215	-0.19451		137.728	131.973	-22.0241		0.954864	5.14535	6.15788		2.25313	4.04219	7.80858
0.657456	-0.386481	-0.646825		-0.0255247	-0.978153	-0.206313		-0.0972626	0.280062	0.0496301		178.901	97.5377	-26.7354		3.63759	5.57043	3.10586		2.6436	3.47776	7.46589
0.675601	-0.654295	-0.339797		0.0317362	-0.91859	0.393935		-0.0206186	0.0401972	-0.0512277		197.171	98.297	35.5338		3.3675	6.71931	2.21235		2.65023	3.30473	7.37652
0.420895	-0.786037	-0.452762		0.53381	0.415348	-0.736568		0.34288	-0.147617	-0.165908		146.221	17.8226	-44.8542		1.33732	6.99781	4.17137		2.741	3.96193	7.46561
0.664733	-0.6528	-0.363294		-0.62751	-0.472901	-0.618543		0.214187	-0.0658197	-0.108219		60.943	121.968	-94.1165		0.812425	6.08668	4.21083		3.38682	4.47443	7.07152
0.304212	-0.805424	-0.508672		-0.163619	-0.968317	-0.188656		0.186708	0.266909	-0.314409		37.3051	92.7171	-66.6914		5.11835	2.97503	4.2909		4.11093	2.88101	6.89841
0.0666961	-0.517733	-0.852938		0.233372	-0.937399	0.258498		-0.301413	0.287285	-0.430807		23.7409	11.0763	6.93019		6.18605	4.12636	4.12585		6.12505	3.67908	7.17026
0.384624	-0.661662	-0.643636		0.432652	-0.772166	0.465373		0.000885926	0.239652	-0.376863		41.5564	-57.2486	66.608		2.35866	4.17974	4.81698		6.15147	3.56283	7.12037
0.645086	-0.58491	-0.491675		0.332785	-0.941188	0.0584746		0.279796	0.174686	0.0165753		67.1837	-3.4697	-8.91148		2.66236	4.32713	4.33187		5.80265	2.66924	6.31704
0.403015	-0.486703	-0.775048		0.0952434	-0.95427	-0.28337		-0.0958815	-0.129424	-0.171559		117.989	48.0534	-46.2386		3.43317	6.47422	2.54798		5.33137	2.3996	5.84592
0.328273	-0.795376	-0.509523		0.358705	-0.864794	0.351371		0.0551896	0.112911	-0.27342		136.215	43.865	26.3717		4.26216	8.25164	3.18458		4.49054	2.20235	6.37773
0.409263	-0.595065	-0.691666		0.415619	-0.54006	0.731844		0.23313	0.245329	-0.0926327		96.4701	26.3311	93.6342		1.06797	5.37982	5.85347		2.32503	3.46049	6.67008
0.23585	-0.541189	-0.807149		0.256899	-0.56535	0.783826		-0.184901	-0.0435146	-0.235231		29.5202	14.8629	169.816		6.86597	6.27182	4.66921		2.26646	3.55326	6.68812
0.35565	-0.513571	-0.78087		0.0541379	-0.372875	0.926301		-0.102962	0.0891247	-0.229809		-18.2144	17.2795	145.744		5.98708	6.02599	2.14585		2.388	3.63367	6.3267
0.218243	-0.792122	-0.570011		-0.153243	0.0034067	0.988183		0.0923678	-0.19494	-0.230328		-66.999	26.7668	117.156		3.05177	7.48365	3.90776		2.68021	4.08663	5.70267
0.590346	-0.628896	-0.505946		-0.270039	-0.115068	0.955949		0.0215676	0.439556	-0.199377		-147.417	33.7739	117.105		3.27309	5.76373	5.05568		2.74811	4.04684	5.43393
0.716582	-0.355353	-0.600195		-0.320364	-0.173308	0.931306		-0.131315	0.352888	0.00305279		-208.53	30.4422	136.016		1.21061	6.70227	3.9126		2.81271	3.98628	5.19361
0.347553	-0.806192	-0.478812		-0.105884	0.166276	0.980378		0.200008	0.254543	-0.282338		-122.316	4.20871	190.876		6.62857	5.2244	4.88172		2.75824	4.03964	5.03562
0.544899	-0.625201	-0.558755		0.0762726	0.338067	0.938026		0.183285	0.237841	-0.0657345		-54.418	-24.9951	183.833		3.25339	5.49133	6.94611		2.90958	4.56983	5.0009
0.802167	-0.44262	-0.400769		0.154464	0.314328	0.936664		-0.0477053	0.265064	0.190563		-42.7167	-48.4893	133.187		5.81623	7.64592	3.85486		3.18466	5.01114	5.19004
0.362669	-0.62836	-0.688211		0.182915	0.607764	0.772764		-0.14936	0.295985	-0.576269		-19.6869	-32.6338	161.756		3.20127	4.18151	2.76223		2.96438	4.92663	5.0602
0.42987	-0.516831	-0.740336		0.0984559	0.992863	0.0673024		-0.0487033	0.350894	-0.311062		24.6328	-26.2873	33.6672		0.586366	5.65073	5.89919		2.64539	5.9832	5.02683
0.468282	-0.687744	-0.554725		-0.18307	0.932591	0.311061		-0.0156384	0.014855	-0.0637967		-12.447	6.46291	113.985		4.86875	4.37602	6.52275		2.10399	3.75867	3.8137
0.320984	-0.675662	-0.663665		-0.228573	0.926188	0.299882		0.0545368	-0.0369475	-0.348735		-17.3849	13.542	77.9608		1.90647	3.98417	5.07016		2.24948	3.89905	3.94257
0.405922	-0.689871	-0.599421		0.410237	0.576549	0.706609		0.0454667	0.0981504	-0.267488		-48.6623	-100.929	76.7504		6.17162	5.85213	5.13864		3.34224	5.53226	5.00557
0.208655	-0.755312	-0.621262		0.349305	0.848157	0.398265		0.117999	-0.00824273	-0.385384		3.29004	-81.5826	49.8465		4.18015	2.31867	4.55845		3.1231	5.85063	5.00935
-0.0151095	-0.73987	-0.67258		-0.0545177	0.417481	-0.907049		0.189544	0.227306	-0.420787		-31.3424	-20.4899	-121.468		4.27517	2.7467	4.19976		5.19793	6.09628	7.39519
0.183797	-0.73765	-0.649685		-0.305425	0.527932	-0.792467		0.0732792	-0.178206	-0.214959		8.52801	50.1293	-172.666		5.59782	6.07398	5.70181		3.63925	6.77132	6.95226
0.783071	-0.245533	-0.571414		-0.269176	0.459048	-0.846652		-0.176866	-0.0672612	0.105621		29.3639	32.3958	-189.163		3.36929	6.79141	3.35836		3.4614	6.79145	6.60003
0.173052	-0.790228	-0.587871		-0.29657	0.251456	-0.921312		0.3839	-0.0916382	-0.34049		45.7176	34.9026	-220.385		2.51453	4.55986	5.40924		4.37811	3.11639	4.95752
0.53092	-0.496836	-0.686497		-0.113635	-0.149016	-0.982284		-0.050057	-0.0937522	-0.193077		-22.3424	-16.0117	-159.8		2.35352	4.00781	5.11218		6.00341	3.30936	5.63391
0.741327	-0.521626	-0.422304		-0.0572573	-0.0264498	-0.998009		0.0641458	0.0834253	0.0501884		-17.1021	-28.5842	-137.017		4.98942	7.0788	2.04456		5.86307	4.13387	5.97741
0.630979	-0.618433	-0.468409		0.215426	-0.221736	-0.951012		0.192983	0.129511	-0.018082		7.21152	-94.7465	-163.988		2.1791	8.13876	5.80314		5.94902	4.27418	6.20677
0.559951	-0.725711	-0.399748		0.196484	-0.146226	-0.969542		0.408325	0.0378249	-0.181378		-11.5119	-75.5127	-173.475		2.45093	3.53099	3.23078		5.62909	5.11845	6.81879
0.42265	-0.712668	-0.559885		-0.187298	-0.277829	-0.942194		0.0300327	-0.0847668	-0.0836823		4.46359	36.9804	-283.155		4.43727	4.52802	6.8559		3.25001	7.4973	6.36371
0.581727	-0.665721	-0.467343		-0.0507911	-0.395838	-0.916915		0.108363	0.0323704	-0.137266		67.8887	15.4691	-223.435		1.859	7.40931	4.37084		3.23949	6.66313	5.74107
0.455297	-0.460636	-0.761918		0.0917184	-0.363799	-0.926951		-0.179876	0.26887	-0.354403		33.8555	-38.2548	-160.235		2.91849	5.87847	7.39348		4.42468	5.65661	4.69457
0.252122	-0.750512	-0.610873		-0.00375572	-0.315487	-0.948922		0.225811	0.382256	-0.187176		10.9061	-78.9971	-279.347		3.30394	4.34529	6.13921		4.97603	5.24095	4.11152
0.292392	-0.843591	-0.450402		-0.103886	-0.395678	-0.912495		0.289853	-0.156514	-0.14266		-39.4512	-76.3329	-285.744		2.59755	4.26307	5.29552		4.97921	4.9562	3.91227
0.187364	-0.675215	-0.713428		-0.138434	-0.414739	-0.899348		0.0818127	0.276878	-0.339567		-42.7361	-76.9598	-264.176		3.94592	4.24208	2.95266		5.16054	4.56255	3.81693
0.459818	-0.778926	-0.42643		-0.132301	-0.319489	-0.938309		0.162967	0.0101833	-0.0965165		-14.1253	-61.0881	-254.365		5.24065	6.58068	3.27018		5.3957	3.67078	4.12569
0.536619	-0.582816	-0.610218		-0.0988755	-0.229764	-0.968211		-0.04826	0.212473	-0.310869		7.19367	-41.6475	-241.649		2.56257	6.08256	7.53979		5.62299	3.08564	4.62876
0.322505	-0.836745	-0.442549		-0.0768644	-0.17892	-0.980856		0.118236	0.396425	-0.235733		21.9807	-27.6585	-233.025		1.37556	6.56659	5.75638		5.91171	2.99397	5.15214
0.284985	-0.534875	-0.79542		0.129032	-0.0641873	-0.989561		-0.0483189	0.0761279	-0.21241		76.9267	-83.6487	-165.959		6.47167	4.99117	4.59557		6.14173	4.32922	6.71397
0.338584	-0.478803	-0.810005		-0.379906	0.639386	-0.668474		-0.153724	0.122157	-0.375864		-21.6242	28.1256	-97.3584		3.49198	5.44321	2.31817		4.56716	5.67849	6.98916
0.243703	-0.702798	-0.668344		-0.579417	-0.807175	-0.112897		0.0986821	-0.000640764	-0.18787		-112.345	-0.860605	-60.5913		6.32392	6.63667	4.09693		4.71599	5.93347	7.31123
0.0854028	-0.934866	-0.344575		-0.420893	-0.891673	-0.166638		0.298949	-0.0902478	-0.16929		-169.011	29.8389	-104.599		2.19494	3.24872	3.7476		4.09719	7.33888	7.81221
0.0752061	-0.915201	-0.395919		-0.250264	0.936208	-0.246745		0.217533	-0.248638	-0.258251		12.9455	28.4135	-31.6679		1.7801	8.69176	4.42113		4.54821	5.55015	6.75649
0.0692176	-0.83598	-0.544377		-0.0971523	0.992454	-0.0748051		0.249619	-0.142825	-0.255984		25.0009	1.39814	-0.954304		1.21034	7.04911	6.70086		4.8252	5.19679	6.67117
0.19496	-0.693682	-0.693394		-0.0942888	0.995539	-0.00345524		0.0705439	0.235505	-0.350362		21.3005	2.99875	32.1663		2.56839	3.11474	3.49725		2.13225	3.80914	4.30307
0.683424	-0.315391	-0.658377		0.0207257	0.910566	0.412845		-0.113218	0.308444	0.114938		-9.52324	-49.0549	113.082		6.38393	4.2292	4.97471		2.39812	3.40598	5.16996
0.570387	-0.263429	-0.777987		-0.0108755	0.912572	0.408771		-0.265772	0.273642	-0.1151		-18.8318	-38.7546	78.9615		6.4074	4.43364	4.69481		2.65537	4.39873	4.80354
0.541564	-0.460222	-0.703494		0.0153869	0.902482	0.430452		-0.191778	0.217312	-0.116315		-17.1966	-15.807	74.3897		5.20994	6.07359	1.95558		3.98398	5.72454	6.03037
0.216504	-0.718087	-0.661421		-0.455431	0.404708	0.792965		0.189398	0.320248	-0.24415		-104.194	21.455	211.163		4.03172	5.21264	5.65117		2.67997	3.60262	3.8769
0.227377	-0.567635	-0.791259		-0.67342	0.210737	0.708587		0.133564	0.133078	-0.266554		-201.137	-18.9112	155.415		1.85387	4.27257	4.29243		3.11459	4.96669	2.85341
0.189415	-0.566697	-0.801858		-0.769946	-0.041577	0.636753		-0.0800625	0.238631	-0.357727		-237.247	-63.9125	73.3939		2.50986	8.4906	3.05818		3.28366	5.55235	2.8982
0.335054	-0.848075	-0.410496		-0.313523	-0.61041	0.727394		0.222701	-0.223824	-0.203373		-178.371	-81.5922	17.4972		6.07413	6.43129	2.49961		4.90856	7.26527	4.13663
0.683193	-0.649386	-0.333983		0.122272	-0.986168	0.111904		0.393546	-0.0581875	-0.131851		-110.478	-21.6396	-66.9183		6.18366	7.08971	4.36467		4.46366	6.6036	7.29121
0.262815	-0.481629	-0.836039		0.461525	-0.290762	0.838124		0.0794801	0.172959	-0.257784		-93.9133	-73.7109	2.19322		4.22052	2.33381	4.6535		3.88453	5.4384	5.82863
0.163519	-0.517624	-0.839838		0.93863	-0.238883	0.248812		-0.152757	0.29959	-0.505265		-56.9842	-108.833	-2.22237		0.47435	4.89001	5.67142		6.18931	6.61031	4.89285
0.465626	-0.736574	-0.490562		0.976568	-0.180206	0.117644		0.266536	0.113813	-0.147715		38.59	-241.993	6.31153		1.94602	7.18778	6.70871		6.54676	5.90907	6.39824
0.339172	-0.739819	-0.58106		0.844606	0.0659371	0.531313		0.152711	0.308635	-0.263779		-35.5007	-210.881	63.1183		5.94453	4.3008	4.71131		6.49014	6.04534	6.42897
0.450761	0.0260953	-0.892263		0.90603	-0.319705	0.277306		-0.354512	-0.032186	-0.0403537		-24.839	-237.531	33.2286		5.56916	5.59681	2.02135		6.36407	6.45074	5.52663
0.849379	-0.32687	-0.414381		0.891867	-0.45119	0.0316437		0.0467716	0.158667	0.178988		17.1733	-334.469	-61.2461		3.50513	3.75741	5.38139		6.43508	6.81707	5.14924
0.571962	-0.350515	-0.741619		0.774592	-0.628052	-0.0745492		-0.137572	-0.049548	-0.0961738		-43.7328	-366.438	-146.663		6.32817	4.40249	3.81471		6.26041	6.98997	4.8447
0.572306	-0.0598	-0.817857		0.534985	-0.822545	0.192903		-0.268497	0.0515973	0.0129724		-165.184	-335.051	-72.6736		4.8821	5.93586	6.19608		6.10934	7.0264	4.62226
0.341714	-0.412611	-0.844384		0.374486	-0.744874	0.552199		-0.290314	0.160026	-0.370502		-201.091	-323.655	71.4011		3.54747	5.48087	2.08747		5.90909	6.74371	4.19147
0.437813	-0.606782	-0.663427		0.433303	-0.799064	0.416828		0.0286659	0.303224	-0.223544		-155.764	-212.785	1.50929		6.02655	7.86418	4.31244		5.42414	6.16655	3.71958
0.701519	-0.351641	-0.619855		0.736815	-0.670498	0.0868132		-0.0751655	0.21297	0.138463		-33.7804	-149.922	-18.5382		5.73295	5.57429	5.49781		5.91135	6.45676	4.28659
0.240703	-0.799374	-0.550511		0.710648	-0.343433	-0.61403		0.0432465	0.242969	-0.235788		56.6947	-144.602	-117.53		2.01553	5.08568	4.35098		5.67593	6.02433	4.16472
0.464592	-0.655609	-0.595257		0.559198	-0.356098	-0.74866		-0.0599132	0.081926	-0.215978		82.1761	-152.771	-184.392		4.87293	6.51157	5.26967		5.47221	5.72771	4.15265
0.374091	-0.817869	-0.437203		0.617855	-0.710936	-0.335894		0.287566	0.12721	-0.207474		-20.6519	-239.341	-175.4		4.89202	5.22789	5.33965		5.48659	5.96029	3.86134
0.44586	-0.690406	-0.569691		0.577763	-0.815153	-0.0414286		0.0307964	0.148542	-0.20263		-122.428	-271.092	-128.798		1.43928	7.5265	3.94841		5.52393	6.15048	3.75743
0.596233	-0.659822	-0.45732		-0.409648	-0.910797	0.0513582		0.268223	0.104078	-0.0364315		-187.481	-74.1649	-90.8626		2.02888	3.91313	5.05245		4.69095	8.03307	5.26928
0.463875	-0.663191	-0.587364		-0.308516	-0.559677	0.769142		0.0728104	0.321706	-0.0602205		-224.484	-116.771	31.965		5.68437	6.71052	2.2461		5.12416	7.6467	4.99182
0.667728	-0.578324	-0.468701		0.43219	-0.861833	0.265435		-0.0320338	0.232463	-0.106641		-126.535	-142.234	-47.325		0.661616	5.27398	5.4785		5.60489	7.52691	6.72622
0.567442	-0.623562	-0.537754		-0.187546	-0.696739	0.692373		0.0901877	0.183013	-0.11373		-146.622	-42.6704	-24.492		3.06366	4.93615	5.28596		4.83643	7.73478	6.89185
0.674371	-0.535218	-0.508689		-0.600314	-0.132943	-0.788638		0.137073	0.141006	0.0425426		-103.227	71.1475	-164.304		6.40472	5.22876	5.7624		3.91854	7.39643	7.58693
0.474361	-0.407864	-0.780146		-0.494807	-0.375045	-0.783905		-0.106822	0.204333	-0.195412		-75.66	94.9116	-230.674		1.47409	7.52788	4.73053		3.57717	7.2381	7.7204
0.254922	-0.712008	-0.654262		-0.22371	-0.627777	-0.745553		0.0221665	0.243957	-0.307253		-100.847	46.2485	-269.7		2.50639	4.13927	4.08198		3.9808	7.64173	7.38194
0.187217	-0.64737	-0.738824		-0.320594	-0.27387	-0.90676		-0.0312225	0.276146	-0.479397		-99.0948	18.8077	-229.792		2.12905	6.80615	5.08024		4.06883	7.66365	6.90904
0.59353	-0.617765	-0.515838		-0.112262	-0.746218	-0.656168		0.326153	-0.180774	-0.167964		-110.992	-3.12196	-257.275		3.80396	5.80762	4.71217		4.30603	7.91608	6.97821
0.435505	-0.621616	-0.651098		-0.302504	-0.829972	-0.468655		-0.180148	0.102169	-0.0795044		-129.047	56.1413	-227.404		3.67016	4.5472	6.65061		3.97121	8.0373	7.13482
0.667626	-0.481816	-0.567564		-0.465318	-0.642829	-0.608481		-0.0822823	0.0859754	-0.040782		-46.4992	53.2255	-109.895		3.20417	3.56334	4.97381		3.15221	8.05507	6.58833
0.608914	-0.489278	-0.624364		-0.797733	0.550428	-0.246276		-0.0796921	0.294546	-0.168812		-40.7384	53.8698	-32.01		5.38174	7.27013	2.44917		1.25222	6.3539	4.64154
0.723588	-0.439586	-0.532151		-0.256824	0.953343	0.158679		-0.13062	0.00919192	0.0236143		-38.0999	35.5248	55.9847		3.88388	6.14534	1.91913		1.22403	5.56659	3.93199
0.274527	-0.584703	-0.763386		-0.0311029	0.983017	0.180859		-0.0347249	0.0310527	-0.384968		-8.56912	-8.09333	78.8822		3.01486	6.80613	2.16514		1.48406	5.48429	3.91829
0.518698	-0.763528	-0.384678		-0.40337	0.837967	-0.367564		0.201692	-0.0656468	-0.0662103		-52.6045	52.8305	-65.6857		5.67748	7.17055	6.07337		1.66723	4.57484	3.67005
0.436056	-0.746706	-0.50228		-0.223457	0.9408	-0.254878		0.0233548	0.0983677	-0.0887009		3.23762	42.8547	-37.8142		2.9805	7.43394	4.91493		2.11625	3.81369	3.86078
0.47443	-0.785449	-0.397476		-0.0127279	0.691093	-0.722653		0.160374	0.275718	-0.126245		105.958	20.9937	-31.3549		4.3496	8.14507	4.09641		3.66617	3.27995	6.48248
0.649529	-0.619615	-0.440668		-0.273079	0.751535	-0.600519		0.0870382	0.133468	-0.0178955		43.147	28.4367	-60.4181		1.24207	6.62776	6.8536		4.11976	5.07834	6.6643
0.310523	-0.748736	-0.585636		0.232827	0.761525	0.604872		0.000219798	-0.366383	-0.295193		6.93057	-44.3758	97.8464		3.75094	8.11826	2.99751		3.03644	5.87478	5.05558
0.471017	-0.522458	-0.71076		-0.168492	0.115928	0.978862		-0.167299	0.10642	-0.0835753		-185.828	-57.8378	51.4381		0.590119	5.8173	5.15779		5.09483	7.41755	6.80771
0.737509	-0.554218	-0.385905		-0.0770004	0.256449	0.963486		0.128572	-0.0701466	-0.0469545		-134.305	-52.0604	39.4642		0.582575	4.88631	6.23059		5.00829	7.03086	6.93734
0.383323	-0.802224	-0.457713		0.295546	0.719167	0.628849		0.270202	0.173798	-0.26488		-56.6933	-68.7137	30.2985		6.11802	7.55544	4.34165		5.35106	5.89354	7.03696
0.204479	-0.735832	-0.645554		0.657747	0.57091	0.491357		0.073605	0.429373	-0.229332		-20.9707	-90.8896	43.1629		5.93689	6.99008	5.63649		5.49825	5.30527	7.31699
0.358504	-0.569958	-0.739339		0.961325	-0.25336	0.107993		-0.0776503	0.389183	-0.381857		40.4743	-142.666	-21.3764		5.09372	7.76565	3.08116		6.23467	4.38621	6.89314
0.711129	-0.541191	-0.448785		-0.189764	-0.711074	-0.677026		-0.052424	0.269693	0.129866		-103.191	-3.38332	-126.051		1.57286	7.66077	6.97493		4.81338	7.07306	7.62322
0.362181	-0.361367	-0.859208		-0.352018	-0.169212	-0.920571		-0.311653	0.199037	-0.409525		-57.0031	39.6049	-175.243		5.97008	4.36272	3.48989		4.22324	5.28924	6.90492
0.538761	-0.645913	-0.540864		-0.943409	0.045578	-0.328485		-0.0434902	0.539075	-0.162314		52.7747	155.095	-56.8871		3.46452	5.2492	5.60841		3.07423	4.22121	7.06702
0.604896	-0.326808	-0.726152		0.343578	0.0561426	-0.937445		-0.236214	0.222885	-0.0586255		131.121	-50.6393	-168.268		4.04151	4.74509	5.02043		5.38707	5.55224	4.88279
0.264813	-0.43736	-0.859413		0.745627	-0.216044	-0.630369		-0.307135	0.165464	-0.298062		114.362	-183.66	-191.155		5.91867	7.86726	4.56724		6.42593	6.33082	4.94174
0.651395	-0.482147	-0.585849		0.608821	-0.13507	-0.781724		-0.0583265	0.261607	0.00946124		116.926	-157.12	-202.461		5.42809	5.5422	5.09753		6.04536	6.11954	4.48998
0.343483	-0.632634	-0.694113		0.581342	0.0782555	-0.809887		0.000222567	0.0526574	-0.0316861		62.2568	-133.283	-139.705		2.61838	3.81909	3.09789		5.4971	5.71571	4.1632
0.491839	-0.372057	-0.78719		0.339296	0.874325	-0.347037		0.080564	0.251726	-0.109441		29.4923	-77.376	-17.0082		1.62219	7.64371	4.40924		2.40726	5.81527	5.14576
0.334552	-0.633714	-0.697482		0.192484	0.967348	0.164885		0.0210469	-0.0182781	-0.11617		4.92648	-28.8629	79.9825		2.11442	8.01393	6.10927		1.74854	5.94468	5.27028
0.243583	-0.655817	-0.714543		0.567324	0.693968	0.443342		-0.114212	0.36974	-0.540805		45.5291	-59.0424	127.562		3.25975	6.46943	4.68906		1.17224	6.25175	5.88807
0.0857279	-0.831364	-0.549076		0.384263	0.784942	0.486012		0.189863	-0.136438	-0.195525		19.2081	-46.1257	133.709		4.35352	7.11766	6.42847		1.04881	6.16053	5.91561
0.450013	-0.454804	-0.768533		0.0474088	0.921615	-0.385198		-0.200336	0.233031	-0.236161		58.9594	3.60896	-25.9678		4.39999	8.13901	4.08079		2.02455	5.95216	5.17345
0.486822	-0.688234	-0.537902		0.0500765	0.965007	-0.257396		0.0804798	0.0387379	-0.0924657		54.4628	-1.92263	-9.62362		6.02233	4.52764	5.04145		2.89058	5.77202	5.30571
0.403386	-0.802154	-0.440261		-0.128316	0.452564	-0.882452		0.326626	-0.252144	-0.163693		-5.90976	-15.2981	-131.452		2.7876	2.52004	4.77781		4.89629	5.6777	7.05457
0.4225	-0.803006	-0.420328		-0.647658	-0.132051	-0.750401		0.0466141	0.320961	-0.0772601		-83.0698	33.626	-87.1855		4.43634	6.1256	5.72067		4.24601	5.76164	7.23188
0.602119	-0.328087	-0.727882		-0.348345	-0.804252	-0.481492		-0.223	0.253786	-0.158601		-104.031	-6.01336	-92.2516		3.34895	7.74435	5.79729		4.08843	4.98333	6.04852
0.668038	-0.675746	-0.311597		-0.285748	-0.70826	-0.645535		0.0033178	0.0897268	0.0553085		-57.0422	0.346518	-162.295		4.20236	2.74454	3.4207		4.36753	4.49959	4.96605
0.43082	-0.664467	-0.610637		-0.627235	-0.682061	-0.375991		-0.00487467	0.109732	-0.242335		-72.0464	69.7679	-151.988		2.15384	6.39932	7.65327		4.11014	4.06146	4.70589
0.17991	-0.766371	-0.616691		-0.762751	-0.591874	0.26057		0.0330901	-0.121676	-0.295686		12.6399	167.984	12.4424		2.50226	7.43926	5.95231		4.76155	2.74278	4.14307
0.420647	-0.783999	-0.45651		-0.671636	-0.70583	0.225187		0.0520833	-0.0671941	-0.0996682		63.2309	155.821	-23.0863		2.28731	4.42559	5.91804		5.22157	2.62453	4.51401
0.666939	-0.549891	-0.502805		-0.526353	-0.845773	-0.0873006		-0.149446	0.259359	-0.122		114.734	120.323	-109.646		3.90341	6.20451	2.03922		5.58209	2.60858	4.84854
0.49246	-0.738404	-0.460698		-0.14509	-0.685209	-0.713749		0.120916	0.23088	-0.168886		145.756	40.7229	-181.675		5.21717	7.77583	3.74431		5.9187	2.72321	5.32518
0.455338	-0.527038	-0.717564		0.0548511	-0.698128	-0.713869		-0.087156	0.416723	-0.3541		118.877	12.9199	-124.349		5.80779	4.8597	2.64771		6.14355	2.95927	5.51814
0.523506	-0.613754	-0.590971		-0.0866691	-0.415843	-0.905297		0.0853056	0.207307	-0.0775846		34.7266	4.58884	-190.876		1.43647	4.30752	4.61071		6.04709	3.10519	5.58095
0.189468	-0.520032	-0.832868		-0.107416	-0.242526	-0.96418		-0.0185502	0.0821659	-0.362481		-18.4513	-13.941	-254.604		3.6948	3.37181	2.81757		5.97769	3.21085	5.6844
0.698317	-0.654138	-0.290614		-0.107304	-0.287363	-0.951792		0.61452	0.0656465	-0.0621676		-55.5886	-29.3295	-198.842		3.10351	8.80868	3.35883		4.34429	4.8237	5.43816
0.314131	-0.514841	-0.797659		-0.239504	-0.155483	-0.958365		-0.134862	0.0472749	-0.277151		-35.7604	21.1871	-234.281		1.50057	7.65096	3.65139		4.30188	4.71474	5.67314
0.777966	-0.290526	-0.557103		-0.457561	-0.0565267	-0.887379		-0.15548	0.260204	0.0992195		-25.798	78.273	-209.98		6.13074	5.32701	2.58448		4.20928	4.56544	5.87958
0.543704	-0.275388	-0.79281		-0.209225	0.264448	-0.941431		-0.254199	0.0523298	-0.00191334		149.711	47.5676	-194.082		2.52989	8.51711	4.12341		3.94243	3.83343	6.16981
0.386941	-0.72817	-0.565725		0.180804	0.413908	0.892183		0.109089	0.0791241	-0.218761		20.1494	-44.9498	254.701		5.02891	8.09245	3.99846		2.80581	2.64338	4.77741
0.484005	-0.50033	-0.71792		0.503275	0.688003	0.522845		-0.072966	0.164626	-0.111905		-17.3913	-187.793	217.532		2.34287	2.43935	4.84756		3.85706	4.24586	7.8835
-0.0190466	-0.578445	-0.815499		-0.293065	0.953777	-0.066497		-0.0449713	0.337557	-0.469383		-43.2395	75.9907	26.1849		0.863176	6.4847	4.01432		1.60036	4.61544	3.48621
0.796718	-0.387908	-0.46343		-0.280905	0.930115	-0.236599		-0.22375	0.379666	0.0437537		-51.2327	41.5831	-26.881		5.58145	5.45506	2.71945		1.68772	4.37682	3.59216
0.46596	-0.284094	-0.837957		-0.221085	0.970914	-0.0919113		-0.387142	0.198699	-0.210849		-73.5194	24.2269	18.0587		1.32811	8.27064	3.86798		1.67805	4.50374	3.45424
0.534303	-0.454364	-0.712793		0.988826	-0.109015	-0.101679		-0.133495	-8.01175e-05	-0.108429		154.485	-53.5389	-4.49068		1.32769	4.49325	4.5237		4.70501	3.57512	7.99503
0.710094	-0.417	-0.567343		0.721372	0.154834	-0.675018		-0.000321558	0.131758	-0.0389254		150.57	-44.0465	-68.101		3.09545	8.10929	3.37272		5.29691	3.7846	7.78633
0.436645	-0.708175	-0.554824		0.459771	0.426643	-0.778836		0.171011	0.258566	-0.201095		165.509	-22.295	-84.4313		6.32165	4.27738	3.95721		5.87562	5.11518	6.10491
0.393164	-0.469992	-0.790272		0.429207	0.48898	-0.759394		-0.166136	0.068177	-0.290375		193.327	-27.2741	-101.555		0.768717	5.39791	6.51335		2.66934	5.26059	6.28224
0.208752	-0.503316	-0.838508		0.190083	-0.205842	-0.959947		-0.186508	0.069899	-0.35592		17.7865	-121.391	-225.542		5.54655	4.76427	5.67572		5.49411	5.43153	3.84344
0.256607	-0.6978	-0.668751		0.107275	-0.0423201	-0.993328		-0.0697778	0.32477	-0.477719		42.2329	-84.7968	-234.484		3.70899	4.73745	4.51179		5.41502	4.50893	3.83252
0.314285	-0.499365	-0.807378		0.129589	-0.0963784	-0.986873		-0.272298	-0.105476	-0.380599		37.2817	-65.8752	-211.499		1.92059	4.65338	4.04202		5.35096	3.58967	4.13821
0.49049	-0.788579	-0.370893		-0.0916238	0.0411555	-0.994943		0.166758	0.0205029	-0.0459821		20.6905	-26.8745	-219.741		1.23839	7.86537	4.55807		5.30763	2.89774	4.90262
0.428033	-0.687446	-0.586691		0.717249	-0.610984	-0.335042		0.095086	0.180323	-0.182491		-46.2279	-142.772	-97.7749		6.24424	7.19435	4.27977		6.03823	5.34161	7.30812
0.639483	-0.650031	-0.410513		0.357126	-0.931435	-0.0699189		0.345327	0.096732	-0.0181646		-103.045	-59.4501	-65.1941		5.4244	6.66274	4.61739		4.77787	5.71671	6.95616
0.486845	-0.636764	-0.597924		-0.234246	-0.865171	0.443405		0.0739969	0.0448462	-0.230008		-247.05	-101.712	-30.5033		2.05282	4.32633	4.82455		4.44331	5.21948	3.71807
-0.0404821	-0.61495	-0.787527		-0.0928164	-0.949376	0.300119		-0.119146	0.196155	-0.493535		-273.658	-133.418	-56.4016		1.61553	6.30406	4.20214		4.73272	5.49687	3.50522
0.619623	-0.618779	-0.482887		0.132076	-0.941836	0.309031		-0.0603341	0.467647	0.00432272		-249.696	-179.648	-41.1405		2.35259	2.64162	5.00904		5.17109	5.96549	3.46979
0.883986	-0.202717	-0.421278		0.604946	-0.757424	0.245662		-0.0841946	0.310794	0.106803		-136.382	-255.567	-36.6019		2.38863	7.23768	5.29613		5.9537	6.66533	4.19482
0.518589	-0.74307	-0.422981		0.565172	-0.824422	-0.030169		0.145048	0.399555	-0.0933875		-148.83	-297.137	-144.323		4.4409	2.72205	3.47759		6.08965	7.10406	4.64179
0.642877	-0.590781	-0.487532		0.623529	-0.754637	0.204292		0.109308	0.056041	-0.00373948		-150.229	-271.231	-65.9466		2.61308	4.19709	4.05048		5.99993	7.31643	5.01563
0.299384	-0.762321	-0.573791		0.637444	-0.681156	0.360128		0.125912	0.251334	-0.196685		-146.231	-260.166	-15.9686		1.24669	8.27423	4.04456		6.29389	7.08957	6.09889
0.363406	-0.162113	-0.917418		0.744991	-0.651768	0.142081		-0.129385	-0.162852	-0.130608		-96.1464	-268.229	-50.3003		2.89679	5.21951	3.13513		6.42368	6.40236	7.03473
0.128919	-0.489508	-0.862416		0.762774	-0.619159	-0.186595		-0.225696	0.369568	-0.293528		-29.882	-252.221	-125.925		3.53393	5.5316	3.30016		6.38833	5.76919	7.37071
0.357745	-0.72687	-0.586241		0.704831	-0.69687	0.132611		0.149646	0.347538	-0.208838		-73.1175	-92.6334	-49.0386		3.1749	8.16807	5.57658		5.6597	5.74759	7.27936
0.164902	-0.846541	-0.506138		0.526737	0.141024	0.838248		0.109876	0.177278	-0.131301		8.07003	-79.9389	69.4942		1.34118	8.57343	4.62569		3.28847	5.86595	5.1683
0.682103	-0.608877	-0.404975		0.595975	0.324079	0.734702		0.277683	0.0115161	-0.0814964		72.1636	-22.7475	86.8765		4.17031	2.63212	5.5485		2.19853	6.79006	5.02032
0.682223	-0.374509	-0.627945		0.273214	0.0814744	0.958497		-0.0724319	0.195863	0.0944668		18.8492	37.3577	29.6393		0.429031	4.82541	5.48615		2.56672	6.51683	7.96861
0.422152	-0.400793	-0.813113		-0.579784	0.25185	0.774869		-0.215744	0.202475	-0.231404		-87.7816	121.609	26.169		4.92426	4.7154	6.51928		2.86248	4.97982	7.29686
0.701085	-0.381944	-0.602162		-0.733669	0.131914	0.666579		-0.080834	0.387224	0.00782835		-126.551	94.4873	-7.72035		1.0658	7.01493	4.23928		3.4679	5.68052	7.45743
0.264186	-0.581995	-0.769082		-0.632247	-0.0953632	0.768876		-0.1	0.287371	-0.26827		-147.316	138.73	43.5089		2.53171	7.99386	5.21121		2.68578	4.13108	6.10994
0.272984	-0.460602	-0.844586		-0.679132	-0.243912	0.692305		-0.297853	0.189766	-0.301487		-90.2176	225.89	96.5861		3.27077	6.88245	1.8891		2.40938	3.62247	6.31397
0.432164	-0.488373	-0.758107		-0.759304	-0.499751	0.416781		-0.214089	0.239326	-0.375531		0.543239	287.528	74.602		2.47955	2.51326	4.21279		2.55334	3.17693	6.44539
0.521478	-0.571066	-0.63399		0.0171501	0.572138	0.819978		-0.0361187	0.0709733	0.0109729		25.1272	-22.0005	121.43		2.08976	4.30548	4.94999		2.65709	2.74209	5.50967
0.39583	-0.479093	-0.783447		-0.543157	0.393124	0.741912		-0.225302	0.0838481	-0.0654536		-25.7896	59.6685	159.349		5.64015	6.69451	5.98029		2.79979	2.91635	4.20966
0.669324	-0.273763	-0.690695		-0.318447	-0.323223	0.891133		-0.205797	0.311274	0.0131975		-38.0546	76.7503	146.317		6.69334	5.14544	5.54451		4.17065	2.6406	4.01947
0.283989	-0.53561	-0.795281		0.450786	-0.861218	-0.234724		-0.00886596	0.074543	-0.209262		53.4762	-9.44031	-9.99291		2.52323	8.08294	4.22579		6.06263	2.68365	5.51465
0.483979	-0.455922	-0.746927		-0.33325	-0.329009	0.883571		-0.253015	0.135503	-0.280554		-63.0974	-14.5639	140.642		4.18297	2.9228	5.76451		4.11983	2.74744	3.86377
0.582443	-0.364407	-0.726614		-0.528269	0.140578	0.837359		-0.436795	0.235622	-0.123589		-96.3451	4.50193	191.408		3.67111	2.26596	3.8586		3.35284	3.16575	3.52339
0.542241	-0.197007	-0.816801		-0.288739	0.580434	0.761398		-0.343071	-0.057545	-0.151521		-136.428	10.9936	360.737		5.6588	5.97258	2.30111		2.82403	3.82059	3.18857
0.677033	-0.383473	-0.628152		-0.339233	0.756788	0.558742		-0.0843371	0.22882	0.0249265		-114.999	0.337432	205.476		3.46815	2.37855	3.78066		2.1496	4.78803	3.00305
0.417198	-0.544498	-0.727645		-0.304525	0.782426	0.543208		-0.014453	-0.0882164	-0.158101		-129.921	-57.6744	151.137		1.66297	6.32306	3.8395		2.43894	5.19351	3.02684
0.675862	-0.34493	-0.651332		-0.183526	0.898912	0.397839		-0.104247	0.298951	0.0944993		-85.0856	-30.9895	108.359		0.633974	4.44094	5.32264		2.02783	5.07103	3.24448
0.513605	-0.728049	-0.454042		-0.0420696	0.99887	-0.0220953		0.0599462	0.0503814	-0.0860535		17.0466	40.867	22.2389		3.5749	7.12152	3.6149		2.78304	5.56753	5.46814
0.689828	-0.468789	-0.551701		-0.168386	0.964324	0.20427		-0.0269307	0.158701	0.163773		-25.3558	14.7617	58.3887		3.86034	5.68338	3.51364		2.05989	4.1387	3.77957
-0.0630616	-0.792617	-0.60645		-0.237824	0.966087	0.100581		0.377707	0.135436	-0.547862		-30.0518	0.960316	20.5811		4.39201	7.50957	5.52613		2.28088	4.18366	4.05242
0.201565	-0.78704	-0.583044		-0.390205	0.45964	0.797792		0.129418	0.0689392	-0.220678		-129.036	-74.0575	84.7991		0.748325	7.13108	4.35616		3.12534	5.38013	3.05409
0.33396	-0.816687	-0.470631		-0.34049	0.326977	0.881563		0.275811	0.27743	-0.314214		-143.655	-107.993	132.487		3.5076	8.49286	3.24247		2.8505	5.58803	3.03657
0.571315	-0.478981	-0.666465		-0.132607	0.258539	0.956856		-0.0800032	0.0934308	-0.0435442		-113.074	-159.193	163.951		5.15625	8.25712	4.02355		2.5358	5.75904	3.29761
0.785519	-0.318901	-0.530341		0.248866	-0.186272	0.950457		-0.00759508	0.214423	0.178603		-99.8012	-197.602	75.6517		1.21046	7.88476	5.85777		2.61395	5.84256	3.49126
0.702469	-0.628415	-0.334114		0.322478	-0.688354	0.649751		0.251823	-0.0680454	-0.0920352		-146.531	-222.391	14.717		2.30804	8.63606	4.95939		5.9409	7.16482	5.73573
0.475164	-0.595657	-0.64762		0.583948	0.127401	0.801732		-0.0286636	0.431723	-0.293456		-52.059	-93.8685	26.5979		4.20053	2.46823	4.32817		5.8092	5.77546	7.23421
0.100678	-0.842965	-0.528463		0.251882	0.765098	0.592605		0.128728	0.321056	-0.400087		23.3717	-40.4607	90.8082		4.61657	6.98856	5.37452		3.4758	2.79626	6.96645
0.697541	-0.62974	-0.341855		-0.00504608	0.286835	0.957967		-0.165736	0.257665	0.27728		-26.3407	-58.3837	281.629		2.66116	2.92544	3.65374		2.46304	2.78776	5.02088
0.57539	-0.396156	-0.715532		-0.712394	0.262097	0.650999		-0.191041	0.192441	-0.123428		-14.2717	101.178	91.6064		6.30023	4.68523	4.52434		2.61162	2.88381	4.86134
0.229461	-0.649096	-0.725274		0.232259	-0.367575	-0.900524		-0.0188786	0.273762	-0.29444		133.513	13.1232	-96.6432		3.95644	2.08167	4.17659		5.52513	2.77986	6.08067
0.596313	-0.268515	-0.756512		0.701411	-0.69797	-0.144431		-0.243074	-0.0540038	-0.0529375		222.872	-48.2566	-30.3901		4.03674	2.28156	4.34971		6.08641	2.92756	5.93539
0.547146	-0.519621	-0.65622		0.950078	-0.221473	0.219774		-0.059253	-0.149206	-0.204644		178.737	-97.139	38.6493		2.60125	4.11816	3.35888		6.45776	3.05527	6.16984
0.560669	-0.5405	-0.627304		0.955222	-0.277619	0.102368		-0.0880287	0.247116	-0.214587		151.914	-118.627	10.2578		5.80151	5.38096	5.41913		6.54216	3.49227	5.92116
0.702889	-0.258808	-0.662545		0.752221	-0.542826	-0.373502		-0.0584576	0.141652	0.146525		101.022	-129.654	-65.828		2.32162	6.35083	4.33839		6.23261	3.86302	5.7541
0.649259	-0.646186	-0.40113		0.150223	-0.429257	-0.890602		-0.051455	0.233084	0.117291		-64.4286	-53.8328	-176.94		5.97558	6.4086	3.62208		5.01815	5.47925	7.01154
0.678892	-0.520593	-0.517773		-0.481402	-0.375327	-0.792074		0.0290556	-0.0169478	-0.00792884		-40.9233	39.2526	-143.109		4.05807	6.98682	4.68615		4.22258	4.65808	5.72215
0.351093	-0.741638	-0.571583		-0.492307	-0.62851	-0.60217		0.0671762	0.37538	-0.285342		151.785	114.982	-81.3044		5.10481	3.71438	2.98625		3.43368	3.31494	6.61287
0.202647	-0.655705	-0.727313		0.109633	-0.930585	-0.349274		-0.0353241	0.305362	-0.320848		160.12	56.5037	-82.5864		0.648727	6.1763	4.55995		3.6397	2.91771	6.38591
0.0831853	-0.610468	-0.787661		0.545915	-0.181689	-0.817903		-0.180872	0.151838	-0.338257		141.799	-61.5807	-132.038		4.99661	4.50754	5.89692		6.02419	4.80078	6.0606
0.232295	-0.665313	-0.709505		0.701152	-0.152136	-0.696592		-0.158601	0.105158	-0.54772		173.452	-110.332	-145.785		5.61315	4.74119	2.52636		6.14584	4.14069	6.77422
0.584652	-0.385412	-0.71389		0.719326	-0.190787	-0.667959		-0.204624	0.0427105	-0.124874		184.288	-168.118	-200.599		6.76508	4.54745	4.4741		6.68929	5.19056	6.83649
0.550287	-0.714842	-0.431492		0.512712	-0.490097	-0.704934		0.262033	0.141843	0.134694		-22.347	-201.087	-279.486		4.29521	5.84864	5.82254		6.1083	7.24581	5.55146
0.475585	-0.703882	-0.527607		-0.0241195	-0.226212	-0.973779		0.076194	0.0412675	-0.199322		5.20416	-49.1444	-236.44		2.28732	5.23362	4.38075		5.48455	4.69381	3.93399
0.715493	-0.630663	-0.300557		-0.39576	0.101252	-0.912755		0.0869821	0.020728	-0.0438258		7.1426	49.5001	-242.869		6.3195	5.17004	4.72071		4.88657	2.94326	5.11086
0.359205	-0.579818	-0.731289		-0.0492827	0.274697	-0.960267		-0.17181	0.311181	-0.226133		9.23466	-14.215	-157.304		3.17081	6.25732	7.60258		5.17066	6.10504	7.38004
0.395423	-0.606551	-0.689736		-0.10933	0.533748	-0.838547		0.0147597	0.295637	-0.35066		13.8942	12.8237	-123.598		1.55317	8.19493	3.46734		4.77993	6.16157	7.30644
0.522715	-0.352515	-0.77621		0.221508	-0.295157	-0.929417		-0.241088	0.253589	0.000418484		-51.7755	-49.3414	-133.034		2.57815	2.57531	4.07251		5.5801	6.97272	7.29945
0.583102	-0.603571	-0.543779		0.421165	-0.540553	-0.728301		0.0927908	0.465047	-0.160644		-50.7787	-101.858	-179.221		1.29521	6.53602	4.02102		5.9083	6.7541	7.2943
0.607493	-0.488015	-0.626733		0.328363	-0.308544	-0.892737		0.0359333	0.373637	-0.0553252		-43.7371	-86.0935	-188.437		2.94279	7.27769	5.48558		5.59969	6.85314	7.29667
0.52014	-0.577042	-0.629664		0.390941	-0.412237	-0.822938		0.191017	0.318699	-0.0856287		-29.3296	-106.063	-168.983		1.78217	4.31104	6.15732		6.20821	5.621	7.37873
0.299088	-0.861874	-0.409536		-0.082008	0.0517567	-0.995287		0.0966872	0.166742	-0.109299		-16.632	-23.7389	-230.257		4.97777	7.27104	5.48208		5.43918	6.38092	7.38331
0.451374	-0.370641	-0.811719		-0.21057	-0.25795	-0.942933		-0.252949	0.238815	-0.268366		-61.8828	34.569	-237.76		2.65838	4.07767	5.36874		4.06559	7.24183	7.44834
0.704024	-0.633751	-0.320483		-0.552334	-0.20929	-0.806923		0.286496	-0.0405544	-0.0822518		-65.2242	77.5157	-219.352		4.26197	5.50565	5.1052		3.07718	7.67287	6.2501
0.496378	-0.668074	-0.554335		0.960647	-0.254567	-0.111147		0.0545699	0.454737	-0.208374		106.092	-318.956	-67.081		3.83747	4.63871	4.89035		6.77916	5.8909	6.50389
0.586398	-0.402364	-0.703022		0.998338	-0.0558244	0.0143041		-0.0961246	0.220108	0.0902317		117.963	-288.189	24.1701		4.05344	8.43055	3.39515		6.67406	5.19248	7.15558
0.198235	-0.526894	-0.82649		0.124776	0.138236	0.982508		-0.063823	0.140376	-0.411298		28.8598	10.4396	175.079		0.439006	5.21245	5.13484		2.30865	3.09517	6.72078
0.347669	-0.654531	-0.671353		-0.108519	0.482919	0.868915		0.0496323	-0.00436306	-0.242245		-22.3938	4.36245	140.606		5.50226	7.33302	4.7321		2.43332	3.68851	5.43888
0.834188	-0.364848	-0.41354		0.0574977	0.212297	0.975512		0.0363644	0.255726	0.172486		-14.7647	22.0071	143.825		2.9289	6.51366	6.78994		2.7153	4.22853	5.81817
0.571839	-0.677416	-0.462717		0.291941	0.344779	0.892131		0.267652	0.321515	-0.0222799		2.88098	-30.3704	112.525		4.69285	6.51073	3.67872		3.26347	5.15615	5.36978
0.654417	-0.33776	-0.676503		0.1849	0.849458	0.494199		-0.272215	0.315759	-0.00329138		38.95	22.383	97.749		5.0789	3.17726	5.61038		1.64665	6.66214	5.04457
0.42741	-0.435054	-0.792495		0.0790865	0.871696	0.483624		-0.127159	-0.0477348	-0.226222		9.65125	23.8156	75.9122		4.2285	7.32789	1.78195		1.67538	6.58198	5.07375
0.428912	-0.448628	-0.784071		0.163633	0.950171	0.265328		-0.250778	0.0541956	-0.0853252		-14.2999	-68.3824	45.3499		2.62193	4.18781	3.42984		1.98623	5.51143	4.21937
0.36623	-0.831379	-0.417953		0.269364	0.714893	0.645268		0.0466658	-0.0310255	-0.0829867		-4.53982	-92.7568	173.483		2.32715	8.0311	5.98133		3.21423	3.15262	7.32319
0.284971	-0.809377	-0.513518		-0.463375	0.881359	0.0921393		0.179941	-0.234855	-0.180566		40.2756	48.2491	15.5201		3.81553	4.10463	5.60071		2.44473	3.13884	5.58873
0.702049	-0.505204	-0.501892		0.238546	0.935422	-0.260924		0.0733167	0.261742	0.0463831		65.224	9.15476	-17.0258		1.59482	7.27743	7.25199		2.78579	3.97812	7.12694
0.39274	-0.74956	-0.532838		0.039246	0.983319	-0.177604		0.199636	0.264966	-0.182995		76.3247	16.6576	11.7026		5.16372	7.04281	5.45337		1.54628	5.38601	6.1595
0.480184	-0.592108	-0.647172		0.099276	0.977692	-0.185103		0.153467	-0.0375964	-0.148225		99.3783	27.9626	23.2044		3.57321	7.69943	2.47118		1.45937	5.60201	6.193
0.764669	-0.408537	-0.498375		0.0388037	0.928023	0.370495		0.0170729	0.350359	0.156927		12.2374	-4.51915	132.827		4.58686	3.79706	6.4779		0.890082	6.08208	5.06208
0.40537	-0.816261	-0.411575		-0.0591306	0.924136	0.377459		0.236301	0.18891	-0.0623588		-50.3899	-16.9399	78.0717		5.96936	4.15354	3.49712		2.04562	5.41195	3.58881
0.0467187	-0.65282	-0.756072		-0.515964	0.145233	0.844209		-0.145846	0.148583	-0.513345		-151.755	-52.6984	40.634		3.36699	6.30819	1.91166		2.53057	5.82567	3.22148
0.378632	-0.761145	-0.526589		-0.253089	0.5771	0.776467		0.13639	0.404567	-0.216802		-107.605	-47.0758	143.841		5.67326	7.02185	6.11739		2.50103	5.37389	3.05859
0.352878	-0.541337	-0.763172		-0.20562	0.448352	0.869885		-0.102988	0.244772	-0.351554		-126.99	-76.0189	79.735		6.22972	5.83198	5.3038		2.61264	5.66834	3.26857
0.499416	-0.481655	-0.720134		0.778686	-0.345232	0.523892		-0.106771	0.191567	-0.0798111		-78.8708	-113.932	-2.1215		6.658	5.83335	4.8537		6.09272	6.87834	6.30918
0.542421	-0.623455	-0.563101		0.929819	0.189528	0.315461		0.0717051	0.243285	-0.0208664		-18.3174	-116.391	-32.1934		1.45415	4.23898	6.03816		6.10722	4.95875	7.30685
0.345854	-0.384643	-0.855824		0.72306	0.368452	0.584317		-0.306782	0.028686	-0.294216		-23.2916	-73.4126	-15.6555		6.0601	4.39839	5.03168		5.6836	5.28781	7.17178
0.348076	-0.68726	-0.637587		0.756328	0.15198	0.636294		0.0401262	0.206905	-0.269687		26.5584	-57.7784	57.1737		2.69736	6.18178	7.81589		2.79552	5.97545	5.13032
0.586899	-0.398075	-0.705043		0.805446	0.256963	0.534066		-0.118242	0.221138	-0.0838943		66.1748	-65.7382	86.9742		2.84303	8.25671	5.27169		1.1152	5.84981	6.61302
0.413097	-0.631767	-0.655912		0.995735	0.05462	-0.0743522		0.0366605	-0.0248767	-0.191887		152.006	-88.6675	4.08317		6.20166	4.42508	5.46044		1.49791	5.61834	6.6741
0.228983	-0.86386	-0.448678		0.956093	0.00444148	0.293031		0.262404	0.00363384	-0.246031		104.504	-125.064	90.1369		3.95365	2.30131	3.71849		1.36187	5.82728	6.63284
0.226521	-0.738084	-0.635547		0.131052	0.495359	-0.858746		0.211189	0.0481574	-0.287243		65.6352	-26.2675	-91.9885		3.65379	6.94803	4.00539		3.14418	5.89656	5.37379
0.574437	-0.286507	-0.76677		-0.0093674	0.272537	-0.9621		-0.20254	-0.0082511	-0.113993		73.2988	-9.00209	-159.194		3.81607	8.02391	3.98207		3.83721	5.69849	5.30382
0.647335	-0.294677	-0.702939		-0.0238313	0.0716272	-0.997147		-0.208524	0.273804	-0.0134875		75.8915	-14.7113	-209.251		3.00249	4.80704	4.54613		4.17202	5.50794	5.19306
0.559125	-0.346854	-0.753042		0.0118681	-0.141714	-0.989836		-0.315331	0.385848	-0.1798		56.9342	-44.6241	-255.606		3.2278	5.85681	5.89049		4.59843	5.37433	4.61607
0.507349	-0.804981	-0.307577		0.276425	-0.527217	-0.803512		0.0112479	0.11968	0.0828362		-29.628	-172.487	-252.065		6.70335	5.87356	4.50563		4.93693	5.40541	4.09422
0.558674	-0.399354	-0.726911		-0.234068	-0.630823	-0.73978		-0.215663	-0.0555855	-0.162567		-127.276	-79.8846	-228.461		4.03599	6.31148	1.76339		5.00432	5.08324	3.62407
0.574912	-0.399653	-0.71397		-0.484887	-0.538294	-0.689292		-0.16804	0.2459	-0.092681		-160.268	-43.4385	-283.117		3.23619	3.46426	5.21203		5.16825	4.81743	3.47527
0.530351	-0.709502	-0.464041		-0.562318	-0.339667	-0.75394		0.361225	-0.181811	-0.17172		-136.21	-26.6066	-353.805		1.39066	8.38446	5.63925		5.24997	3.92421	3.59312
0.643487	-0.560813	-0.520973		-0.483366	-0.237067	-0.842708		0.171818	-0.0719516	-0.110535		-64.3046	-17.2683	-350.304		2.75633	6.89799	6.95786		5.37072	3.31839	4.11466
0.628937	-0.434021	-0.64503		-0.234716	-0.0420801	-0.971153		-0.0379856	0.0378681	0.0138775		44.832	0.36196	-306.847		3.66593	5.29809	2.87216		5.433	2.83025	5.06028
0.579654	-0.702773	-0.412446		0.117874	-0.263707	-0.957373		0.242192	0.303458	-0.0565723		110.53	-76.9399	-265.127		0.546705	6.24998	4.45738		5.84589	2.93899	5.36966
0.620834	-0.544658	-0.563837		0.280574	-0.194992	-0.939817		0.0150055	0.0195275	-0.0777578		137.153	-118.385	-261.261		5.27488	6.13523	5.58899		6.0501	3.36109	5.79861
0.445164	-0.774536	-0.449358		0.365813	-0.374334	-0.852089		0.136986	0.21889	-0.1805		110.375	-134.941	-232.181		1.98286	7.25341	6.85921		6.11369	3.73067	5.70173
0.56896	-0.602957	-0.55922		0.220459	-0.465292	-0.857264		0.088156	0.330994	-0.158674		21.1622	-104.357	-200.787		3.3204	6.88539	2.5502		4.8689	5.07934	5.24368
0.232079	-0.874471	-0.425958		0.030592	-0.277076	-0.960361		0.151163	0.0836395	-0.125783		-26.2445	-39.3225	-178.623		6.15612	6.00149	4.39374		4.49759	4.95393	5.51936
0.227031	-0.656957	-0.718933		-0.0188404	-0.31757	-0.948048		0.0141941	0.21511	-0.207231		-17.6348	-19.0849	-220.766		5.62223	8.12003	3.96185		4.59974	5.03856	5.60622
0.699093	-0.496494	-0.514551		-0.177617	-0.1165	-0.97718		0.0812152	0.186119	0.0602188		5.95898	12.2242	-251.653		0.719128	4.71877	5.18472		4.13414	6.1912	6.70102
0.505305	-0.731026	-0.45855		-0.293078	-0.0848618	-0.952315		0.289799	-0.0417193	-0.202005		-2.91793	55.0372	-274.512		4.03338	8.6168	3.52834		3.56316	6.11317	6.96841
0.511226	-0.496453	-0.701557		-0.306142	-0.268367	-0.913376		-0.138283	0.0694909	-0.263908		-19.9159	82.874	-292.367		5.42924	7.06123	2.26303		3.39611	7.20417	6.64427
0.870217	-0.192241	-0.453615		-0.280306	-0.279375	-0.918356		-0.18189	0.0452133	0.124532		-1.68039	70.1057	-291.242		1.80007	7.39093	6.76177		3.35534	7.38776	6.3142
0.247708	-0.746587	-0.617454		0.238903	0.282952	-0.928904		0.17286	0.0409348	-0.296529		43.2637	0.879132	-69.1096		3.73903	4.08878	2.88926		6.1921	3.70734	5.46442
0.38702	-0.463684	-0.797002		-0.388982	0.159626	-0.90731		-0.216032	0.0744386	-0.22438		20.0083	81.7209	-160.568		2.52538	2.37424	4.6414		2.92236	6.46372	6.72838
0.322055	-0.780193	-0.536264		-0.431408	0.486136	-0.759973		0.227846	-0.0750829	-0.1548		-5.75162	72.9993	-116.357		0.628798	4.6396	5.40822		3.44027	5.92772	6.65113
0.48334	-0.682051	-0.548807		-0.302489	0.553452	-0.77601		0.0804047	0.0774627	-0.308784		-21.6222	32.2168	-110.011		3.61005	3.96594	6.2701		4.36832	5.44673	6.77212
0.509631	-0.546236	-0.664757		0.957759	-0.0701239	0.278891		-0.0372821	0.383498	-0.184881		242.084	-40.4042	82.5426		1.81572	4.50984	6.08207		3.45076	3.16363	7.73446
0.546987	-0.552737	-0.628719		0.986736	-0.1436	0.0756991		-0.0202586	0.0512599	0.0146814		308.116	-73.1092	54.2657		4.73733	5.75768	5.71068		4.58101	3.0875	7.68732
0.271782	-0.534294	-0.800415		0.711283	-0.124707	0.691755		0.193962	0.35271	-0.158322		128.406	-62.6481	178.047		2.46783	4.28362	5.93643		3.25845	2.82253	7.33119
0.426817	-0.582186	-0.692016		0.235986	-0.024057	0.971459		-0.0285877	-0.0526728	-0.251301		49.7625	-43.3498	248.029		3.13783	4.47639	3.31147		2.6793	2.62263	6.56069
0.646678	-0.332759	-0.686352		-0.104728	0.0833947	0.990998		-0.154944	0.144188	-0.0487701		-3.38186	-10.7244	304.314		1.63697	7.1193	7.25704		2.48335	2.64295	5.78714
0.206455	-0.663341	-0.719274		-0.881703	0.121488	0.455895		-0.00308753	0.0184434	-0.237462		-137.232	86.0581	93.8699		6.82336	6.11907	4.37237		3.11574	3.64029	3.68811
0.312327	-0.390472	-0.866016		-0.903262	-0.0682434	0.423628		-0.320763	0.196647	-0.218261		-231.285	61.9446	75.6211		2.86537	7.62317	5.78153		3.77186	4.08592	3.1793
0.664072	-0.444043	-0.601527		-0.0143526	-0.016684	-0.999758		0.0939324	-0.077744	0.00385499		83.0127	-11.6809	-184.147		3.2065	2.24143	3.96312		5.58363	2.78508	5.5188
0.0440222	-0.866041	-0.498032		0.0287979	-0.77854	-0.626934		0.264614	0.327461	-0.50349		-5.82364	-24.3523	-145.732		0.916455	4.63093	5.7573		6.0171	2.93292	5.47713
0.642877	-0.588326	-0.490491		0.463455	-0.80248	0.375813		-0.0159992	0.492283	-0.0167352		62.497	-8.40252	23.0928		6.12312	6.1022	4.35428		6.23422	2.64906	5.6413
0.266939	-0.570385	-0.776792		0.434592	-0.862226	0.260184		-0.127854	0.0888146	-0.266772		136.642	30.0684	18.3226		2.25768	7.55012	4.81309		6.53549	3.17741	5.48192
0.174259	-0.55572	-0.812901		-0.0960163	0.494254	0.863999		0.00697105	0.105731	-0.402383		-52.2294	23.1779	112.604		1.54701	4.46141	4.46541		2.42144	6.95775	5.26843
0.723205	-0.566827	-0.394566		-0.0450953	0.686826	0.725421		0.0341092	0.26993	0.107451		-88.6167	-25.9163	38.1063		5.97926	4.0337	5.46777		4.32968	5.80874	6.47121
0.549054	-0.596576	-0.585352		0.125328	0.678701	0.723643		0.0608709	-0.0267766	-0.235341		-47.7144	-39.9432	38.373		5.89899	6.21	2.62594		4.35901	5.73684	6.2744
0.459424	-0.379318	-0.803149		0.176202	-0.978789	0.104521		-0.335704	0.00577023	-0.200526		-57.8298	11.7679	-74.2055		2.14654	2.87519	4.62338		3.48102	7.7014	7.64583
0.140605	-0.788894	-0.598228		-0.732855	-0.636552	-0.24026		0.0480657	0.474928	-0.316019		-183.726	144.881	-156.943		1.1135	6.25034	3.89492		3.74253	7.8351	7.61374
0.496008	-0.556743	-0.666343		-0.809321	-0.568226	0.148728		0.0919304	0.20131	-0.0919599		-177.263	150.439	-70.1813		6.68338	4.64847	4.92926		3.57666	7.76022	7.80836
0.431782	-0.545018	-0.718693		-0.99625	-0.0142019	0.0853503		-0.0880575	-0.0577835	-0.264405		-40.608	88.9474	-41.0794		4.98115	7.39111	4.02342		2.97087	7.71232	7.51362
0.361685	-0.830848	-0.422938		0.68948	0.370803	0.622192		0.241139	0.0155672	-0.186657		-11.7001	-73.9693	41.5718		3.22834	4.60553	3.05012		2.54935	6.25429	5.11158
0.590745	-0.395575	-0.703236		0.00301322	0.175271	-0.984516		-0.144387	0.292008	0.0459053		8.8842	-23.4848	-127.81		1.22537	7.42035	3.52992		4.70429	5.46715	6.74953
0.772398	-0.262779	-0.578229		-0.164543	0.92091	-0.353342		-0.0441194	0.00533672	0.100723		-10.3102	30.4705	-56.9066		3.96454	4.54383	2.96736		1.67146	4.75893	3.63988
0.419916	-0.746216	-0.516558		-0.310627	0.863852	0.396573		0.0818162	0.262932	-0.166232		-33.111	2.02033	55.9314		4.6903	5.24258	2.00909		2.52935	4.46512	3.97431
0.655098	-0.614553	-0.439511		-0.227187	0.91375	-0.336819		0.108436	-0.033746	-0.031215		6.86122	2.62401	-49.4361		2.42042	8.50219	3.1766		2.23772	3.99316	3.89298
0.496213	-0.763318	-0.413664		-0.197776	0.968801	-0.149366		0.264333	-0.0117857	-0.163341		-7.29148	21.3069	-9.48691		3.13901	5.48477	6.14387		1.66234	4.58847	3.56847
0.697677	-0.627005	-0.346571		-0.417846	0.545218	-0.726734		0.316087	0.0178276	-0.127139		106.013	119.368	-129.741		3.03034	4.46942	3.56475		2.91481	5.63529	7.15902
0.612051	-0.6991	-0.369665		0.0633699	0.8136	-0.577962		0.268921	0.174513	-0.132887		82.8303	43.9972	-50.539		5.4315	6.53744	6.17734		1.93473	5.98585	6.27495
0.238302	-0.669017	-0.704009		0.945434	-0.204563	-0.253593		0.183388	0.298655	-0.544552		224.27	-232.721	-136.088		1.69236	8.62496	3.8779		4.98665	6.25003	4.54495
0.60404	-0.65693	-0.451196		0.993089	-0.105443	-0.0515376		0.160414	0.138612	-0.155256		230.38	-265.967	-50.741		1.86837	8.58643	4.90688		5.3959	6.33452	4.85394
0.500865	-0.502399	-0.70479		0.974523	-0.217842	-0.0533779		-0.188479	0.194845	-0.350609		215.905	-276.476	-67.833		2.61143	2.86396	3.69912		5.89748	6.21959	5.15381
0.636506	-0.563467	-0.526655		0.966186	-0.254904	-0.0388265		0.145749	-0.0809382	-0.0328855		91.1907	-290.965	-72.6169		3.0496	6.86823	6.45536		6.49704	6.35465	5.35966
0.665169	-0.509198	-0.546139		0.95885	-0.283792	0.00825127		-0.052668	-0.060195	-0.0258314		41.7166	-297.906	-41.0766		1.90064	8.60071	3.48901		6.81236	6.07699	6.4632
0.518373	-0.603684	-0.605686		0.928161	-0.330857	-0.170445		-0.0540818	-0.0477268	-0.0966162		68.1562	-300.789	-114.299		2.79984	6.3685	5.59256		6.77031	5.62927	7.03241
0.542921	-0.661448	-0.51742		0.792183	-0.402349	-0.458869		0.0518578	0.133494	-0.0261363		38.2693	-207.536	-152.433		5.77345	7.47584	5.47636		6.64666	5.56667	7.11047
0.301068	-0.519074	-0.79995		0.151827	-0.85432	-0.497078		-0.188029	0.124911	-0.419724		-86.1016	-20.071	-116.477		4.03477	2.77892	4.43523		4.90009	6.91452	7.6376
0.63593	-0.619975	-0.459591		-0.250315	-0.247662	-0.935952		0.404638	0.17415	0.00597689		48.8984	35.3897	-103.405		3.63917	8.58318	3.24772		4.05465	4.44892	6.03113
0.323721	-0.769707	-0.550233		-0.694929	-0.437877	-0.570384		0.114652	0.242214	-0.296887		14.6941	85.6446	-98.3685		1.66403	8.53667	4.10366		3.72226	4.08652	5.96368
0.621606	-0.57955	-0.526999		-0.482827	-0.381166	-0.78841		0.0975382	0.289967	-0.0284935		8.38366	43.3793	-52.1441		5.58145	4.97871	2.24684		4.19713	5.49381	6.9736
0.540716	-0.657634	-0.524541		-0.262238	-0.790117	0.554028		0.384435	-0.086361	-0.250904		-23.3126	128.807	5.3623		5.69999	4.33013	5.89691		2.53999	4.70619	7.49999
0.175403	-0.533291	-0.827547		-0.363953	-0.681586	0.634806		-0.203822	0.0730252	-0.331588		-34.3509	197.57	28.4314		3.23428	6.78413	2.20997		2.49926	4.48408	7.33717
0.267429	-0.819145	-0.507427		-0.428172	-0.865444	0.260144		0.152414	0.355002	-0.252709		-167.881	61.66	-30.4185		1.46512	8.0641	6.43784		3.10822	4.2461	5.77395
0.719619	-0.581111	-0.380077		-0.530122	-0.740874	0.412403		0.212072	0.0357716	-0.146507		-152.109	13.7243	-9.65864		5.21283	5.73254	2.50552		3.63444	4.64124	5.07798
0.534412	-0.474215	-0.69966		-0.747846	-0.455531	0.482927		-0.0941863	0.339419	-0.262004		-229.172	-8.17486	7.24463		3.3243	5.58837	2.14629		3.95101	4.41913	3.74736
0.640279	-0.424137	-0.64043		-0.322975	0.208398	0.923178		-0.135891	0.119915	0.104694		-123.968	-60.6194	63.4373		2.11568	3.82987	4.09098		3.64765	4.99212	3.88746
0.350232	-0.576056	-0.738578		0.133836	0.674205	0.726316		-0.146933	0.244468	-0.21997		-51.0662	-70.908	51.9967		1.05843	4.00703	6.02395		3.12851	5.21603	4.66211
0.181225	-0.471743	-0.862911		0.368559	0.87583	0.311586		-0.248694	0.185831	-0.594087		15.9292	-47.5095	49.5051		3.10468	8.28522	3.03944		2.71041	5.94924	4.99745
0.47524	-0.461907	-0.748858		0.123582	0.670338	0.731693		-0.0568762	0.253066	-0.197853		7.41129	21.7978	110.704		3.74682	4.60605	4.65452		1.19437	6.05301	7.0156
0.329572	-0.527222	-0.783211		0.00745174	-0.429117	0.903218		-0.158167	0.102052	-0.261284		-70.1091	-4.69247	-2.96184		4.39357	3.11438	3.58294		4.04803	5.65721	6.5365
0.331143	-0.512073	-0.792544		-0.168053	-0.906108	0.388235		-0.223588	0.242944	-0.282233		-107.672	52.4228	-30.3899		1.57652	6.5242	3.75127		3.08277	5.87735	7.79722
0.275016	-0.243236	-0.930162		-0.257883	-0.947118	0.190953		-0.456964	0.169463	-0.344474		-123.897	108.119	-60.2176		3.6148	6.34576	4.61099		2.91877	5.56618	7.70763
0.407993	-0.687603	-0.60062		-0.330334	-0.918535	0.217194		-0.10705	0.143124	-0.29963		-72.8886	120.41	-31.0561		5.33614	6.94287	2.50718		2.49828	3.82907	6.43137
0.517492	-0.705421	-0.484337		-0.261157	-0.94493	0.197241		0.0728863	0.104625	-0.115274		15.1382	131.324	-16.7932		6.81601	6.27691	4.12203		2.72408	3.25027	6.31321
0.625085	-0.589489	-0.511636		-0.319432	-0.929435	0.184701		0.00905475	0.15597	-0.00914896		53.1868	175.467	-18.1694		1.57406	3.4686	4.26988		2.91112	3.08585	6.18481
0.679742	-0.419728	-0.601481		-0.63802	-0.679957	0.361371		-0.0223662	0.0063164	-0.000454798		-49.6246	146.336	30.2936		3.05113	6.70727	6.93053		3.14947	2.8878	5.47311
0.406251	-0.551313	-0.728707		-0.519142	-0.577067	0.630464		-0.122412	0.310742	-0.0936324		-125.224	47.1025	83.7492		4.05941	5.15361	4.72544		2.90775	3.41155	5.05068
0.579916	-0.479109	-0.658902		-0.547052	-0.646919	0.531253		-0.0109361	0.013254	-0.112162		-150.342	22.4407	46.7544		3.25978	6.79774	2.04974		4.14054	3.68727	3.78261
0.319831	-0.447258	-0.835266		-0.883784	-0.429384	0.185889		-0.140229	-0.121694	-0.13618		-69.6578	6.75062	-22.821		5.99243	7.51639	4.46451		4.58201	2.94517	3.76406
0.286837	-0.64347	-0.709698		0.0606329	0.235376	-0.970011		-0.0382799	0.131291	-0.200272		53.9642	5.49143	-62.3117		5.60173	5.58979	5.69511		6.04493	2.89719	5.66502
0.479291	-0.689662	-0.542813		-0.283436	0.855047	-0.434234		-0.00648208	-0.11783	-0.113859		40.8494	47.4514	-20.2824		6.32991	7.41114	4.75237		5.97358	2.93578	5.52261
0.456483	-0.582816	-0.672272		-0.251012	0.966353	-0.056161		0.11237	-0.0636276	-0.199967		9.22266	48.3978	7.57063		2.86382	8.47667	3.25322		2.25535	3.84277	3.98269
0.299449	-0.480378	-0.824359		-0.0537052	0.945188	0.32208		-0.20248	0.128517	-0.319263		-8.37506	-38.9088	116.686		2.381	5.40303	4.36999		2.11216	3.70171	3.85221
0.402171	-0.441119	-0.802292		-0.0330734	0.789116	0.613353		-0.149868	-0.070674	-0.165845		-40.0612	-60.4727	213.604		2.59526	2.33426	4.37981		1.99663	3.99569	3.51143
0.664523	-0.45306	-0.59426		-0.196568	0.718528	0.667142		-0.165956	0.435843	-0.0317796		-65.2646	-30.5076	248.934		3.96915	2.13999	4.86344		1.92406	4.13295	3.38218
0.634094	-0.627291	-0.45214		-0.726253	0.644367	0.239473		0.347817	0.10833	-0.0908168		-86.9958	69.075	95.2337		5.5899	7.8743	5.08789		1.99161	4.09201	3.38932
0.501897	-0.672508	-0.543905		-0.694551	0.612229	-0.377855		0.128774	0.277854	-0.219373		-49.2977	76.9094	-42.6538		2.96781	7.99986	2.61554		2.26503	3.76202	3.82605
0.361969	-0.75555	-0.546006		-0.398907	0.504762	0.765564		0.0894976	0.241489	-0.243337		-196.144	5.35166	194.939		3.51924	5.43185	2.11687		2.30479	5.82685	2.94329
0.456828	-0.745225	-0.485745		-0.457158	0.369861	0.808832		0.208422	0.246608	-0.0819999		-182.802	-11.4511	115.187		5.26366	6.27213	2.42852		2.31311	5.9962	3.04567
0.557985	-0.602285	-0.570882		-0.152113	-0.9875	0.0412945		-0.0494434	0.0245016	0.0286273		-179.523	-51.503	-101.13		3.18954	6.46353	7.12544		4.37752	8.29331	6.13476
0.673058	-0.392688	-0.626729		0.543329	0.608781	0.578083		-0.174581	0.140627	-0.0407255		-51.8855	-114.802	93.6415		2.05417	4.04413	5.53644		3.06239	5.48117	4.36553
0.375836	-0.597004	-0.708755		0.759192	0.0453943	0.649281		0.0838262	-0.00714727	-0.162275		-111.988	-203.499	118.7		0.74144	4.76406	6.38632		5.48484	6.46593	4.08835
0.622609	-0.503785	-0.598798		0.712864	-0.176066	0.678842		-0.183524	0.225914	-0.158693		-160.729	-264.398	121.066		0.863906	5.06614	5.17947		5.71083	6.54946	4.11344
0.609575	-0.582579	-0.537606		0.526992	-0.316804	0.788616		-0.0435364	0.0225294	0.0010701		-184.516	-298.817	128.133		5.07211	4.10391	3.6188		5.83033	6.76487	4.19272
0.648356	-0.487665	-0.584651		0.566067	-0.199573	0.799837		0.0126559	0.405091	-0.086499		-121.996	-266.354	145.647		3.89685	7.47523	2.14765		5.87935	6.81701	4.5081
0.644253	-0.371371	-0.668596		0.671616	0.0172998	0.740698		-0.0773236	-0.0549244	-0.0431086		-64.3138	-224.885	154.258		3.05149	7.28295	2.20197		6.18172	6.53574	5.46287
0.514496	-0.703335	-0.490524		0.991183	-0.124754	0.0446363		0.204819	0.405538	-0.121399		56.9092	-239.032	5.36926		4.52467	7.10447	1.8313		6.64294	5.74091	6.77344
0.348324	-0.786413	-0.510123		0.45092	-0.889281	-0.0764843		0.172014	0.269478	-0.15179		-134.497	-207.121	-104.071		2.91505	8.39652	3.20476		5.91017	6.67267	4.01578
0.078452	-0.580053	-0.810792		0.590477	-0.806763	0.021672		-0.0944501	0.302151	-0.553906		-107.176	-156.41	-61.9155		5.52526	7.33319	5.03836		6.17421	7.08839	5.07971
0.389553	-0.811593	-0.435391		0.524226	-0.736064	-0.428248		0.178067	0.0774306	-0.092747		-77.5322	-118.66	-114.887		1.28986	6.24984	3.83153		6.07685	7.27071	6.34182
0.545695	-0.448546	-0.70783		-0.763068	-0.608427	0.218047		-0.12392	-0.00514017	-0.130566		-177.934	79.8179	-65.0218		2.44659	7.5648	3.95913		3.87865	7.75235	7.70286
0.699715	-0.402384	-0.590326		0.287764	-0.402782	-0.868884		-0.0914099	0.0584607	-0.0408348		-47.1379	-29.1852	-96.9648		3.34996	7.79907	5.11483		4.99958	7.06576	7.45439
0.563581	-0.545478	-0.620346		0.400283	-0.841779	0.362191		0.0453798	0.361341	-0.16977		-66.7888	-43.5222	-26.4492		6.78716	6.5303	4.61348		5.32492	7.43449	6.98048
0.143071	-0.786477	-0.60082		0.167793	-0.779634	-0.603338		0.0353715	0.420081	-0.307214		-82.4725	-28.9063	-114.54		4.87518	4.83275	2.40762		4.86733	7.14509	7.51393
0.485091	-0.714743	-0.503815		-0.518357	-0.472488	0.712784		0.152113	0.126682	-0.1295		209.853	250.509	79.6114		1.63651	6.69014	7.24718		2.39443	3.27473	7.42654
0.237286	-0.745834	-0.622436		-0.499143	-0.210173	0.840645		0.267146	-0.0597869	-0.222566		130.443	223.536	88.3007		5.46044	5.7673	2.05808		2.42164	3.17429	7.14408
0.51351	-0.696817	-0.500753		-0.124837	0.806517	0.577881		0.0251586	0.122587	-0.316799		-28.7253	39.4718	78.1512		1.02822	6.43043	4.00148		3.3038	5.01804	5.60495
0.687591	-0.440302	-0.577367		0.0372893	0.991691	0.123119		-0.188468	-0.0154195	-0.0265776		-21.7635	-33.6838	22.3012		2.55373	4.06078	4.80544		1.97324	5.54095	3.97076
0.652986	-0.612527	-0.445443		0.0298866	0.812896	0.581642		0.153743	-0.0946261	-0.118565		-10.3404	21.3546	69.8584		2.08826	4.47979	6.11242		3.72616	5.87707	6.15939
0.588407	-0.716248	-0.375188		-0.394391	0.733984	-0.552923		0.374607	0.0530279	-0.109831		1.25418	75.968	-60.422		1.46678	6.78958	5.5988		3.76556	6.57727	7.50445
0.520857	-0.679207	-0.517094		0.0113453	0.777735	-0.62849		0.118109	0.0774787	-0.0124675		32.3803	-10.4372	-69.2749		0.721251	4.64252	6.44442		3.92967	5.48135	6.44816
0.504957	-0.604597	-0.61602		-0.130446	0.973545	-0.187599		0.0567581	0.435624	-0.180682		9.63231	23.1408	-26.7896		1.32595	8.27547	5.33754		4.33644	5.86255	6.94411
0.0422422	-0.848528	-0.527462		0.193998	0.979196	-0.0594947		0.38873	0.126707	-0.483391		-21.053	-56.2428	-11.3548		6.14012	5.77273	4.36932		5.37951	5.97135	7.01302
0.0946162	-0.774203	-0.625825		0.487396	0.754989	0.438676		0.0871846	0.462089	-0.268578		-21.947	-101.437	33.6051		1.63049	6.99197	3.50369		5.9468	4.64922	7.41291
0.417374	-0.626732	-0.658032		0.821267	0.0686317	0.566402		0.111243	0.441461	-0.241455		61.2836	-86.2365	61.0563		3.41307	4.68673	3.05309		6.17631	3.61802	7.1823
0.457993	-0.725328	-0.513948		0.568741	0.0296338	0.821983		0.342842	0.0573496	-0.252115		13.4582	-69.8016	65.5557		1.02662	4.7997	4.94635		6.31717	3.93213	7.06508
-0.0251575	-0.819402	-0.572667		0.263139	0.203455	0.943061		0.0726482	0.409296	-0.472073		23.9582	-8.92076	85.7922		1.77545	7.72271	6.83525		6.42795	2.92592	5.78497
0.573405	-0.664237	-0.479579		0.612087	0.163127	0.773783		-0.0523767	0.236573	-0.181313		90.6438	-38.7375	79.1745		2.31143	8.18634	5.55868		6.56137	3.29742	5.75319
0.757688	-0.558747	-0.33721		0.461682	0.139944	0.875937		0.0521119	0.00728363	-0.021163		69.0624	1.79041	84.9855		3.47108	4.35994	6.17612		2.30916	6.93316	4.92264
0.470045	-0.614044	-0.63404		-0.01825	-0.119339	0.992686		-0.109355	0.132675	-0.137183		79.9068	140.285	97.26		3.47083	6.68273	7.04164		1.89148	7.62939	5.50182
0.798401	-0.405419	-0.445187		-0.434904	-0.0524815	0.898946		-0.0908589	0.366937	0.191257		-20.1693	203.471	101.122		6.6468	5.98119	3.35385		1.96699	7.90614	6.36721
0.651646	-0.504817	-0.566143		0.645888	-0.0446293	0.762127		0.0312779	0.132474	0.136627		-45.2441	-70.9291	-5.85907		6.3482	5.08091	3.35591		5.08045	5.54127	6.81079
0.717491	-0.291033	-0.632855		0.0996538	-0.778887	-0.619196		-0.205354	0.180413	-0.000371024		-83.9616	-32.9347	-139.677		6.76207	5.33507	3.81297		4.5849	5.37496	6.8031
0.781138	-0.490427	-0.386399		0.0770929	-0.958204	-0.275503		-0.0970121	-0.024038	-0.0469641		-113.026	-52.1589	-92.004		1.18108	7.43146	6.01066		4.17965	4.95569	5.35406
0.395048	-0.827239	-0.399516		-0.381618	-0.681825	-0.624085		0.173038	0.0428598	-0.0367295		-76.4219	19.7449	-173.448		5.80453	8.14287	4.53662		4.2728	4.50341	4.86222
0.740271	-0.364102	-0.56518		-0.649656	-0.531115	-0.543933		-0.0514812	-0.0641147	-0.0577743		-11.3871	53.9913	-165.505		1.08042	4.03675	6.06183		5.20531	2.86688	4.50699
0.497341	-0.533644	-0.684015		0.468897	-0.87192	0.141036		-0.112151	0.0914134	-0.0533814		111.585	-18.1938	-2.30281		3.47947	5.70692	7.21639		6.23077	2.81487	5.48692
0.409781	-0.46604	-0.784147		0.334832	-0.64349	-0.688337		-0.209223	0.0478668	-0.106198		93.5923	-31.4862	-90.4426		2.90881	2.23242	4.81112		6.19637	3.14837	5.69083
0.486443	-0.747892	-0.451698		0.330027	-0.567198	-0.754565		0.146471	0.273937	-0.177862		-68.0219	-118.075	-133.147		4.05943	8.25725	2.96853		4.7734	5.44897	4.04829
0.683074	-0.488036	-0.543351		0.991676	-0.107979	-0.0701385		0.0262765	0.229746	0.113231		6.43564	-137.492	-6.08201		3.19044	6.45167	7.0127		4.49991	6.07099	4.41287
0.346962	-0.457534	-0.818706		0.873515	-0.399155	-0.27865		-0.0319914	0.193256	-0.240565		-5.11891	-190.801	-59.7288		2.30768	2.65259	4.62645		4.90744	5.98571	4.16766
0.360269	-0.771348	-0.524622		0.314765	-0.916256	-0.247787		0.157419	0.167882	-0.25133		-116.665	-164.516	-95.4176		3.76218	2.00116	4.33053		5.20617	5.65224	3.48103
0.171552	-0.638475	-0.75028		-0.347872	-0.19629	-0.916764		-0.0883109	-0.0861581	-0.223475		-80.0924	-46.072	-220.054		6.805	6.59543	4.44864		5.15909	5.07727	3.85655
0.80589	-0.181733	-0.563485		-0.257458	0.0231426	-0.966012		-0.266425	0.504987	0.054665		-40.3428	-24.6025	-200.9		2.66298	7.98382	5.27051		4.92646	5.00707	4.58721
0.492471	-0.686697	-0.534715		-0.233985	0.00847002	-0.972203		0.0368994	-0.0345291	-0.115099		-38.9898	-2.06944	-196.01		2.0905	4.56239	4.08331		4.44005	5.17904	6.35272
0.785189	-0.441791	-0.433933		-0.461324	0.157364	-0.873165		-0.251194	0.450653	0.18614		-19.3202	70.8145	-152.706		1.13242	5.75636	5.33393		4.23702	5.86618	7.4488
0.776667	-0.388404	-0.495914		-0.158755	0.973966	-0.161823		-0.0485304	0.339322	0.161215		-27.3142	19.9843	-21.3115		0.690036	4.77653	6.52996		1.78212	5.44973	3.76672
0.171276	-0.554918	-0.814082		-0.431184	0.758842	-0.488097		-0.177566	0.0157269	-0.300013		-60.6148	37.6374	-98.2055		3.87522	4.64142	4.92555		1.89238	4.25689	3.70164
0.166228	-0.567865	-0.806163		-0.229958	0.664352	-0.711165		-0.057667	0.146308	-0.489809		31.5953	8.22678	-97.5845		1.89026	8.59826	5.68359		3.90596	3.33429	5.49445
0.454431	-0.821864	-0.343559		-0.239769	0.786549	-0.569079		0.446286	0.0928876	-0.303287		-5.57187	-0.106386	-66.1555		2.89487	4.4344	3.69005		4.31697	5.57768	6.79708
0.55614	-0.548032	-0.624795		-0.200078	0.921901	0.331764		-0.00457362	0.446126	-0.313584		-61.1794	-12.737	-30.9935		3.04056	6.80427	2.49123		4.58804	5.84323	6.81386
0.231896	-0.491226	-0.839596		0.0761622	0.26347	0.961656		-0.194978	0.0828452	-0.505161		-38.9618	17.3171	13.4172		5.83134	3.91009	5.5486		4.04807	5.40273	6.43198
0.48887	-0.514594	-0.704414		-0.37524	0.901416	-0.215972		0.00943884	0.37764	-0.261743		0.515755	3.28763	-24.4446		3.31206	4.78326	3.13788		2.33551	3.63138	3.99218
0.356634	-0.674032	-0.64691		-0.737719	0.285338	-0.611844		0.0510556	-0.0683551	-0.32332		-15.9869	-10.4838	-87.5192		6.10894	5.95816	5.01822		3.8955	3.28829	4.53655
0.508908	-0.428633	-0.746517		-0.558579	-0.468237	-0.684648		-0.166922	0.216112	-0.129809		-17.1939	-16.7448	-153.31		5.64927	6.22815	4.12842		4.90087	3.27981	4.50853
0.451001	-0.785816	-0.423191		-0.280371	-0.47346	-0.835001		0.320049	0.39791	-0.209495		20.7993	-27.0058	-211.198		2.56128	8.25478	5.02781		5.15356	3.1456	4.56102
0.396689	-0.475964	-0.784918		-0.560764	0.149356	-0.814394		-0.171275	0.212205	-0.365227		56.4162	-20.6739	-149.835		4.50066	2.60114	3.8215		4.79359	3.69094	4.44152
0.364778	-0.837457	-0.406943		-0.912074	-0.387625	-0.133672		0.368878	-0.10537	-0.368031		9.1036	32.0966	-70.5464		2.29129	4.25471	5.89611		4.32006	3.52435	4.1253
0.688755	-0.524442	-0.500577		-0.72174	-0.529342	-0.445969		-0.0844584	0.45969	0.0414479		83.0765	84.4883	-188.697		3.70218	8.37964	3.46237		4.92859	3.71713	4.06322
0.256586	-0.60518	-0.753605		-0.581521	-0.394564	-0.711444		-0.109094	0.0886747	-0.264105		144.961	99.666	-309.047		4.75209	7.0485	4.46979		4.99847	3.55533	4.46559
0.303455	-0.808584	-0.50409		-0.387659	-0.29582	-0.873047		0.232775	0.28888	-0.258634		170.556	92.5041	-398.85		6.7263	4.51839	4.44301		5.26046	3.00746	4.68605
0.311807	-0.792115	-0.524719		-0.317059	-0.39614	-0.861711		0.0970363	0.257251	-0.154322		155.505	99.2378	-333.47		4.31252	7.3233	2.134		5.342	2.8039	5.30211
0.637372	-0.442379	-0.630919		-0.390495	-0.188574	-0.901085		-0.20008	0.0576588	0.0313019		121.095	121.473	-330.571		4.7518	3.36671	3.03478		5.14366	2.87697	5.24013
0.149363	-0.867299	-0.47485		-0.253573	-0.176855	-0.951012		0.222658	0.259783	-0.445751		107.825	51.1542	-302.482		3.19058	5.96828	7.3262		5.37613	2.84827	5.33931
0.755491	-0.407757	-0.512803		0.0682313	-0.167046	-0.983585		-0.0114714	0.282118	0.143524		109.721	-62.4005	-254.022		1.71129	7.55289	3.60068		6.03963	3.44494	6.26756
0.393782	-0.466719	-0.791903		0.190739	-0.110697	-0.975379		-0.12544	-0.0249605	-0.139895		103.127	-93.433	-237.493		2.72095	7.42809	4.3841		6.144	4.09273	6.70554
0.655623	-0.343791	-0.672285		-0.591869	-0.596179	-0.542458		-0.108075	0.124136	0.0131567		-134.164	126.98	-246.106		6.50062	4.8936	3.77633		3.33726	7.89571	7.00953
0.168872	-0.77763	-0.605618		-0.145493	-0.570667	-0.80819		0.17247	0.349842	-0.242137		74.7236	69.2933	-223.91		5.15655	7.83326	4.7357		2.81327	7.22563	5.95014
0.248523	-0.472756	-0.845422		0.855699	-0.137348	0.498913		-0.269272	0.050714	-0.229304		188.065	-79.3564	197.842		4.59342	6.46985	4.90441		2.92016	3.41992	7.97863
0.542813	-0.360976	-0.758321		0.0731222	0.992723	-0.0956785		-0.318405	0.0962836	0.0146752		23.825	-7.08226	31.3143		1.39787	6.60232	5.71641		1.39658	5.72177	5.21973
0.320177	-0.626608	-0.710527		0.0864625	0.99151	-0.09712		0.197113	0.151801	-0.140828		33.5003	-2.41758	51.8098		1.06743	7.50766	3.79534		1.23145	6.12079	5.29136
0.247054	-0.521208	-0.816889		0.0860239	0.882464	-0.462448		-0.0584927	-0.0836586	-0.167962		63.5368	-3.79074	-42.0367		6.55147	6.31364	4.71375		2.48443	5.26332	5.95642
0.379717	-0.788684	-0.483521		0.477009	0.428588	0.767316		-0.0134477	0.36179	-0.119422		42.0635	-71.5058	203.288		5.59776	7.5436	5.49485		2.85963	3.23907	7.6841
0.224714	-0.626306	-0.746488		0.19504	0.581353	0.789929		-0.0943481	0.222257	-0.366165		17.0737	-56.0138	230.008		3.4486	4.64734	2.65153		2.55882	2.80745	6.64872
0.0291387	-0.69779	-0.715709		-0.0368826	0.58546	0.809862		0.15595	0.355155	-0.382217		-16.9168	-36.7247	209.299		3.12106	4.62814	2.93871		2.37538	2.9419	5.53703
0.391182	-0.778082	-0.491493		-0.376832	0.379907	0.844789		0.0813259	0.261744	-0.352991		-40.7583	19.0391	170.439		1.38778	7.70198	6.7216		2.41263	3.07159	4.97557
0.385136	-0.541475	-0.747312		-0.425005	0.714259	0.556062		-0.0931574	0.200646	-0.218478		-114.074	-26.6206	78.3214		3.35074	4.18849	6.30814		2.40238	5.06901	3.08346
0.102583	-0.814642	-0.570819		-0.311031	0.239791	0.919652		0.0878043	0.46975	-0.32158		-192.677	-100.739	126.998		1.2162	7.9262	6.29529		3.65231	5.77241	3.11148
0.786434	-0.43612	-0.437403		-0.573491	-0.717818	0.394773		-0.184059	0.152566	0.270688		-334.774	-144.684	-30.7128		1.64553	5.14138	5.15103		4.79334	6.27477	3.23467
0.858255	-0.27826	-0.431242		-0.590321	-0.676261	0.440673		-0.10258	0.182947	0.103411		-459.929	-161.19	11.1866		3.47008	4.65645	4.07856		4.71901	6.41287	3.29487
0.446807	-0.465554	-0.763952		-0.474695	-0.663774	0.577987		0.0859842	-0.0523356	-0.109074		-422.068	-193.274	73.1773		5.47496	6.91525	2.76523		4.76188	6.77388	3.48965
0.679833	-0.693626	-0.23814		-0.2777	-0.641071	0.71548		0.493378	-0.0362773	-0.158421		-355.738	-220.969	117.536		4.3616	4.71332	5.83034		4.89862	7.01177	3.76075
0.30284	-0.830944	-0.466713		0.0463135	-0.654551	0.754598		0.206384	0.193113	-0.288647		-268.674	-228.514	111.697		4.66569	3.96791	6.52166		6.05162	7.1494	5.90869
0.383414	-0.664659	-0.641266		0.303732	-0.714754	0.629979		0.0145655	0.010897	-0.130391		-191.127	-185.665	46.3384		4.52382	4.60993	5.87694		6.15609	6.94125	6.44385
0.705703	-0.495914	-0.506017		0.467223	-0.634076	0.616158		0.0767752	0.19399	0.0536819		-125.215	-127.611	8.57093		3.62255	7.26132	4.9535		6.12789	6.35153	6.96758
0.293047	-0.55262	-0.780214		0.474536	-0.156961	0.866129		-0.0872005	0.0922334	-0.339102		-91.261	-84.6144	2.8573		2.90859	4.42096	3.53842		4.94961	5.81987	6.83674
0.43346	-0.495229	-0.752901		0.40663	-0.63074	0.660923		-0.1252	0.123872	-0.267678		-106.992	-85.6806	-12.1858		6.21461	4.02602	4.07654		4.78731	5.60906	6.56906
0.676265	-0.611292	-0.411082		0.734412	-0.331421	0.592283		0.170804	-0.0369783	-0.118908		-131.031	-154.582	9.31938		1.79504	8.35663	4.21346		4.10362	5.39338	4.4248
0.302811	-0.827734	-0.4724		0.367905	0.300571	0.879945		0.243124	0.0251721	-0.375195		-117.841	-103.673	34.9896		3.69482	5.53333	2.36533		3.66307	5.30155	4.64505
0.37453	-0.485419	-0.789998		0.173052	0.650599	0.739442		-0.104878	0.170256	-0.415017		-86.5945	-73.2892	45.2361		3.92184	2.36094	3.55408		3.4204	5.41321	5.03874
0.356303	-0.804626	-0.475001		-0.510687	0.427124	0.746166		0.290664	-0.220594	-0.186286		-144.049	31.4408	43.3712		2.25599	7.01609	5.51988		2.27915	6.23689	3.32263
0.396795	-0.57542	-0.715155		-0.448233	0.603357	0.659582		-0.0820775	0.205324	-0.251637		-128.776	35.221	77.7482		3.54988	7.14521	1.79653		2.02831	5.83058	3.13827
0.400314	-0.798154	-0.450222		-0.424411	-0.0331394	0.904863		0.211582	0.161924	-0.266791		-197.632	-103.969	55.3001		1.7821	6.87499	6.9952		4.94433	6.59251	3.56802
0.712595	-0.625524	-0.317692		-0.25463	-0.529245	0.809359		0.0310418	-0.0196946	-0.0579841		-213.012	-138.253	15.8326		0.715761	4.23908	5.18832		5.13025	6.88744	3.85886
0.65694	-0.584128	-0.47668		0.19745	-0.761745	0.617056		0.260477	0.0583231	0.0118962		-179.451	-148.536	-17.7976		4.0516	5.17348	5.24307		5.60185	7.22256	4.65649
0.51383	-0.637346	-0.574254		0.271752	-0.256164	0.927648		0.0618717	0.254423	-0.118666		-140.766	-140.242	53.6304		4.30669	4.33102	6.73087		6.01863	6.97397	6.23309
0.307287	-0.33049	-0.892385		0.395654	-0.808864	0.434967		-0.263054	-0.0566494	-0.140122		-145.211	-140.884	-38.0097		3.79332	2.45326	5.05433		5.64846	7.2195	6.99972
0.464157	-0.296207	-0.834757		-0.0158444	-0.992174	-0.123854		-0.0714667	-0.138138	-0.092772		-194.62	-71.356	-141.83		5.17617	5.66552	2.13874		5.03303	7.77719	7.14724
0.422487	-0.740996	-0.521948		-0.52084	-0.841716	-0.142265		0.12643	0.284758	-0.220786		-203.441	104.905	-136.754		2.66088	2.61481	4.60921		3.79179	7.6531	7.85164
0.492266	-0.437097	-0.752742		-0.503647	-0.804062	-0.315949		-0.137216	-0.048917	-0.236683		-157.575	135.242	-159.826		4.02068	4.3119	6.93722		3.38002	6.65463	8.2166
0.750427	-0.464708	-0.470007		-0.177218	-0.881043	-0.438586		-0.0798997	-0.0120731	-0.00578599		218.788	133.681	-102.331		3.91874	2.39004	3.51961		3.32044	3.24725	6.78392
0.540114	-0.433337	-0.721455		0.646929	-0.470929	-0.599757		-0.110171	0.227869	-0.178687		260.263	-54.8792	-126.2		3.33262	7.21383	4.31179		4.78438	3.52764	7.35627
0.419191	-0.813571	-0.402965		0.823585	-0.193364	-0.533215		0.387426	0.260512	-0.289862		186.703	-157.955	-135.746		1.5398	7.23987	4.24144		6.68408	5.29838	6.7814
0.388421	-0.582861	-0.713724		0.817851	-0.219812	-0.531791		-0.0943174	0.147554	-0.296511		74.6147	-172.192	-135.844		4.28464	2.78533	5.51441		6.7808	5.97548	6.54819
0.552309	-0.505613	-0.662805		0.714264	-0.242061	-0.656684		-0.0859372	0.125263	0.0391646		116.385	-205.592	-222.376		1.98312	8.48025	5.16775		6.71026	6.08845	6.50205
0.0898199	-0.7196	-0.688555		0.414039	-0.563779	-0.71465		0.0396347	0.454586	-0.239598		-65.9725	-137.865	-278.709		5.30552	6.68422	6.11415		5.57939	7.22543	7.0291
0.436813	-0.600294	-0.669956		-0.353042	-0.751358	-0.557515		0.0469093	-0.0161765	-0.13988		-103.867	98.6209	-233.979		3.9012	2.11602	4.87873		3.87721	7.73487	7.5976
0.124277	-0.564637	-0.815929		-0.579197	-0.337062	-0.74224		-0.183002	0.0460818	-0.352849		-47.758	155.571	-246.62		0.998321	5.22282	5.84086		3.21523	7.43746	7.18428
0.500904	-0.397799	-0.768668		-0.0453086	0.442703	-0.895523		-0.148791	-0.036165	-0.193625		87.4764	14.5621	-149.014		0.556504	6.05793	4.42872		4.37839	3.42322	5.81788
0.613903	-0.672287	-0.413707		-0.0917171	0.307939	-0.946975		0.134372	-0.174226	-0.163983		90.8182	16.2554	-201.997		1.12848	6.66487	4.91446		4.75333	3.09084	5.52856
0.357121	-0.62731	-0.69206		0.00663599	-0.0594405	-0.99821		0.182459	0.32783	-0.251621		88.319	-16.073	-224.012		3.6538	6.74411	1.75812		5.54857	2.93988	5.25045
0.427393	-0.480734	-0.765657		0.011508	-0.837059	-0.546992		-0.233552	0.198084	-0.355689		-124.795	3.83331	-296.847		4.312	8.12406	5.00858		4.49464	7.86978	7.26089
0.315122	-0.600639	-0.734799		-0.0933966	-0.928803	-0.358612		-0.0349766	0.126647	-0.326748		-123.078	24.9376	-227.523		0.770838	5.06012	6.12771		4.56399	7.87254	7.38393
0.595049	-0.726248	-0.344209		0.126235	-0.907602	-0.400404		0.121653	0.00241056	0.0111449		-88.4407	-27	-168.859		3.16586	6.90088	5.13982		4.85368	7.70361	7.41008
0.242201	-0.729656	-0.639485		0.289323	-0.776138	-0.56027		0.0290969	0.345569	-0.285711		-67.0322	-34.3706	-121.895		6.52355	5.21088	4.93056		5.57682	6.25656	7.47638
0.511864	-0.668552	-0.539475		-0.217804	0.693101	-0.687148		0.175407	0.457701	-0.193016		20.5369	22.0259	-179.281		4.4753	6.773	5.99118		3.83104	3.3184	4.76794
0.359048	-0.557781	-0.748308		-0.174396	0.981768	-0.0756119		-0.0681397	0.45993	-0.411099		-51.5378	32.632	-12.1289		2.45818	2.52978	4.21858		1.68568	5.08919	3.50686
0.253998	-0.824277	-0.506016		0.0532773	0.99572	-0.0755232		0.298577	0.0721996	-0.367425		37.5704	-20.4366	17.605		0.577376	4.61307	5.79758		2.20214	6.0785	4.95984
0.374002	-0.639355	-0.671825		0.563536	0.698163	-0.441582		0.129818	0.235914	-0.222641		155.996	-8.38793	-21.0784		5.69561	5.20004	4.81104		1.37979	6.077	6.05898
0.461929	-0.772325	-0.436045		0.651491	0.387739	0.652087		0.050011	0.36661	-0.389046		127.084	51.7862	59.4683		5.08595	4.21518	6.26052		1.53201	4.56401	7.70218
0.15641	-0.726127	-0.669534		-0.347398	0.180893	0.920104		0.0193494	-0.160924	-0.294215		-123.075	81.6752	141.564		2.76415	7.94839	5.61149		2.48377	3.80401	5.74781
0.781079	-0.565387	-0.265052		-0.521283	0.0287942	0.852898		0.194434	-0.0167757	-0.043948		-175.132	126.265	154.883		3.43928	7.75926	5.14293		2.48125	3.67354	5.69674
0.536169	-0.492555	-0.685501		-0.802369	-0.0882434	0.590268		-0.00246389	-0.0827767	-0.121428		-258.127	175.876	154.055		3.66766	7.36559	1.85325		3.40669	3.9023	3.72836
0.374008	-0.494446	-0.784628		-0.894857	-0.123517	0.428923		0.0345848	0.153147	-0.137859		-274.343	204.692	119.301		1.80596	3.98279	3.94742		3.66712	3.87796	3.49075
0.603395	-0.485336	-0.632742		-0.905221	-0.318132	0.281721		-0.168952	0.129008	-0.0251848		-274.259	119.096	18.7997		2.64258	7.55389	5.51031		4.31867	3.65076	3.39836
0.629955	-0.552429	-0.545875		-0.868188	-0.204031	0.45235		-0.0381869	0.181816	-0.0726588		-289.646	53.9479	90.9967		3.37294	5.809	4.62125		3.80848	4.53506	2.98397
0.727064	-0.158923	-0.667923		-0.756363	-0.607548	0.242486		-0.10098	0.0165636	0.132899		-207.411	139.304	-51.8335		4.95768	6.27247	1.71181		3.30104	8.11318	4.75708
0.73543	-0.321256	-0.596605		-0.762635	-0.43257	0.480906		-0.171362	0.133966	0.0686338		76.2295	259.691	-9.91709		3.64409	6.29338	4.66179		1.92651	6.40459	7.9308
0.690022	-0.445875	-0.570146		-0.269597	-0.606893	0.747662		0.0076319	0.0747893	0.0637209		55.7925	143.182	43.6018		3.72532	5.4437	3.17386		2.18243	3.82442	7.32385
0.436601	-0.588926	-0.680107		-0.502505	0.154082	0.850733		-0.0418797	-0.0314181	-0.180333		13.9982	113.294	104.703		0.867939	6.71233	4.79429		2.4775	3.25259	5.83531
0.161426	-0.714107	-0.68117		-0.921623	-0.125887	-0.367101		0.14905	0.317073	-0.356369		87.7489	141.558	-53.8489		0.434692	4.75073	5.27398		3.54169	3.32969	6.17421
0.793601	-0.543757	-0.272994		-0.805991	-0.239308	0.541396		-0.244437	0.0930397	-0.0229415		4.02448	186.357	104.492		3.27804	2.71179	3.775		2.47383	3.13199	6.13318
0.517599	-0.43461	-0.737025		-0.986607	-0.14032	0.0831688		-0.113568	0.214783	-0.237381		40.1545	175.154	7.34391		3.86086	7.90874	2.68686		2.78737	3.03238	6.11128
0.479265	-0.613718	-0.627419		-0.498334	-0.855542	0.140394		-0.0746311	0.13474	-0.0991906		91.4846	152.01	-9.61712		1.96464	7.89354	6.35958		2.67772	3.37025	6.90363
0.722887	-0.56214	-0.401787		-0.216867	-0.118399	0.968995		0.148671	0.0133193	-0.00913588		17.0137	123.436	158.238		4.07983	7.80137	5.9293		2.20181	3.46385	6.63351
0.726984	-0.469935	-0.500655		-0.13899	0.283471	0.948855		0.0651164	0.256957	0.0979479		-71.2218	29.9821	86.9729		4.23971	7.88457	4.38096		3.03094	4.58644	5.63947
0.443416	-0.479955	-0.756985		-0.312851	-0.228301	0.921956		-0.014017	-0.0593955	-0.165388		-218.038	-73.0421	85.435		5.28933	7.73191	4.21231		3.95895	5.10058	3.51179
0.562502	-0.331916	-0.757247		-0.214727	-0.23529	0.947909		-0.302219	0.188026	-0.0263222		-224.702	-118.539	92.5588		5.43549	5.50943	3.78163		4.48202	5.85091	3.21948
0.538262	-0.575941	-0.615276		0.798407	-0.592867	0.105145		-0.0446016	0.411329	-0.169972		-102.268	-247.615	-63.5588		5.02956	8.33341	4.61033		6.4147	6.92958	5.22617
0.574924	-0.441876	-0.688628		0.758981	-0.521103	-0.390384		0.111997	0.177217	0.0195136		-13.574	-218.25	-160.009		1.9288	7.54438	6.7263		6.47807	6.87567	5.37141
0.625911	-0.105356	-0.772745		0.658067	-0.736017	-0.158831		-0.234424	-0.021885	0.0086849		-135.332	-283.638	-162.861		2.38301	4.20565	5.24603		6.2225	7.23359	5.61635
0.554848	-0.631015	-0.542184		0.0489284	0.556281	0.829552		-0.0235144	0.130217	-0.329976		-73.4293	-31.5383	70.6042		3.07633	3.13213	3.57021		3.55724	5.38349	5.60729
0.0873257	-0.544884	-0.833952		0.122894	0.880167	-0.458478		-0.119274	0.24645	-0.484301		-16.9196	-64.9694	-57.3878		2.43077	7.59955	3.44738		6.14884	4.8119	7.19536
-0.0110145	-0.688029	-0.7256		0.0670242	0.893886	-0.443256		-0.0117194	-0.0758721	-0.324534		-34.5041	-73.9753	-64.8928		4.44336	4.00643	6.64798		5.7274	5.45375	7.21911
0.322447	-0.564058	-0.760175		0.261947	0.290534	-0.920312		-0.119316	0.239176	-0.492231		78.2571	-44.078	-98.6197		2.47671	6.24064	7.27741		4.53285	5.22505	5.46939
0.157505	-0.55163	-0.819082		0.202408	0.361228	-0.910244		0.0667324	0.485641	-0.514157		34.0388	-46.722	-88.5062		3.74807	8.76135	3.5705		4.29204	5.26468	5.58533
0.626751	-0.416884	-0.658324		0.402451	0.200717	-0.893166		-0.099892	0.0923343	-0.03483		18.6321	-79.8733	-79.5998		3.11853	5.84732	7.65198		4.19904	5.34511	4.92534
0.713966	-0.447267	-0.538707		0.95839	-0.277783	0.0657697		-0.033332	0.231655	0.0237534		24.0806	-284.122	-18.4223		6.53718	6.10798	3.48653		5.07964	6.24591	4.35614
0.44572	-0.550551	-0.705852		0.931284	-0.362904	-0.0317965		-0.0768193	-0.0154483	-0.160252		-14.0631	-294.514	-81.4781		3.11405	4.83827	4.46593		5.61859	6.22	4.10964
0.795654	-0.522451	-0.306561		0.601622	0.664922	0.44264		0.242557	-0.0122186	-0.0067018		52.0655	-126.79	129.251		1.97114	7.13599	4.82613		4.13614	3.75689	7.96478
0.356914	-0.82906	-0.430432		0.534496	0.491127	0.687829		0.305596	0.107346	-0.183552		117.596	-64.4299	273.881		4.43934	8.23686	4.18166		3.16292	2.88478	7.5007
0.507884	-0.591087	-0.626634		0.433526	0.410758	0.802081		0.067362	-0.000498499	-0.244319		109.758	-32.1125	322.629		5.25277	8.20587	4.05622		3.0543	2.52259	6.77019
0.409776	-0.808853	-0.421711		0.239727	0.690001	0.682957		0.3743	0.201257	-0.306527		46.7934	-39.7409	219.715		6.4504	6.30424	4.61395		2.75318	2.65738	6.0859
0.417659	-0.445903	-0.791664		0.044499	0.610855	0.790491		-0.146186	-0.105165	-0.238275		13.4197	-41.0695	261.167		4.61069	7.54187	6.0469		2.47535	2.7853	5.38944
0.435433	-0.730049	-0.526712		-0.262409	0.625096	0.735117		0.00434504	0.191367	-0.404993		-55.4498	0.368151	173.371		6.40824	5.41753	3.3832		2.51123	3.6569	4.48718
0.20548	-0.786865	-0.581912		0.907802	-0.100286	0.407232		0.123474	-0.221791	-0.165289		-34.0365	-255.186	113.151		1.53798	7.85515	6.77872		5.52887	6.39574	4.97599
0.459688	-0.426954	-0.778715		0.972809	-0.0945296	-0.211439		-0.188405	0.35694	-0.401598		68.0045	-171.33	-50.0783		5.64754	4.87909	2.53001		5.67064	6.22091	4.42712
0.537373	-0.646756	-0.541237		0.343246	-0.462869	-0.817273		0.137261	0.153242	-0.141725		-46.5618	-116.441	-146.388		5.23479	6.37192	2.46528		5.64055	5.9287	3.62791
0.707977	-0.553377	-0.438797		-0.417012	-0.469721	-0.778115		0.357532	0.0167597	-0.179632		-119.064	-59.8109	-247.57		2.21541	6.3805	7.86768		5.41775	4.9957	3.44753
0.625464	-0.619435	-0.474442		-0.538595	-0.653661	-0.531641		0.272891	0.0869824	0.00192317		-200.274	-38.1137	-227.423		0.791991	5.64217	5.9071		4.40135	7.54068	4.3744
0.258163	-0.44225	-0.858933		-0.693223	-0.674096	-0.255023		-0.181468	-0.0964084	-0.318768		-215.454	-3.34167	-165.938		0.959528	6.8054	3.93069		3.9452	7.96791	4.765
0.386434	-0.543065	-0.745486		-0.722835	-0.531047	-0.442152		-0.078228	0.355486	-0.399676		-121.984	66.9845	-176.31		4.57655	6.69957	5.43259		3.42404	7.92736	5.55182
0.556104	-0.348163	-0.754672		0.836427	-0.153485	-0.526149		-0.112567	-0.100291	-0.0498987		79.4568	-92.4082	-46.9796		4.27935	5.20092	2.19526		3.53789	6.5153	4.83511
0.603784	-0.468044	-0.645275		0.911616	-0.211466	0.352476		-0.105984	0.0927751	0.0276186		112.808	-28.8026	51.865		3.19437	6.11095	4.78035		1.13366	6.15498	6.56691
0.713018	-0.378936	-0.589926		0.966043	-0.258362	0.0030595		-0.0218369	-0.0444757	-0.0234913		29.4339	-194.408	-15.1646		3.80566	2.99432	3.62549		6.2619	6.34637	4.95422
0.741311	-0.611215	-0.277264		0.781823	-0.544868	-0.303105		0.186014	-0.0484449	-0.0678405		99.6171	-175.922	-153.835		2.89928	7.86067	2.48849		6.43101	6.30185	5.21909
0.580072	-0.636395	-0.508447		0.737528	0.00504109	-0.675298		-0.0563937	0.325984	-0.182186		43.821	-80.2087	-84.2104		5.05549	5.00894	5.83077		6.01371	6.14888	4.90435
0.772944	-0.408132	-0.485784		0.697178	-0.174288	-0.69539		0.0921497	0.139654	0.197312		69.6457	-121.624	-133.891		4.60976	2.50018	4.36311		5.89545	6.09229	4.54137
0.603314	-0.59944	-0.526007		0.725632	-0.388872	-0.567658		0.168729	-0.0674686	-0.134059		105.384	-189.803	-207.044		0.771461	6.69477	4.24218		6.1981	6.31339	4.73375
0.653164	-0.577832	-0.489375		-0.0157982	-0.842451	-0.538542		0.0921176	0.120619	0.00168912		-122.644	-97.1686	-209.344		1.94194	3.07119	4.19966		4.94168	7.91055	5.5291
0.328902	-0.743886	-0.58177		-0.454669	-0.757216	-0.468936		0.0640902	-0.106561	-0.191796		-155.413	-10.841	-194.312		5.85294	6.61099	3.48531		4.31404	8.06831	6.13617
0.407315	-0.61687	-0.673473		-0.407803	-0.67383	-0.616157		0.0338405	0.396228	-0.240873		-116.251	25.212	-218.273		3.35871	6.08398	2.90945		4.13843	7.99805	6.53156
0.789353	-0.423141	-0.44483		-0.39564	-0.907706	-0.139779		0.00800384	0.172233	0.111285		-269.932	-13.6488	-182.355		1.69082	7.39083	7.3028		4.34598	8.28808	6.10182
0.609134	-0.485838	-0.626831		-0.424459	-0.893011	-0.149553		-0.0160297	-0.00639143	-0.0501299		-282.34	55.7668	-222.605		2.04708	5.97475	7.79737		3.90508	8.41189	6.1028
0.455616	-0.688667	-0.56405		-0.566949	-0.817315	-0.102789		0.11746	0.341269	-0.186274		-247.912	90.3507	-202.528		1.69182	8.42537	5.82485		3.63943	8.40179	5.92742
0.595846	-0.52128	-0.61093		-0.819559	0.496202	0.286543		-0.00812643	0.11653	-0.0019481		-110.475	-20.8154	-1.68864		3.98947	2.27275	4.69276		2.02152	5.7723	3.11185
0.55437	-0.484447	-0.676746		-0.178192	0.539852	-0.822683		-0.0430095	0.10022	0.0369845		10.0759	-17.9343	-159.548		6.53928	5.99299	4.6858		4.00401	3.29862	4.56454
0.651369	-0.585082	-0.483113		-0.219768	0.381893	-0.897697		0.189909	-0.0644941	-0.106858		33.6489	-9.2562	-241.006		1.63927	7.38886	5.79749		4.29134	3.19473	4.69644
0.477625	-0.555993	-0.680255		-0.286129	0.528829	-0.799044		-0.247407	0.0833787	-0.0700045		22.2868	30.375	-230.146		2.90314	2.1288	4.41047		4.12773	3.04296	4.793
0.659541	-0.671012	-0.338744		-0.28126	0.792671	-0.540893		0.00814033	-0.0439664	-0.0446293		52.2272	55.3923	-89.1944		2.96457	7.84484	3.10008		3.69243	3.35247	5.4332
0.51571	-0.394051	-0.760768		-0.396441	0.676062	-0.621107		-0.066141	0.0614989	-0.141296		27.7815	80.6357	-99.9898		6.76201	4.56244	4.39466		3.53878	5.31915	7.11544
0.287129	-0.6299	-0.721653		-0.343899	0.77452	-0.530898		-0.00551222	-0.0185071	-0.324347		40.2289	78.6823	-73.7646		3.2403	6.38673	7.47162		3.72003	5.59713	7.27581
0.42632	-0.701176	-0.571493		-0.207673	0.876288	-0.434732		-0.0272881	-0.379488	-0.175447		69.9279	77.69	-39.1839		6.1778	4.75903	3.22506		2.99953	5.86165	7.10559
0.714371	-0.547357	-0.435975		-0.18835	0.923311	-0.334697		-0.0401671	0.0277963	0.00527294		48.058	85.1804	-22.735		0.564978	5.33722	6.20354		2.43745	6.21235	6.78681
[truncated: 18,683 more rows]

## Sheet: Fig1c
Cross correlation matrix
		col_0	col_1	col_2	col_3	col_4	col_5	col_6	col_7	col_8	col_9	col_10	col_11	col_12	col_13	col_14	col_15	col_16	col_17	col_18	col_19	col_20	col_21	col_22	col_23	col_24	col_25	col_26	col_27	col_28	col_29	col_30	col_31	col_32	col_33	col_34	col_35	col_36	col_37	col_38	col_39	col_40	col_41	col_42	col_43	col_44	col_45	col_46	col_47
	0	0	0.409149	0.412015	0.441647	0.356181	0.332118	0.425191	0.257941	0.426767	0.372639	0.380968	0.344635	0.376937	0.382478	0.340354	0.441285	0.309291	0.439685	0.380987	0.402613	0.38404	0.410479	0.407873	0.334286	0.246194	0.346679	0.397645	0.427033	0.412957	0.353812	0.306376	0.359006	0.401362	0.242471	0.355635	0.349997	0.412294	0.453915	0.480682	0.373243	0.364687	0.397238	0.414744	0.455415	0.43008	0.419104	0.347086	0.410324
	1	0.409149	0	0.381264	0.411456	0.443943	0.416247	0.385597	0.419462	0.42111	0.387815	0.360461	0.399952	0.385457	0.410442	0.411172	0.404463	0.361448	0.396449	0.362369	0.385718	0.383275	0.342758	0.41411	0.400223	0.440276	0.429869	0.410068	0.446118	0.435981	0.349825	0.277363	0.351413	0.445444	0.435773	0.396205	0.399981	0.397501	0.446754	0.4046	0.380911	0.407687	0.371629	0.385818	0.470958	0.378127	0.40574	0.386782	0.380843
	2	0.412015	0.381264	0	0.416508	0.407915	0.388992	0.3962	0.395509	0.385179	0.400548	0.396384	0.309496	0.404111	0.392039	0.372497	0.391041	0.328138	0.393675	0.301549	0.381199	0.409668	0.358054	0.28209	0.388695	0.369041	0.3843	0.369856	0.468072	0.401957	0.318268	0.389758	0.378377	0.433424	0.361583	0.325729	0.411598	0.399487	0.364564	0.265644	0.413419	0.320859	0.416709	0.380282	0.450488	0.429476	0.403587	0.359426	0.401837
	3	0.441647	0.411456	0.416508	0	0.388156	0.378765	0.197037	0.410428	0.316992	0.445064	0.201887	0.405545	0.316965	0.335542	0.406449	0.261883	0.401826	0.29271	0.244244	0.372379	0.407216	0.458927	0.314919	0.306019	0.38681	0.346913	0.288364	0.270708	0.181292	0.339415	0.347209	0.2496	0.383878	0.32898	0.355947	0.372217	0.334871	0.473916	0.408034	0.271356	0.415259	0.406037	0.37574	0.428149	0.186498	0.174604	0.301825	0.331362
	4	0.356181	0.443943	0.407915	0.388156	0	0.400526	0.335395	0.240912	0.275	0.351537	0.33328	0.378279	0.357955	0.281753	0.39859	0.295706	0.397687	0.377177	0.394236	0.334659	0.418133	0.428389	0.406671	0.357792	0.297702	0.342601	0.252538	0.458094	0.385952	0.324858	0.3589	0.334356	0.397994	0.322334	0.348466	0.412532	0.403514	0.464576	0.416478	0.327198	0.388907	0.396018	0.413208	0.263952	0.386221	0.418104	0.372191	0.309317
	5	0.332118	0.416247	0.388992	0.378765	0.400526	0	0.38618	0.195752	0.26285	0.311831	0.373559	0.233063	0.446197	0.323382	0.279368	0.376202	0.238526	0.431481	0.371906	0.35093	0.366204	0.406007	0.339375	0.362337	0.213432	0.288682	0.390162	0.432117	0.421741	0.337134	0.320952	0.330715	0.429187	0.274034	0.24889	0.295722	0.39689	0.480379	0.445697	0.381673	0.384591	0.43288	0.416652	0.46466	0.379634	0.418216	0.361909	0.359963
	6	0.425191	0.385597	0.3962	0.197037	0.335395	0.38618	0	0.401193	0.295874	0.409477	0.217628	0.374869	0.329673	0.317402	0.373769	0.242337	0.37893	0.330271	0.190026	0.327446	0.388912	0.453627	0.307543	0.30225	0.393423	0.348404	0.23628	0.315328	0.260375	0.316742	0.353008	0.235163	0.377159	0.347629	0.353471	0.385271	0.331384	0.44105	0.393564	0.248588	0.378453	0.35877	0.352571	0.409121	0.234548	0.287877	0.303064	0.276039
	7	0.257941	0.419462	0.395509	0.410428	0.240912	0.195752	0.401193	0	0.29302	0.296022	0.362758	0.295392	0.39708	0.317877	0.324486	0.382002	0.288673	0.447865	0.37495	0.349465	0.370551	0.399362	0.385173	0.25807	0.091671	0.246987	0.352442	0.482634	0.406631	0.319282	0.302087	0.337022	0.434611	0.165269	0.263723	0.309002	0.418912	0.488896	0.458012	0.409284	0.373622	0.423837	0.452571	0.403007	0.425135	0.441688	0.332848	0.339786
	8	0.426767	0.42111	0.385179	0.316992	0.275	0.26285	0.295874	0.29302	0	0.307665	0.304472	0.290461	0.384646	0.269273	0.354399	0.140138	0.346296	0.336476	0.385851	0.292658	0.329282	0.370635	0.337018	0.390403	0.339508	0.364015	0.324646	0.362623	0.365359	0.283491	0.346487	0.294083	0.401223	0.363926	0.266188	0.274015	0.340017	0.445626	0.40005	0.303153	0.387307	0.373779	0.35028	0.344092	0.343717	0.364498	0.374366	0.274906
	9	0.372639	0.387815	0.400548	0.445064	0.351537	0.311831	0.409477	0.296022	0.307665	0	0.40586	0.38736	0.38995	0.374964	0.372062	0.379605	0.324312	0.418636	0.432463	0.356701	0.292093	0.340601	0.44861	0.43738	0.317006	0.405426	0.418577	0.526008	0.45968	0.347364	0.401935	0.418736	0.49331	0.368867	0.295637	0.395844	0.451464	0.472668	0.449409	0.414409	0.440601	0.407023	0.427616	0.345896	0.45159	0.477333	0.392894	0.336222
	10	0.380968	0.360461	0.396384	0.201887	0.33328	0.373559	0.217628	0.362758	0.304472	0.40586	0	0.326388	0.339007	0.281116	0.371633	0.255933	0.358991	0.273549	0.283066	0.316768	0.393951	0.424705	0.343514	0.189204	0.370183	0.342964	0.287828	0.214298	0.307525	0.307601	0.321564	0.241517	0.339342	0.325278	0.343113	0.342896	0.300968	0.426222	0.411452	0.244353	0.375222	0.385545	0.287082	0.40838	0.240327	0.294408	0.277045	0.280654
	11	0.344635	0.399952	0.309496	0.405545	0.378279	0.233063	0.374869	0.295392	0.290461	0.38736	0.326388	0	0.404556	0.300673	0.286204	0.343829	0.282334	0.388094	0.331003	0.32063	0.371114	0.38951	0.33235	0.361516	0.312966	0.354864	0.335033	0.357406	0.400416	0.285438	0.293023	0.321776	0.382466	0.338876	0.233203	0.264305	0.35473	0.435366	0.40752	0.350276	0.382069	0.419774	0.272846	0.444393	0.389359	0.399433	0.362694	0.33217
	12	0.376937	0.385457	0.404111	0.316965	0.357955	0.446197	0.329673	0.39708	0.384646	0.38995	0.339007	0.404556	0	0.361464	0.427629	0.350797	0.388632	0.333868	0.342981	0.383829	0.384748	0.396051	0.3914	0.364027	0.363612	0.31277	0.309822	0.411475	0.285572	0.341097	0.353864	0.3426	0.395696	0.335641	0.423718	0.399904	0.400319	0.408187	0.367615	0.328568	0.396504	0.313606	0.370493	0.402278	0.326886	0.335154	0.369536	0.365218
	13	0.382478	0.410442	0.392039	0.335542	0.281753	0.323382	0.317402	0.317877	0.269273	0.374964	0.281116	0.300673	0.361464	0	0.350802	0.301587	0.353516	0.362203	0.37273	0.301517	0.389347	0.391751	0.344977	0.353397	0.348445	0.368594	0.274251	0.394922	0.346189	0.26584	0.341471	0.319756	0.376254	0.361068	0.298751	0.376558	0.360734	0.441627	0.400846	0.313834	0.352875	0.390739	0.348576	0.315414	0.343468	0.38588	0.315178	0.276456
	14	0.340354	0.411172	0.372497	0.406449	0.39859	0.279368	0.373769	0.324486	0.354399	0.372062	0.371633	0.286204	0.427629	0.350802	0	0.361627	0.13225	0.359062	0.355948	0.267855	0.352796	0.421674	0.34572	0.366127	0.342623	0.389508	0.350536	0.423348	0.380391	0.313581	0.310535	0.357914	0.326965	0.360992	0.331576	0.269475	0.319439	0.424209	0.419744	0.351736	0.362371	0.411352	0.38761	0.423875	0.369765	0.38173	0.237587	0.31624
	15	0.441285	0.404463	0.391041	0.261883	0.295706	0.376202	0.242337	0.382002	0.140138	0.379605	0.255933	0.343829	0.350797	0.301587	0.361627	0	0.382575	0.297835	0.33276	0.295493	0.357028	0.398585	0.292145	0.356404	0.405311	0.376753	0.280418	0.345642	0.32294	0.298683	0.325136	0.184429	0.349555	0.376298	0.328523	0.254697	0.330161	0.426735	0.369604	0.223576	0.386188	0.362312	0.33363	0.357627	0.279752	0.328061	0.34293	0.258708
	16	0.309291	0.361448	0.328138	0.401826	0.397687	0.238526	0.37893	0.288673	0.346296	0.324312	0.358991	0.282334	0.388632	0.353516	0.13225	0.382575	0	0.326469	0.351245	0.274782	0.319758	0.385681	0.340683	0.367213	0.307652	0.376467	0.374037	0.428208	0.416086	0.308463	0.306958	0.345885	0.336011	0.34308	0.296551	0.29036	0.338492	0.382303	0.381813	0.360878	0.353405	0.40123	0.383424	0.432716	0.376489	0.36993	0.252564	0.324695
	17	0.439685	0.396449	0.393675	0.29271	0.377177	0.431481	0.330271	0.447865	0.336476	0.418636	0.273549	0.388094	0.333868	0.362203	0.359062	0.297835	0.326469	0	0.359326	0.303072	0.371561	0.419361	0.346945	0.384677	0.446513	0.422488	0.373603	0.313037	0.369086	0.333541	0.33798	0.32135	0.268449	0.434146	0.381152	0.374018	0.38802	0.399272	0.388283	0.309848	0.392981	0.332398	0.362727	0.394146	0.350626	0.316986	0.356281	0.34787
	18	0.380987	0.362369	0.301549	0.244244	0.394236	0.371906	0.190026	0.37495	0.385851	0.432463	0.283066	0.331003	0.342981	0.37273	0.355948	0.33276	0.351245	0.359326	0	0.348617	0.391605	0.442681	0.279327	0.292534	0.341738	0.306449	0.256951	0.336305	0.262377	0.312127	0.321485	0.250505	0.368808	0.301937	0.35364	0.358365	0.347396	0.432428	0.349997	0.285495	0.364855	0.367422	0.36957	0.455328	0.282086	0.277289	0.313973	0.332725
	19	0.402613	0.385718	0.381199	0.372379	0.334659	0.35093	0.327446	0.349465	0.292658	0.356701	0.316768	0.32063	0.383829	0.301517	0.267855	0.295493	0.274782	0.303072	0.348617	0	0.375485	0.432372	0.374091	0.353931	0.370412	0.410974	0.345264	0.372871	0.362395	0.257146	0.32177	0.313391	0.230456	0.377674	0.33329	0.343824	0.296183	0.425335	0.428487	0.343583	0.39081	0.327072	0.347779	0.394942	0.35997	0.355448	0.33164	0.144093
	20	0.38404	0.383275	0.409668	0.407216	0.418133	0.366204	0.388912	0.370551	0.329282	0.292093	0.393951	0.371114	0.384748	0.389347	0.352796	0.357028	0.319758	0.371561	0.391605	0.375485	0	0.371851	0.425423	0.431953	0.387954	0.427653	0.41969	0.433092	0.400579	0.331244	0.361803	0.39088	0.435951	0.400775	0.369274	0.29783	0.407083	0.406883	0.41197	0.345291	0.409997	0.386592	0.380164	0.410096	0.397652	0.37259	0.401021	0.346399
	21	0.410479	0.342758	0.358054	0.458927	0.428389	0.406007	0.453627	0.399362	0.370635	0.340601	0.424705	0.38951	0.396051	0.391751	0.421674	0.398585	0.385681	0.419361	0.442681	0.432372	0.371851	0	0.453866	0.452044	0.433964	0.462307	0.451894	0.505441	0.461462	0.365423	0.380379	0.406562	0.488164	0.439412	0.332514	0.396539	0.453748	0.440953	0.407702	0.408107	0.420016	0.413269	0.375779	0.41541	0.454486	0.432813	0.454166	0.449393
	22	0.407873	0.41411	0.28209	0.314919	0.406671	0.339375	0.307543	0.385173	0.337018	0.44861	0.343514	0.33235	0.3914	0.344977	0.34572	0.292145	0.340683	0.346945	0.279327	0.374091	0.425423	0.453866	0	0.354604	0.330624	0.298555	0.273704	0.407388	0.324343	0.352009	0.332556	0.270499	0.364326	0.293926	0.34197	0.373245	0.354001	0.355752	0.252549	0.348612	0.341756	0.407601	0.431461	0.481891	0.334094	0.348759	0.307161	0.350234
	23	0.334286	0.400223	0.388695	0.306019	0.357792	0.362337	0.30225	0.25807	0.390403	0.43738	0.189204	0.361516	0.364027	0.353397	0.366127	0.356404	0.367213	0.384677	0.292534	0.353931	0.431953	0.452044	0.354604	0	0.248866	0.210292	0.311697	0.356671	0.321405	0.331826	0.316395	0.270919	0.368317	0.205681	0.368458	0.353562	0.334988	0.451958	0.422201	0.330235	0.389722	0.429797	0.398099	0.452356	0.315279	0.335783	0.269018	0.334599
	24	0.246194	0.440276	0.369041	0.38681	0.297702	0.213432	0.393423	0.091671	0.339508	0.317006	0.370183	0.312966	0.363612	0.348445	0.342623	0.405311	0.307652	0.446513	0.341738	0.370412	0.387954	0.433964	0.330624	0.248866	0	0.150502	0.363527	0.46833	0.341642	0.323723	0.30901	0.329996	0.430717	0.04962	0.283323	0.322398	0.421478	0.472458	0.42569	0.405945	0.367151	0.427106	0.478576	0.445464	0.396624	0.405605	0.338164	0.361166
	25	0.346679	0.429869	0.3843	0.346913	0.342601	0.288682	0.348404	0.246987	0.364015	0.405426	0.342964	0.354864	0.31277	0.368594	0.389508	0.376753	0.376467	0.422488	0.306449	0.410974	0.427653	0.462307	0.298555	0.210292	0.150502	0	0.323907	0.432435	0.297071	0.334734	0.346214	0.282457	0.421838	0.134673	0.35609	0.363541	0.408938	0.466073	0.39267	0.350826	0.389695	0.415743	0.47143	0.451711	0.338009	0.350705	0.341944	0.379452
	26	0.397645	0.410068	0.369856	0.288364	0.252538	0.390162	0.23628	0.352442	0.324646	0.418577	0.287828	0.335033	0.309822	0.274251	0.350536	0.280418	0.374037	0.373603	0.256951	0.345264	0.41969	0.451894	0.273704	0.311697	0.363527	0.323907	0	0.393095	0.294333	0.334647	0.327022	0.268585	0.352307	0.334377	0.370963	0.347925	0.365939	0.427687	0.352948	0.289416	0.41459	0.405415	0.38588	0.361236	0.287561	0.363826	0.251528	0.28202
	27	0.427033	0.446118	0.468072	0.270708	0.458094	0.432117	0.315328	0.482634	0.362623	0.526008	0.214298	0.357406	0.411475	0.394922	0.423348	0.345642	0.428208	0.313037	0.336305	0.372871	0.433092	0.505441	0.407388	0.356671	0.46833	0.432435	0.393095	0	0.345531	0.395407	0.357987	0.313816	0.346462	0.43364	0.461189	0.380131	0.306485	0.460465	0.51605	0.31179	0.431528	0.365941	0.274084	0.496708	0.302608	0.294589	0.413777	0.373675
	28	0.412957	0.435981	0.401957	0.181292	0.385952	0.421741	0.260375	0.406631	0.365359	0.45968	0.307525	0.400416	0.285572	0.346189	0.380391	0.32294	0.416086	0.369086	0.262377	0.362395	0.400579	0.461462	0.324343	0.321405	0.341642	0.297071	0.294333	0.345531	0	0.314185	0.340304	0.290156	0.387903	0.282202	0.406801	0.362668	0.324575	0.458654	0.406582	0.31669	0.389982	0.379239	0.414087	0.420875	0.23199	0.22651	0.326999	0.332487
	29	0.353812	0.349825	0.318268	0.339415	0.324858	0.337134	0.316742	0.319282	0.283491	0.347364	0.307601	0.285438	0.341097	0.26584	0.313581	0.298683	0.308463	0.333541	0.312127	0.257146	0.331244	0.365423	0.352009	0.331826	0.323723	0.334734	0.334647	0.395407	0.314185	0	0.282667	0.314728	0.358278	0.330484	0.239993	0.317452	0.25504	0.377356	0.365349	0.311492	0.322306	0.321299	0.30937	0.334724	0.351114	0.319309	0.304347	0.255549
	30	0.306376	0.277363	0.389758	0.347209	0.3589	0.320952	0.353008	0.302087	0.346487	0.401935	0.321564	0.293023	0.353864	0.341471	0.310535	0.325136	0.306958	0.33798	0.321485	0.32177	0.361803	0.380379	0.332556	0.316395	0.30901	0.346214	0.327022	0.357987	0.340304	0.282667	0	0.274932	0.299321	0.310189	0.295031	0.224973	0.316666	0.444971	0.433809	0.307863	0.349746	0.340902	0.384089	0.439632	0.339841	0.344066	0.295494	0.32203
	31	0.359006	0.351413	0.378377	0.2496	0.334356	0.330715	0.235163	0.337022	0.294083	0.418736	0.241517	0.321776	0.3426	0.319756	0.357914	0.184429	0.345885	0.32135	0.250505	0.313391	0.39088	0.406562	0.270499	0.270919	0.329996	0.282457	0.268585	0.313816	0.290156	0.314728	0.274932	0	0.309293	0.290907	0.34551	0.300516	0.326394	0.446232	0.387695	0.209873	0.383504	0.357589	0.352497	0.41262	0.238984	0.290982	0.334915	0.306015
	32	0.401362	0.445444	0.433424	0.383878	0.397994	0.429187	0.377159	0.434611	0.401223	0.49331	0.339342	0.382466	0.395696	0.376254	0.326965	0.349555	0.336011	0.268449	0.368808	0.230456	0.435951	0.488164	0.364326	0.368317	0.430717	0.421838	0.352307	0.346462	0.387903	0.358278	0.299321	0.309293	0	0.400019	0.453395	0.355124	0.35185	0.428962	0.440548	0.340272	0.383205	0.362109	0.385693	0.469703	0.368216	0.364988	0.378583	0.338126
	33	0.242471	0.435773	0.361583	0.32898	0.322334	0.274034	0.347629	0.165269	0.363926	0.368867	0.325278	0.338876	0.335641	0.361068	0.360992	0.376298	0.34308	0.434146	0.301937	0.377674	0.400775	0.439412	0.293926	0.205681	0.04962	0.134673	0.334377	0.43364	0.282202	0.330484	0.310189	0.290907	0.400019	0	0.316095	0.329799	0.396763	0.451854	0.394664	0.367175	0.365304	0.425696	0.460303	0.460318	0.343144	0.359542	0.323107	0.363878
	34	0.355635	0.396205	0.325729	0.355947	0.348466	0.24889	0.353471	0.263723	0.266188	0.295637	0.343113	0.233203	0.423718	0.298751	0.331576	0.328523	0.296551	0.381152	0.35364	0.33329	0.369274	0.332514	0.34197	0.368458	0.283323	0.35609	0.370963	0.461189	0.406801	0.239993	0.295031	0.34551	0.453395	0.316095	0	0.323925	0.382514	0.460139	0.425136	0.395693	0.34466	0.431539	0.404802	0.414424	0.406804	0.429346	0.329716	0.314502
	35	0.349997	0.399981	0.411598	0.372217	0.412532	0.295722	0.385271	0.309002	0.274015	0.395844	0.342896	0.264305	0.399904	0.376558	0.269475	0.254697	0.29036	0.374018	0.358365	0.343824	0.29783	0.396539	0.373245	0.353562	0.322398	0.363541	0.347925	0.380131	0.362668	0.317452	0.224973	0.300516	0.355124	0.329799	0.323925	0	0.364583	0.46199	0.435765	0.278679	0.391795	0.418758	0.37985	0.475864	0.371698	0.370743	0.319816	0.349557
	36	0.412294	0.397501	0.399487	0.334871	0.403514	0.39689	0.331384	0.418912	0.340017	0.451464	0.300968	0.35473	0.400319	0.360734	0.319439	0.330161	0.338492	0.38802	0.347396	0.296183	0.407083	0.453748	0.354001	0.334988	0.421478	0.408938	0.365939	0.306485	0.324575	0.25504	0.316666	0.326394	0.35185	0.396763	0.382514	0.364583	0	0.425276	0.441734	0.335138	0.398704	0.377378	0.341848	0.436361	0.286605	0.33343	0.301815	0.285628
	37	0.453915	0.446754	0.364564	0.473916	0.464576	0.480379	0.44105	0.488896	0.445626	0.472668	0.426222	0.435366	0.408187	0.441627	0.424209	0.426735	0.382303	0.399272	0.432428	0.425335	0.406883	0.440953	0.355752	0.451958	0.472458	0.466073	0.427687	0.460465	0.458654	0.377356	0.444971	0.446232	0.428962	0.451854	0.460139	0.46199	0.425276	0	0.326846	0.408385	0.379561	0.422995	0.370896	0.443053	0.458496	0.437155	0.431456	0.418357
	38	0.480682	0.4046	0.265644	0.408034	0.416478	0.445697	0.393564	0.458012	0.40005	0.449409	0.411452	0.40752	0.367615	0.400846	0.419744	0.369604	0.381813	0.388283	0.349997	0.428487	0.41197	0.407702	0.252549	0.422201	0.42569	0.39267	0.352948	0.51605	0.406582	0.365349	0.433809	0.387695	0.440548	0.394664	0.425136	0.435765	0.441734	0.326846	0	0.384638	0.359046	0.42559	0.410275	0.426772	0.417018	0.383824	0.371843	0.412882
	39	0.373243	0.380911	0.413419	0.271356	0.327198	0.381673	0.248588	0.409284	0.303153	0.414409	0.244353	0.350276	0.328568	0.313834	0.351736	0.223576	0.360878	0.309848	0.285495	0.343583	0.345291	0.408107	0.348612	0.330235	0.405945	0.350826	0.289416	0.31179	0.31669	0.311492	0.307863	0.209873	0.340272	0.367175	0.395693	0.278679	0.335138	0.408385	0.384638	0	0.366511	0.349354	0.299319	0.376258	0.260222	0.276387	0.351843	0.293397
	40	0.364687	0.407687	0.320859	0.415259	0.388907	0.384591	0.378453	0.373622	0.387307	0.440601	0.375222	0.382069	0.396504	0.352875	0.362371	0.386188	0.353405	0.392981	0.364855	0.39081	0.409997	0.420016	0.341756	0.389722	0.367151	0.389695	0.41459	0.431528	0.389982	0.322306	0.349746	0.383504	0.383205	0.365304	0.34466	0.391795	0.398704	0.379561	0.359046	0.366511	0	0.39283	0.408894	0.410837	0.423657	0.393851	0.383772	0.409048
	41	0.397238	0.371629	0.416709	0.406037	0.396018	0.43288	0.35877	0.423837	0.373779	0.407023	0.385545	0.419774	0.313606	0.390739	0.411352	0.362312	0.40123	0.332398	0.367422	0.327072	0.386592	0.413269	0.407601	0.429797	0.427106	0.415743	0.405415	0.365941	0.379239	0.321299	0.340902	0.357589	0.362109	0.425696	0.431539	0.418758	0.377378	0.422995	0.42559	0.349354	0.39283	0	0.370395	0.434899	0.363034	0.3969	0.429789	0.341521
	42	0.414744	0.385818	0.380282	0.37574	0.413208	0.416652	0.352571	0.452571	0.35028	0.427616	0.287082	0.272846	0.370493	0.348576	0.38761	0.33363	0.383424	0.362727	0.36957	0.347779	0.380164	0.375779	0.431461	0.398099	0.478576	0.47143	0.38588	0.274084	0.414087	0.30937	0.384089	0.352497	0.385693	0.460303	0.404802	0.37985	0.341848	0.370896	0.410275	0.299319	0.408894	0.370395	0	0.39595	0.357616	0.348797	0.420543	0.358831
	43	0.455415	0.470958	0.450488	0.428149	0.263952	0.46466	0.409121	0.403007	0.344092	0.345896	0.40838	0.444393	0.402278	0.315414	0.423875	0.357627	0.432716	0.394146	0.455328	0.394942	0.410096	0.41541	0.481891	0.452356	0.445464	0.451711	0.361236	0.496708	0.420875	0.334724	0.439632	0.41262	0.469703	0.460318	0.414424	0.475864	0.436361	0.443053	0.426772	0.376258	0.410837	0.434899	0.39595	0	0.455639	0.436576	0.420463	0.38709
	44	0.43008	0.378127	0.429476	0.186498	0.386221	0.379634	0.234548	0.425135	0.343717	0.45159	0.240327	0.389359	0.326886	0.343468	0.369765	0.279752	0.376489	0.350626	0.282086	0.35997	0.397652	0.454486	0.334094	0.315279	0.396624	0.338009	0.287561	0.302608	0.23199	0.351114	0.339841	0.238984	0.368216	0.343144	0.406804	0.371698	0.286605	0.458496	0.417018	0.260222	0.423657	0.363034	0.357616	0.455639	0	0.260028	0.325203	0.310651
	45	0.419104	0.40574	0.403587	0.174604	0.418104	0.418216	0.287877	0.441688	0.364498	0.477333	0.294408	0.399433	0.335154	0.38588	0.38173	0.328061	0.36993	0.316986	0.277289	0.355448	0.37259	0.432813	0.348759	0.335783	0.405605	0.350705	0.363826	0.294589	0.22651	0.319309	0.344066	0.290982	0.364988	0.359542	0.429346	0.370743	0.33343	0.437155	0.383824	0.276387	0.393851	0.3969	0.348797	0.436576	0.260028	0	0.35671	0.336125
	46	0.347086	0.386782	0.359426	0.301825	0.372191	0.361909	0.303064	0.332848	0.374366	0.392894	0.277045	0.362694	0.369536	0.315178	0.237587	0.34293	0.252564	0.356281	0.313973	0.33164	0.401021	0.454166	0.307161	0.269018	0.338164	0.341944	0.251528	0.413777	0.326999	0.304347	0.295494	0.334915	0.378583	0.323107	0.329716	0.319816	0.301815	0.431456	0.371843	0.351843	0.383772	0.429789	0.420543	0.420463	0.325203	0.35671	0	0.290273
	47	0.410324	0.380843	0.401837	0.331362	0.309317	0.359963	0.276039	0.339786	0.274906	0.336222	0.280654	0.33217	0.365218	0.276456	0.31624	0.258708	0.324695	0.34787	0.332725	0.144093	0.346399	0.449393	0.350234	0.334599	0.361166	0.379452	0.28202	0.373675	0.332487	0.255549	0.32203	0.306015	0.338126	0.363878	0.314502	0.349557	0.285628	0.418357	0.412882	0.293397	0.409048	0.341521	0.358831	0.38709	0.310651	0.336125	0.290273	0
	48	0.415786	0.392371	0.406691	0.179954	0.335333	0.418852	0.255219	0.414586	0.32727	0.411224	0.266988	0.375999	0.180462	0.321043	0.376704	0.254772	0.386651	0.269707	0.280732	0.349331	0.387634	0.409366	0.336061	0.337295	0.392884	0.317723	0.2469	0.358499	0.191439	0.313714	0.306367	0.255076	0.336047	0.34588	0.383816	0.337215	0.364082	0.425687	0.37561	0.245336	0.417633	0.320386	0.350587	0.368983	0.205683	0.266517	0.328456	0.33402
	49	0.354375	0.375342	0.351037	0.462698	0.426131	0.386235	0.416335	0.352133	0.406941	0.362179	0.400926	0.379309	0.37726	0.436496	0.314405	0.403942	0.273864	0.40176	0.383145	0.377117	0.3696	0.372708	0.425549	0.338291	0.371126	0.368043	0.402539	0.499152	0.424187	0.335903	0.365135	0.396795	0.442596	0.386478	0.373857	0.367095	0.403946	0.394977	0.394101	0.393002	0.386704	0.391349	0.40349	0.441234	0.43388	0.409431	0.326086	0.38842
	50	0.346904	0.397792	0.385017	0.201876	0.414286	0.314889	0.260355	0.341156	0.375704	0.360829	0.322302	0.389076	0.299647	0.382315	0.381105	0.353032	0.356216	0.400468	0.265348	0.415413	0.345309	0.419451	0.338024	0.325608	0.289809	0.293433	0.344607	0.405913	0.241681	0.355522	0.347945	0.30313	0.451978	0.250714	0.3281	0.362863	0.405473	0.486449	0.429742	0.350614	0.415737	0.422791	0.432083	0.443643	0.282849	0.291111	0.31559	0.386017
	51	0.385566	0.379814	0.410764	0.290575	0.428386	0.381028	0.294103	0.419367	0.359321	0.446155	0.33779	0.393965	0.340245	0.386313	0.370571	0.351574	0.346698	0.378476	0.312787	0.387021	0.293603	0.403864	0.373539	0.355984	0.401178	0.363645	0.382295	0.309083	0.316929	0.344624	0.319695	0.320256	0.386365	0.364335	0.406758	0.350355	0.293144	0.407705	0.415595	0.310921	0.412637	0.373998	0.358199	0.460341	0.23313	0.245794	0.365934	0.348161
	52	0.377111	0.385859	0.429034	0.309518	0.320369	0.390598	0.359863	0.363331	0.30586	0.402965	0.341464	0.338214	0.245476	0.32658	0.35668	0.281575	0.358196	0.268982	0.353496	0.343653	0.357841	0.387512	0.381457	0.395459	0.38596	0.365433	0.308456	0.38337	0.301263	0.300486	0.215939	0.302832	0.301641	0.384972	0.357619	0.267571	0.378723	0.443135	0.410083	0.286993	0.372108	0.293794	0.37598	0.362816	0.330196	0.337666	0.368199	0.355694
	53	0.305707	0.406001	0.412351	0.472577	0.314585	0.406988	0.403209	0.29089	0.431697	0.368798	0.388492	0.400312	0.316069	0.382681	0.400006	0.424944	0.376451	0.410781	0.406923	0.397801	0.417413	0.434964	0.439335	0.327917	0.294099	0.308795	0.375601	0.493414	0.437577	0.370093	0.391368	0.366083	0.426524	0.303295	0.419005	0.462285	0.445604	0.414559	0.44625	0.406195	0.399847	0.382311	0.409689	0.40586	0.419623	0.459122	0.415613	0.387294
	54	0.345734	0.380834	0.271038	0.374373	0.390575	0.245261	0.361913	0.300818	0.315295	0.374668	0.332138	0.100635	0.405432	0.319104	0.248827	0.340814	0.249808	0.364413	0.269296	0.295927	0.380285	0.384898	0.294006	0.321749	0.296882	0.334373	0.29916	0.392806	0.365436	0.275259	0.265432	0.315787	0.351035	0.311762	0.198798	0.255848	0.338746	0.416188	0.373055	0.352969	0.35064	0.430982	0.321824	0.435718	0.373079	0.384793	0.300387	0.317553
	55	0.359064	0.375183	0.362837	0.304008	0.402003	0.287839	0.300902	0.301998	0.331469	0.359393	0.338603	0.308339	0.427837	0.351443	0.346861	0.360025	0.313011	0.388365	0.225191	0.345304	0.307477	0.386364	0.342583	0.338378	0.287572	0.340557	0.38982	0.37372	0.322527	0.284407	0.288984	0.296709	0.424606	0.293305	0.240896	0.326621	0.364666	0.47012	0.437554	0.361563	0.370075	0.386082	0.407485	0.465475	0.331166	0.315728	0.358622	0.323939
	56	0.444702	0.422785	0.418227	0.34085	0.327947	0.429272	0.289989	0.403754	0.33998	0.417353	0.30255	0.388226	0.361308	0.287081	0.394541	0.273744	0.403505	0.372165	0.364046	0.348897	0.369227	0.447577	0.268665	0.3364	0.399632	0.348866	0.23396	0.432006	0.349022	0.319303	0.335578	0.297974	0.388319	0.369388	0.377822	0.397999	0.340527	0.39572	0.358479	0.30776	0.426222	0.393795	0.403506	0.384813	0.333813	0.354846	0.315592	0.214734
	57	0.408594	0.378521	0.362042	0.331981	0.387505	0.347156	0.327426	0.417038	0.365165	0.434717	0.333331	0.380524	0.286132	0.354281	0.398841	0.340731	0.376626	0.363521	0.325367	0.394502	0.396457	0.430033	0.336666	0.32248	0.367704	0.237306	0.323405	0.414293	0.346281	0.350248	0.381181	0.282701	0.384331	0.337325	0.42683	0.396059	0.393974	0.393408	0.349429	0.281833	0.410085	0.383602	0.370407	0.436219	0.286383	0.320501	0.374269	0.371282
	58	0.380165	0.351101	0.458758	0.376295	0.460547	0.374727	0.379513	0.392259	0.398589	0.459905	0.364176	0.397706	0.450132	0.395386	0.395459	0.398005	0.370782	0.41806	0.377661	0.395361	0.409907	0.477123	0.399577	0.382174	0.38892	0.403228	0.426322	0.389311	0.407464	0.361642	0.236044	0.337431	0.423947	0.39322	0.372203	0.361341	0.396873	0.457892	0.480865	0.376124	0.384289	0.421797	0.447153	0.481741	0.364334	0.392634	0.373373	0.376691
	59	0.411215	0.406616	0.403366	0.43869	0.389873	0.394051	0.421335	0.433704	0.35975	0.463183	0.384955	0.402702	0.376014	0.391209	0.380542	0.354219	0.374067	0.35003	0.41387	0.366319	0.368653	0.431514	0.413825	0.392707	0.424146	0.370204	0.415481	0.412181	0.415964	0.345124	0.382368	0.365974	0.365084	0.422127	0.465764	0.400925	0.399605	0.375522	0.385183	0.347597	0.370203	0.336932	0.360122	0.435179	0.367991	0.369994	0.42592	0.375923
	60	0.318738	0.410773	0.3489	0.382749	0.41257	0.244003	0.379796	0.267747	0.333764	0.356749	0.373308	0.275287	0.407882	0.36008	0.101195	0.347926	0.110129	0.363736	0.335916	0.266931	0.34565	0.408254	0.318392	0.334223	0.283792	0.353105	0.354694	0.432439	0.377093	0.316343	0.281615	0.338899	0.341114	0.309593	0.298036	0.233727	0.340189	0.434654	0.398519	0.36014	0.37952	0.428772	0.406581	0.464126	0.366529	0.361088	0.212866	0.318113
	61	0.371792	0.398324	0.390441	0.310726	0.399106	0.358991	0.277567	0.300747	0.406495	0.444908	0.241907	0.377861	0.350759	0.391492	0.327586	0.373737	0.330106	0.393929	0.276778	0.353592	0.421489	0.499545	0.339958	0.14232	0.27378	0.21945	0.299724	0.393503	0.318656	0.336149	0.310818	0.301403	0.394384	0.25741	0.365243	0.347179	0.345105	0.47759	0.435481	0.362501	0.41286	0.415291	0.452677	0.499891	0.313627	0.348886	0.205458	0.302207
	62	0.434678	0.363334	0.411036	0.371377	0.435561	0.487816	0.378714	0.474444	0.42397	0.464746	0.311682	0.427656	0.405549	0.432062	0.42669	0.378537	0.396973	0.374316	0.367676	0.382325	0.418663	0.414842	0.462457	0.380431	0.493183	0.474531	0.437114	0.330873	0.403639	0.361176	0.39599	0.358839	0.3965	0.462432	0.474583	0.420374	0.358723	0.378785	0.40192	0.320059	0.421391	0.377839	0.29286	0.435978	0.340055	0.310771	0.414332	0.392381
	63	0.408554	0.443312	0.439461	0.393388	0.378607	0.277185	0.406595	0.336867	0.24216	0.430986	0.389945	0.337048	0.442316	0.347235	0.34676	0.315933	0.354832	0.408382	0.423953	0.406656	0.329538	0.403702	0.337951	0.417238	0.354174	0.36178	0.403782	0.420556	0.400978	0.346782	0.308946	0.35851	0.42199	0.373539	0.356999	0.304213	0.3483	0.453531	0.411841	0.359554	0.398765	0.437136	0.421876	0.455064	0.350479	0.372482	0.393597	0.362898
	64	0.443897	0.414578	0.378582	0.419133	0.370387	0.407867	0.394779	0.403072	0.375952	0.38484	0.362473	0.363451	0.389648	0.339997	0.331089	0.359172	0.324587	0.339921	0.389096	0.199614	0.384998	0.441549	0.377928	0.392782	0.415351	0.429539	0.375338	0.412552	0.399046	0.298504	0.354792	0.387932	0.299516	0.418369	0.404248	0.409671	0.299409	0.377195	0.393767	0.342771	0.37323	0.331881	0.344931	0.372734	0.389755	0.36906	0.363463	0.186503
	65	0.365894	0.420548	0.368036	0.45413	0.388591	0.233462	0.379699	0.33858	0.327984	0.34188	0.391337	0.278438	0.423493	0.357278	0.237186	0.400083	0.204221	0.359207	0.389031	0.306632	0.373733	0.400801	0.371109	0.420141	0.363064	0.401963	0.398013	0.415689	0.444575	0.325649	0.366056	0.388801	0.382822	0.407066	0.332695	0.376031	0.340689	0.382876	0.43229	0.367491	0.345504	0.379172	0.34716	0.386437	0.444084	0.41483	0.363646	0.349164
	66	0.354243	0.364159	0.383685	0.296688	0.302388	0.32798	0.317053	0.319166	0.264785	0.371037	0.292904	0.266434	0.26184	0.256235	0.282019	0.257451	0.304961	0.329588	0.320248	0.304239	0.335959	0.341263	0.327171	0.333363	0.332289	0.326733	0.264401	0.39273	0.279365	0.26188	0.219582	0.282215	0.331402	0.324274	0.29664	0.244061	0.31858	0.418251	0.376553	0.2718	0.389642	0.362633	0.334764	0.374611	0.281338	0.306027	0.301783	0.289405
	67	0.31478	0.344696	0.384655	0.348655	0.372348	0.308601	0.378482	0.303048	0.333243	0.4033	0.344512	0.304452	0.377644	0.326407	0.281406	0.355989	0.270024	0.363132	0.348855	0.333716	0.341824	0.395843	0.339927	0.337314	0.306037	0.332432	0.3595	0.395015	0.344428	0.281461	0.200878	0.310046	0.384975	0.314508	0.304919	0.27712	0.30884	0.431441	0.415755	0.32242	0.349243	0.411265	0.406179	0.404722	0.342315	0.318773	0.30702	0.325434
	68	0.412537	0.43129	0.307794	0.395518	0.385617	0.341091	0.374975	0.348449	0.309719	0.367153	0.357574	0.223418	0.420547	0.333879	0.33069	0.325851	0.339284	0.392373	0.324736	0.28241	0.401392	0.418046	0.355308	0.381512	0.348976	0.377785	0.370272	0.445757	0.368688	0.216756	0.34055	0.355135	0.393712	0.362723	0.226343	0.341838	0.279791	0.438046	0.408742	0.378953	0.368406	0.426212	0.352115	0.411736	0.386595	0.400447	0.355409	0.273993
	69	0.341076	0.348306	0.319136	0.400022	0.358434	0.318295	0.372663	0.267216	0.302082	0.320464	0.342438	0.329216	0.373785	0.362763	0.299512	0.331169	0.264223	0.3836	0.342885	0.340386	0.351429	0.336583	0.381198	0.314519	0.297759	0.325262	0.350216	0.448163	0.398669	0.30139	0.309359	0.331947	0.411376	0.324555	0.292368	0.286576	0.384902	0.405118	0.3641	0.369533	0.343282	0.380916	0.402476	0.382912	0.419011	0.385942	0.305656	0.353723
	70	0.324229	0.464385	0.447779	0.407556	0.376645	0.425735	0.381193	0.365996	0.375655	0.504258	0.343494	0.365067	0.420737	0.359087	0.380671	0.339878	0.38693	0.430302	0.390746	0.327781	0.475023	0.459605	0.376391	0.340403	0.377908	0.43078	0.375268	0.369764	0.403871	0.330445	0.366131	0.316299	0.340231	0.347687	0.403134	0.40412	0.276258	0.454216	0.495199	0.385324	0.420855	0.417116	0.38848	0.486095	0.388553	0.406202	0.379021	0.334327
	71	0.334134	0.365498	0.386657	0.349154	0.397772	0.287148	0.377348	0.291495	0.296863	0.401557	0.345812	0.299507	0.403126	0.365952	0.28562	0.311099	0.291474	0.371818	0.350674	0.332481	0.322663	0.401087	0.347278	0.295721	0.295531	0.296143	0.346221	0.38914	0.34288	0.3094	0.248722	0.314253	0.355744	0.302948	0.321794	0.179745	0.358646	0.46651	0.432212	0.341113	0.403636	0.384556	0.414758	0.486382	0.361711	0.33709	0.282628	0.332537
	72	0.425266	0.41411	0.404909	0.247608	0.351388	0.390389	0.271804	0.403573	0.339322	0.42783	0.298625	0.369449	0.199344	0.332802	0.359505	0.266812	0.374236	0.293938	0.309921	0.365371	0.39142	0.428587	0.305667	0.331364	0.354068	0.250137	0.246305	0.374488	0.246056	0.329581	0.324519	0.240629	0.339329	0.31195	0.390216	0.338395	0.368305	0.426929	0.375981	0.263647	0.415567	0.357636	0.386428	0.40977	0.216916	0.30061	0.332619	0.329255
	73	0.450461	0.425246	0.417731	0.327932	0.251281	0.352042	0.31132	0.320223	0.194613	0.376175	0.320958	0.350937	0.3531	0.263625	0.357571	0.217618	0.369705	0.339222	0.388839	0.345236	0.313923	0.405218	0.316045	0.375695	0.369803	0.360872	0.23329	0.424036	0.363051	0.30431	0.3113	0.319846	0.386328	0.365585	0.322676	0.312894	0.332278	0.403596	0.350022	0.30522	0.395263	0.398561	0.397941	0.364684	0.327665	0.373259	0.332328	0.257864
	74	0.336527	0.391798	0.390894	0.348969	0.362042	0.319476	0.348624	0.333078	0.345408	0.456194	0.308155	0.306186	0.387756	0.240637	0.362927	0.358584	0.327168	0.380604	0.31933	0.358419	0.407571	0.404281	0.387099	0.319538	0.33889	0.342803	0.337723	0.342546	0.369723	0.314189	0.26569	0.261114	0.378075	0.338417	0.317414	0.33354	0.380879	0.460387	0.428641	0.284379	0.381039	0.408881	0.373871	0.433612	0.330519	0.346371	0.347043	0.358788
	75	0.419777	0.63485	0.633045	0.653781	0.496543	0.61294	0.606557	0.54597	0.562601	0.563014	0.595104	0.587506	0.512283	0.547514	0.497068	0.578508	0.523446	0.554835	0.631793	0.552832	0.529998	0.579321	0.628012	0.579905	0.547287	0.564544	0.57441	0.587467	0.558779	0.493234	0.533099	0.585649	0.527978	0.555398	0.612157	0.572781	0.540676	0.565557	0.650487	0.556145	0.531207	0.526191	0.574698	0.518943	0.585303	0.571828	0.563971	0.559849
	76	0.453805	0.615257	0.576772	0.610295	0.467121	0.569707	0.573911	0.513294	0.522848	0.595368	0.504234	0.510392	0.486007	0.523492	0.53965	0.530999	0.532427	0.531367	0.581206	0.541852	0.543375	0.575271	0.589985	0.518016	0.569619	0.553747	0.520079	0.483406	0.594931	0.532111	0.526558	0.542635	0.506912	0.573182	0.610646	0.562283	0.494546	0.489494	0.615408	0.521866	0.494437	0.528191	0.473138	0.526972	0.568872	0.548787	0.566676	0.523577
	77	0.439365	0.674823	0.631699	0.669074	0.522337	0.62768	0.666149	0.569045	0.617078	0.601574	0.648585	0.642085	0.506866	0.625578	0.581765	0.611072	0.58293	0.575136	0.65728	0.646942	0.576901	0.63765	0.595238	0.618724	0.544454	0.528195	0.631797	0.635724	0.616799	0.572891	0.584117	0.616693	0.595928	0.555531	0.660309	0.639365	0.652749	0.544766	0.633459	0.595071	0.521136	0.561217	0.625445	0.553664	0.6387	0.614326	0.626606	0.665411
	78	0.393937	0.606266	0.563795	0.562014	0.447242	0.554492	0.54635	0.507447	0.539101	0.585133	0.510879	0.514296	0.512318	0.518589	0.508915	0.539866	0.507987	0.527847	0.497292	0.519414	0.574379	0.533591	0.528154	0.489344	0.51622	0.510561	0.472909	0.512784	0.533159	0.496009	0.490135	0.507405	0.47708	0.495861	0.550891	0.551837	0.505777	0.543239	0.57834	0.481874	0.462598	0.536404	0.517405	0.545357	0.533635	0.500421	0.522725	0.530641
	79	0.349248	0.568622	0.539492	0.5336	0.376315	0.555962	0.53492	0.468914	0.505379	0.594871	0.47764	0.524846	0.464703	0.455567	0.467113	0.492744	0.485395	0.494286	0.514004	0.463586	0.546214	0.520927	0.499797	0.441568	0.466111	0.486804	0.46079	0.479434	0.473814	0.451077	0.459493	0.435244	0.383958	0.437801	0.58562	0.516883	0.458493	0.496537	0.538173	0.426728	0.427602	0.482523	0.499154	0.477567	0.489181	0.444249	0.488316	0.497954
	80	0.425814	0.537139	0.516091	0.528084	0.433592	0.507611	0.52406	0.447977	0.533812	0.470942	0.535812	0.509714	0.352734	0.48048	0.450152	0.518159	0.486235	0.485669	0.486779	0.46166	0.517279	0.55632	0.472982	0.493142	0.369771	0.366513	0.468545	0.516179	0.401823	0.438986	0.397247	0.465624	0.450464	0.379583	0.548267	0.500961	0.464702	0.515842	0.551204	0.478878	0.433783	0.425552	0.529683	0.457816	0.476977	0.476328	0.480983	0.473453
	81	0.47052	0.527418	0.507244	0.442677	0.453219	0.510875	0.454723	0.513654	0.473137	0.522758	0.422678	0.465659	0.471442	0.466793	0.396577	0.423191	0.421362	0.34681	0.441736	0.348091	0.422375	0.552532	0.451824	0.469748	0.511956	0.498506	0.462207	0.352827	0.434205	0.437712	0.432016	0.398458	0.286032	0.495618	0.524925	0.474505	0.427259	0.459485	0.508022	0.426016	0.415657	0.406787	0.454605	0.492608	0.441968	0.431684	0.478586	0.413062
	82	0.471083	0.51554	0.496124	0.399072	0.484248	0.500916	0.429599	0.509662	0.447069	0.558886	0.46573	0.451426	0.42926	0.456526	0.433156	0.424746	0.464599	0.398903	0.373333	0.369594	0.440942	0.563903	0.447564	0.463241	0.464697	0.433472	0.450966	0.322929	0.307618	0.347846	0.405146	0.403401	0.391281	0.450015	0.508681	0.432203	0.37514	0.475995	0.524377	0.398014	0.437485	0.346967	0.431382	0.496225	0.412682	0.329631	0.476843	0.366417
	83	0.409142	0.508178	0.494315	0.480037	0.41024	0.517382	0.496144	0.454479	0.500143	0.487951	0.491164	0.486379	0.346262	0.467814	0.441657	0.460807	0.472623	0.44719	0.446822	0.414272	0.501381	0.512869	0.451195	0.46699	0.369154	0.387882	0.440867	0.477123	0.335693	0.408838	0.343997	0.418313	0.404319	0.353758	0.510417	0.438622	0.42219	0.528654	0.516627	0.431356	0.433238	0.36794	0.520133	0.458651	0.429487	0.43961	0.454123	0.437267
	84	0.376512	0.416221	0.437802	0.42513	0.369328	0.482569	0.429425	0.419352	0.438037	0.483058	0.405342	0.429115	0.360143	0.405631	0.364144	0.409621	0.386605	0.390495	0.401498	0.364626	0.446991	0.463036	0.388632	0.379557	0.353915	0.36212	0.386869	0.426772	0.328571	0.367802	0.29034	0.356969	0.351273	0.324588	0.479723	0.399191	0.346152	0.454941	0.439514	0.36648	0.42264	0.408357	0.459481	0.467065	0.378363	0.35709	0.373387	0.375245
	85	0.429378	0.550386	0.513396	0.526253	0.433611	0.534606	0.503795	0.471649	0.518356	0.519303	0.513973	0.496383	0.393488	0.482633	0.429623	0.493441	0.465998	0.487712	0.463821	0.446117	0.534781	0.537135	0.47632	0.471131	0.403973	0.424007	0.454594	0.503726	0.378479	0.430146	0.381601	0.4586	0.430084	0.392131	0.509826	0.472027	0.424442	0.56335	0.552629	0.477372	0.417137	0.413948	0.563714	0.502375	0.460021	0.488018	0.448294	0.45418
	86	0.437486	0.477747	0.488947	0.435642	0.445718	0.476552	0.433212	0.474804	0.437517	0.529667	0.422219	0.407126	0.412717	0.450894	0.395428	0.3862	0.423515	0.359965	0.404733	0.297516	0.47222	0.500572	0.428142	0.418546	0.46251	0.444896	0.406809	0.377006	0.390814	0.354381	0.290141	0.36846	0.270539	0.44276	0.471972	0.362288	0.341329	0.467907	0.509825	0.394401	0.430016	0.349232	0.427655	0.488444	0.422827	0.391544	0.434367	0.34743
	87	0.449617	0.465457	0.488733	0.456002	0.459685	0.473899	0.465784	0.491239	0.459483	0.51649	0.455387	0.422701	0.388584	0.453836	0.367684	0.412363	0.410558	0.41459	0.423437	0.367391	0.478377	0.521257	0.442958	0.458323	0.460189	0.423893	0.399129	0.434211	0.368883	0.382959	0.27079	0.387497	0.330741	0.44859	0.4793	0.365027	0.354121	0.507133	0.508059	0.394101	0.416603	0.386312	0.467291	0.498236	0.410532	0.414676	0.402393	0.388909
	88	0.390334	0.528707	0.518812	0.504691	0.494049	0.54495	0.49625	0.509514	0.55877	0.49399	0.506511	0.529147	0.428518	0.486591	0.479283	0.523214	0.502901	0.492347	0.471132	0.497442	0.460318	0.528368	0.520723	0.509168	0.458706	0.48439	0.493069	0.504153	0.39963	0.443149	0.438865	0.495408	0.479239	0.442077	0.529387	0.484664	0.488775	0.527709	0.548105	0.454604	0.422151	0.437741	0.526823	0.491147	0.485626	0.489821	0.492333	0.491179
	89	0.438878	0.542307	0.496212	0.525948	0.407317	0.468202	0.522817	0.425215	0.47749	0.508164	0.528882	0.502524	0.402518	0.463031	0.488974	0.49435	0.514308	0.488883	0.505682	0.499932	0.522577	0.575204	0.462048	0.493406	0.352212	0.32184	0.486343	0.503416	0.440771	0.462154	0.459721	0.447625	0.488751	0.377661	0.532759	0.532989	0.499078	0.532949	0.54389	0.481625	0.41844	0.45207	0.530504	0.45183	0.500641	0.490266	0.53968	0.503585
	90	0.637039	0.715667	0.699924	0.728474	0.659573	0.695772	0.679077	0.697127	0.676189	0.678611	0.667669	0.672169	0.675549	0.683679	0.652919	0.677491	0.63427	0.631721	0.73149	0.643528	0.658502	0.682845	0.708771	0.687507	0.715619	0.719645	0.692862	0.640156	0.721503	0.633168	0.662479	0.696263	0.620342	0.727045	0.668462	0.688703	0.661061	0.591519	0.712693	0.656149	0.592825	0.605226	0.632547	0.647157	0.702252	0.662209	0.651745	0.639632
	91	0.514104	0.591896	0.571149	0.611804	0.511665	0.578824	0.567388	0.546641	0.549208	0.604788	0.496924	0.494484	0.549891	0.496661	0.550994	0.546512	0.561627	0.536474	0.5803	0.521905	0.598557	0.556126	0.578843	0.522995	0.576	0.594316	0.509699	0.495961	0.610375	0.520153	0.522042	0.543069	0.514318	0.575628	0.559112	0.565189	0.533322	0.508881	0.586666	0.514896	0.506712	0.534641	0.461797	0.515922	0.586482	0.560306	0.565785	0.515668
	92	0.600914	0.647709	0.635344	0.661936	0.639482	0.62043	0.635688	0.653573	0.59514	0.659603	0.614993	0.6255	0.638884	0.596338	0.634085	0.599763	0.623069	0.607388	0.678651	0.625189	0.638359	0.635081	0.582729	0.651091	0.653096	0.66712	0.654814	0.624597	0.661844	0.601553	0.624532	0.639107	0.609234	0.649343	0.603501	0.66019	0.626348	0.51822	0.608669	0.619904	0.525959	0.593036	0.581906	0.589459	0.668091	0.639007	0.61855	0.612111
	93	0.489144	0.643895	0.59374	0.636851	0.46302	0.595807	0.596922	0.496698	0.575275	0.623379	0.538963	0.542239	0.553418	0.532209	0.556701	0.589653	0.567148	0.579152	0.617358	0.554363	0.632487	0.585533	0.599424	0.51805	0.533688	0.579995	0.523039	0.530957	0.610157	0.566194	0.556249	0.558871	0.524855	0.546405	0.578293	0.59282	0.5522	0.542396	0.62651	0.586917	0.500035	0.581518	0.541064	0.521594	0.637805	0.588654	0.557251	0.551158
	94	0.628068	0.711281	0.691496	0.653044	0.632076	0.703118	0.63242	0.692953	0.654174	0.662754	0.602269	0.692909	0.632154	0.653189	0.678979	0.640797	0.664376	0.618325	0.685392	0.653307	0.665024	0.684651	0.692546	0.638555	0.712142	0.667513	0.652972	0.59438	0.668987	0.625606	0.679025	0.665123	0.640634	0.703139	0.64686	0.706679	0.640068	0.585324	0.699237	0.629965	0.584468	0.588349	0.605671	0.624536	0.641637	0.637824	0.632199	0.613406
	95	0.649417	0.706625	0.6732	0.70584	0.650754	0.718846	0.680129	0.694951	0.68147	0.652189	0.655947	0.676332	0.657536	0.657703	0.68199	0.686175	0.676567	0.625239	0.706904	0.639272	0.665233	0.66481	0.71036	0.664265	0.728866	0.721655	0.667703	0.65474	0.708342	0.628046	0.704594	0.711086	0.656998	0.727512	0.658326	0.733818	0.665012	0.58205	0.675358	0.671729	0.606302	0.63153	0.609377	0.611555	0.703682	0.672716	0.665285	0.620712
	96	0.641258	0.71823	0.694193	0.71711	0.672263	0.713748	0.670523	0.713415	0.677635	0.677589	0.677756	0.683991	0.66761	0.664166	0.678993	0.677333	0.688707	0.672215	0.707301	0.664964	0.693935	0.664972	0.684808	0.692273	0.7207	0.729831	0.659306	0.688302	0.721816	0.662616	0.696466	0.699358	0.677081	0.709008	0.675697	0.731557	0.684447	0.591893	0.682531	0.673743	0.627639	0.636467	0.622822	0.619986	0.686101	0.688935	0.671506	0.668743
	97	0.433317	0.460872	0.424235	0.451424	0.426869	0.482262	0.432517	0.493817	0.449743	0.524999	0.441878	0.401665	0.37262	0.383269	0.377094	0.438101	0.383258	0.42493	0.408923	0.419345	0.436501	0.487566	0.416075	0.444395	0.466093	0.420904	0.365768	0.400438	0.418052	0.355889	0.392908	0.399234	0.390711	0.44479	0.503796	0.43861	0.367788	0.382338	0.413636	0.36054	0.387116	0.411506	0.34953	0.427877	0.391693	0.348133	0.396548	0.40327
	98	0.518542	0.552696	0.518118	0.532009	0.506857	0.515611	0.520396	0.535559	0.501355	0.615859	0.44453	0.421687	0.536005	0.465971	0.477107	0.511475	0.479114	0.50502	0.484313	0.530412	0.523906	0.556875	0.482814	0.4914	0.552369	0.518401	0.427397	0.401992	0.533335	0.482286	0.477168	0.472747	0.49437	0.534382	0.538288	0.500706	0.428147	0.520895	0.544527	0.452113	0.466822	0.555705	0.420781	0.551356	0.481845	0.486479	0.492331	0.490124
	99	0.436452	0.499751	0.46979	0.383425	0.482002	0.470278	0.43324	0.51932	0.43042	0.56924	0.350273	0.382165	0.423559	0.405969	0.413638	0.401023	0.429549	0.318678	0.402608	0.38378	0.432145	0.53202	0.397614	0.422167	0.481523	0.425511	0.428988	0.231896	0.367991	0.392023	0.373753	0.349116	0.284581	0.446419	0.512228	0.400648	0.38528	0.451151	0.473017	0.330789	0.401584	0.39015	0.357487	0.504217	0.373679	0.317808	0.476821	0.395357
	100	0.453508	0.472905	0.443788	0.422257	0.480765	0.465675	0.408947	0.481398	0.445484	0.547762	0.41978	0.367328	0.423342	0.4223	0.393298	0.444525	0.416594	0.429971	0.382271	0.433647	0.417723	0.53384	0.341785	0.414046	0.43761	0.381862	0.398099	0.345184	0.360466	0.381045	0.359194	0.388395	0.398047	0.409572	0.482107	0.423607	0.369073	0.444139	0.424596	0.390247	0.439479	0.440302	0.395437	0.514627	0.373453	0.300589	0.412035	0.383883
	101	0.505148	0.541912	0.493683	0.468241	0.500167	0.491953	0.458355	0.506907	0.476141	0.60911	0.48152	0.437479	0.464974	0.435617	0.406135	0.465933	0.453004	0.468135	0.447114	0.484473	0.486559	0.573046	0.356815	0.468956	0.442319	0.395297	0.422325	0.415939	0.404457	0.442637	0.413375	0.424268	0.405557	0.417719	0.536842	0.463634	0.409334	0.503936	0.463033	0.440845	0.450311	0.490696	0.487773	0.555569	0.411739	0.38089	0.436247	0.447104
	102	0.497233	0.538563	0.479936	0.500743	0.509953	0.532903	0.504367	0.569525	0.486032	0.576743	0.478316	0.431601	0.471238	0.482603	0.469006	0.480243	0.461161	0.449442	0.481525	0.492905	0.437547	0.560751	0.446846	0.524773	0.540766	0.511553	0.470753	0.341932	0.485375	0.457271	0.461458	0.487878	0.444059	0.532897	0.54357	0.508434	0.426599	0.392608	0.477467	0.453176	0.435339	0.441617	0.377477	0.506919	0.476752	0.421218	0.512461	0.469333
	103	0.489407	0.514308	0.399578	0.466249	0.452873	0.444973	0.461052	0.47568	0.40669	0.579458	0.438749	0.327254	0.458642	0.40219	0.352941	0.400627	0.395628	0.452371	0.424143	0.42659	0.439901	0.530215	0.292394	0.450041	0.454258	0.421765	0.353797	0.374297	0.385687	0.390195	0.373796	0.409436	0.385267	0.433832	0.460417	0.387466	0.286948	0.412574	0.396744	0.402618	0.389597	0.477533	0.388687	0.522438	0.398295	0.402295	0.395815	0.393607
	104	0.508632	0.538479	0.436095	0.485939	0.479898	0.469812	0.475746	0.485371	0.464945	0.596953	0.457131	0.369108	0.480461	0.411464	0.343242	0.439547	0.410425	0.461394	0.419432	0.418283	0.526736	0.573907	0.361035	0.436027	0.455755	0.42771	0.367504	0.426246	0.40454	0.401298	0.381013	0.411344	0.380104	0.440795	0.485633	0.403114	0.329068	0.462284	0.444162	0.422346	0.419768	0.475671	0.442276	0.523107	0.418753	0.449641	0.383333	0.411068
	105	0.455913	0.495772	0.49526	0.429794	0.474843	0.447026	0.430804	0.493088	0.450852	0.573614	0.420629	0.377057	0.47057	0.426883	0.40516	0.439317	0.427008	0.415037	0.4062	0.430406	0.444046	0.560099	0.407353	0.437117	0.449678	0.405825	0.419877	0.310283	0.391713	0.397622	0.39316	0.377683	0.383354	0.431558	0.495407	0.43995	0.40477	0.469651	0.484962	0.374307	0.45303	0.437328	0.394869	0.520932	0.403483	0.320086	0.445802	0.396562
	106	0.496638	0.565402	0.475073	0.523509	0.487188	0.426029	0.518362	0.470638	0.438201	0.581628	0.493954	0.362702	0.4919	0.469721	0.414701	0.457856	0.415583	0.512288	0.479724	0.48355	0.47422	0.571133	0.407953	0.521956	0.485209	0.491614	0.435334	0.422975	0.488181	0.445141	0.444671	0.481079	0.452798	0.498442	0.479915	0.4392	0.371988	0.455766	0.48552	0.485564	0.441318	0.503964	0.436297	0.546937	0.491369	0.475626	0.461778	0.452187
	107	0.516185	0.58005	0.585569	0.623951	0.564955	0.581213	0.573266	0.571993	0.585631	0.520199	0.583442	0.574085	0.557847	0.570092	0.559945	0.601859	0.54423	0.535047	0.5886	0.572032	0.50964	0.559427	0.625638	0.625242	0.616221	0.63339	0.62544	0.576346	0.636194	0.518674	0.582001	0.591714	0.580038	0.625052	0.52857	0.615287	0.586181	0.459889	0.590444	0.572316	0.481605	0.497397	0.553143	0.519563	0.600599	0.601223	0.583452	0.571793
	108	0.554645	0.627479	0.573517	0.608417	0.576909	0.626434	0.556542	0.623728	0.598252	0.564074	0.590903	0.608355	0.545351	0.583211	0.582132	0.590696	0.551956	0.557923	0.573909	0.60933	0.531804	0.582352	0.621031	0.646642	0.661062	0.657321	0.615054	0.597683	0.621409	0.541353	0.625673	0.603518	0.642746	0.658599	0.5611	0.639874	0.60415	0.463223	0.573962	0.558614	0.505183	0.525906	0.56223	0.525056	0.608303	0.591904	0.568996	0.582182
	109	0.596602	0.699478	0.642399	0.644446	0.598806	0.65402	0.621266	0.642245	0.617088	0.596499	0.621978	0.631028	0.621914	0.614814	0.626064	0.616355	0.606398	0.581674	0.630635	0.638684	0.610387	0.642693	0.655154	0.679869	0.668046	0.678983	0.644142	0.628062	0.664548	0.572774	0.662031	0.636958	0.656884	0.669337	0.561939	0.667152	0.644328	0.525646	0.649777	0.601926	0.548733	0.57894	0.616232	0.550709	0.655701	0.624214	0.618735	0.626262
	110	0.594187	0.698983	0.680214	0.629819	0.587083	0.66016	0.567657	0.619805	0.636362	0.614421	0.61231	0.647827	0.596984	0.592975	0.627384	0.620796	0.615292	0.599221	0.645273	0.626325	0.592192	0.655299	0.663222	0.672772	0.674356	0.681717	0.627801	0.63701	0.646242	0.576263	0.671989	0.628448	0.647839	0.678415	0.590244	0.676607	0.642821	0.575777	0.684999	0.614898	0.551149	0.567221	0.62329	0.594077	0.631382	0.655848	0.616346	0.596775
	111	0.460611	0.581866	0.597288	0.55336	0.51927	0.597581	0.571182	0.581774	0.587982	0.56076	0.555925	0.573022	0.473183	0.541268	0.526954	0.560579	0.553787	0.538252	0.557314	0.51147	0.532866	0.577606	0.568315	0.574877	0.528263	0.564316	0.555756	0.50815	0.47515	0.510312	0.460174	0.526213	0.502589	0.507074	0.577097	0.52709	0.513262	0.571323	0.624519	0.505664	0.504474	0.452036	0.564493	0.520625	0.525451	0.537523	0.538133	0.528803
	112	0.601609	0.690426	0.704445	0.70046	0.66851	0.658091	0.663989	0.687004	0.651812	0.673539	0.67163	0.652451	0.628969	0.643206	0.636633	0.672473	0.629619	0.614183	0.713346	0.655462	0.609779	0.673925	0.705247	0.701334	0.689166	0.70194	0.713098	0.600051	0.720448	0.655545	0.65557	0.682293	0.663358	0.692569	0.637183	0.69107	0.66279	0.572555	0.716729	0.640726	0.617583	0.598156	0.640916	0.613134	0.674619	0.693605	0.692977	0.664742
	113	0.625697	0.674652	0.711028	0.691169	0.658175	0.61115	0.664402	0.656525	0.624401	0.649534	0.676259	0.632586	0.664992	0.63964	0.629511	0.648814	0.633522	0.60838	0.706364	0.651525	0.611047	0.685559	0.676734	0.695243	0.646044	0.66459	0.71256	0.625007	0.716879	0.632654	0.647625	0.675629	0.674495	0.662288	0.612362	0.675711	0.664695	0.632524	0.732166	0.664688	0.631917	0.634332	0.699185	0.627426	0.666139	0.702688	0.683744	0.661788
	114	0.599336	0.659309	0.684766	0.691602	0.637241	0.662931	0.639853	0.656683	0.64577	0.629569	0.6585	0.647403	0.636546	0.621244	0.628523	0.628292	0.646099	0.621436	0.679778	0.634243	0.585157	0.655508	0.665242	0.689867	0.670239	0.679588	0.671503	0.667326	0.688147	0.62285	0.657809	0.663727	0.655427	0.664872	0.631452	0.693334	0.652247	0.58329	0.673361	0.636225	0.595925	0.628243	0.648443	0.598175	0.671847	0.682546	0.67644	0.652027
	115	0.564522	0.609882	0.653389	0.604792	0.59438	0.624172	0.59935	0.632678	0.612046	0.548072	0.618996	0.605088	0.537371	0.616932	0.588157	0.592853	0.610534	0.532571	0.612241	0.536679	0.559904	0.61964	0.632292	0.644645	0.59514	0.616332	0.638288	0.57309	0.571742	0.548563	0.528255	0.60032	0.573621	0.584677	0.598395	0.6183	0.55059	0.590823	0.678557	0.571347	0.539687	0.486358	0.625505	0.553737	0.586841	0.60163	0.624399	0.557194
	116	0.61998	0.663867	0.694776	0.678698	0.623755	0.670258	0.621062	0.638667	0.652233	0.639426	0.600677	0.642363	0.650018	0.634668	0.616315	0.652495	0.596743	0.597894	0.696485	0.584589	0.584809	0.681809	0.716119	0.630569	0.679048	0.673466	0.682156	0.562553	0.662027	0.601451	0.647464	0.652283	0.573041	0.690582	0.681065	0.682616	0.613554	0.596246	0.710759	0.625608	0.5604	0.56927	0.587765	0.613312	0.650507	0.622845	0.638504	0.568088
	117	0.611949	0.766621	0.765869	0.767936	0.672043	0.7195	0.728899	0.684028	0.722385	0.698611	0.729318	0.707507	0.704214	0.698767	0.676875	0.732458	0.68171	0.701323	0.768705	0.71438	0.693662	0.747577	0.757952	0.717958	0.724415	0.706947	0.740444	0.658327	0.732293	0.687994	0.710743	0.736065	0.696977	0.743056	0.728287	0.74824	0.713894	0.677092	0.790619	0.724952	0.621553	0.672393	0.691255	0.67345	0.741447	0.711651	0.699923	0.70673
	118	0.516363	0.659226	0.636643	0.661332	0.493069	0.644005	0.593867	0.525059	0.603294	0.602894	0.564694	0.589269	0.552391	0.576638	0.573376	0.600812	0.568339	0.598942	0.646564	0.552666	0.604393	0.599484	0.634668	0.537979	0.563478	0.592167	0.579445	0.597643	0.611055	0.547694	0.589521	0.57397	0.547071	0.573666	0.626926	0.637788	0.57537	0.56464	0.628857	0.60282	0.526129	0.584185	0.575741	0.542788	0.652363	0.583796	0.58573	0.554318
	119	0.637546	0.8162	0.806975	0.799489	0.69888	0.738322	0.763955	0.702466	0.74766	0.725458	0.75612	0.753889	0.706574	0.73184	0.671115	0.750853	0.691118	0.714346	0.816199	0.72727	0.696151	0.797377	0.774338	0.751906	0.707667	0.727604	0.780387	0.694842	0.771248	0.725972	0.717943	0.766919	0.682835	0.741729	0.736604	0.740464	0.743228	0.681089	0.817939	0.758561	0.652323	0.669725	0.751201	0.677625	0.768218	0.76839	0.734955	0.733604
	120	0.635726	0.776183	0.74798	0.748615	0.6259	0.720633	0.712696	0.697727	0.691793	0.683829	0.71725	0.728606	0.647526	0.677318	0.653725	0.702674	0.651472	0.678916	0.759729	0.679758	0.655795	0.747587	0.729232	0.749548	0.71205	0.736824	0.717811	0.690366	0.737353	0.684049	0.726397	0.743341	0.688869	0.736325	0.709584	0.761843	0.692529	0.600343	0.727869	0.708431	0.596156	0.634169	0.706725	0.596617	0.735892	0.723736	0.705888	0.694006
	121	0.695673	0.849854	0.859915	0.812429	0.735956	0.817117	0.806715	0.795746	0.805238	0.764623	0.799357	0.801161	0.727959	0.773341	0.730108	0.786126	0.758792	0.720328	0.847171	0.737215	0.70007	0.86524	0.804199	0.827424	0.784966	0.810988	0.81017	0.693119	0.778057	0.762329	0.743701	0.815108	0.697832	0.800082	0.821811	0.79915	0.768861	0.70634	0.86466	0.764839	0.699008	0.674172	0.759887	0.694646	0.775047	0.785763	0.80169	0.755554
	122	0.479419	0.484798	0.484572	0.392735	0.463027	0.477897	0.349342	0.477611	0.428824	0.473583	0.401746	0.474618	0.467306	0.455803	0.511567	0.393024	0.482716	0.451572	0.417451	0.475932	0.485166	0.518658	0.40266	0.442028	0.471636	0.471848	0.39838	0.482279	0.457823	0.441345	0.436236	0.398936	0.504116	0.442347	0.39467	0.50672	0.500802	0.47309	0.479279	0.453486	0.461119	0.47982	0.484393	0.471742	0.438627	0.454017	0.414503	0.429811
	123	0.494081	0.557621	0.533132	0.436496	0.505769	0.549041	0.401798	0.546384	0.474695	0.517456	0.445422	0.528809	0.479539	0.488185	0.519991	0.471077	0.50973	0.46646	0.46433	0.543456	0.510263	0.519665	0.529643	0.5192	0.570265	0.541246	0.481968	0.4954	0.50277	0.479552	0.541733	0.506894	0.548184	0.560076	0.484248	0.5615	0.532245	0.524835	0.549768	0.468808	0.483305	0.502927	0.454894	0.497772	0.477717	0.48219	0.474155	0.498981
	124	0.547702	0.577427	0.584755	0.532313	0.479011	0.522046	0.490639	0.504381	0.448587	0.482121	0.530318	0.534384	0.541	0.485179	0.527331	0.476839	0.532169	0.551535	0.567517	0.504109	0.506756	0.541817	0.578354	0.577564	0.566909	0.585516	0.489359	0.625576	0.570139	0.494896	0.567114	0.544837	0.605813	0.572048	0.470332	0.556036	0.55776	0.552529	0.57138	0.518894	0.557853	0.564758	0.526232	0.502274	0.53919	0.575282	0.530421	0.483077
	125	0.470878	0.477851	0.499769	0.364759	0.473844	0.476868	0.361426	0.493369	0.458451	0.449067	0.389549	0.497094	0.471876	0.447577	0.492079	0.438354	0.474392	0.439728	0.440729	0.50395	0.471894	0.476553	0.473195	0.459217	0.526655	0.511985	0.432444	0.507101	0.462021	0.427219	0.488158	0.445248	0.520161	0.507557	0.412185	0.529322	0.492829	0.48658	0.504176	0.44723	0.478707	0.500451	0.434236	0.462445	0.433219	0.450208	0.40145	0.444966
	126	0.465704	0.499337	0.436568	0.456751	0.381998	0.341436	0.40984	0.373407	0.329989	0.353676	0.419885	0.364887	0.487878	0.364071	0.389174	0.401757	0.386052	0.456015	0.443006	0.35201	0.45561	0.450041	0.464582	0.477654	0.41773	0.469018	0.426828	0.502202	0.493774	0.355059	0.472713	0.445554	0.481039	0.448316	0.3143	0.472659	0.436465	0.479137	0.475119	0.445656	0.393866	0.467678	0.402718	0.393146	0.466252	0.490572	0.423997	0.369571
	127	0.562791	0.621126	0.587082	0.523089	0.503818	0.577792	0.490863	0.572485	0.46968	0.512306	0.527557	0.561093	0.551601	0.521707	0.558563	0.469871	0.559402	0.537414	0.554998	0.531444	0.543268	0.547992	0.567507	0.594736	0.614071	0.626647	0.485634	0.572012	0.564507	0.494198	0.590199	0.540617	0.579297	0.607615	0.519082	0.579807	0.541522	0.524682	0.558686	0.522653	0.511863	0.553318	0.483284	0.476749	0.535165	0.545908	0.530828	0.509493
	128	0.506607	0.514091	0.460102	0.397495	0.392544	0.469435	0.339687	0.48399	0.333592	0.439395	0.372232	0.439635	0.442258	0.416286	0.469303	0.319762	0.458886	0.425439	0.410606	0.421162	0.462844	0.471836	0.457141	0.468709	0.517517	0.50331	0.370072	0.458178	0.472145	0.399311	0.482982	0.378794	0.499374	0.499727	0.401046	0.463598	0.456399	0.472986	0.477916	0.358143	0.447387	0.44939	0.400191	0.439137	0.412193	0.456697	0.432611	0.402097
	129	0.58466	0.720933	0.677858	0.679347	0.617921	0.636308	0.673166	0.617435	0.619057	0.65158	0.664231	0.626849	0.640516	0.653565	0.615871	0.652619	0.606894	0.631242	0.695469	0.678869	0.640324	0.653309	0.694946	0.692493	0.670935	0.714308	0.695945	0.640577	0.709255	0.602516	0.651986	0.679944	0.68195	0.684523	0.591031	0.635744	0.622246	0.599771	0.678011	0.640685	0.543443	0.619543	0.654343	0.585982	0.704428	0.664594	0.641533	0.669484
	130	0.599822	0.703352	0.646971	0.650629	0.605822	0.639795	0.625127	0.63498	0.633494	0.597119	0.629216	0.616242	0.606297	0.611772	0.606776	0.640339	0.60263	0.616955	0.642671	0.655872	0.613893	0.620308	0.658322	0.690422	0.668052	0.704287	0.660617	0.633501	0.684932	0.582663	0.671004	0.66447	0.683799	0.673477	0.576067	0.684477	0.63368	0.560931	0.662656	0.632326	0.557613	0.595571	0.630713	0.571721	0.649584	0.64589	0.641268	0.649075
	131	0.64598	0.733157	0.699598	0.69754	0.616715	0.691437	0.672023	0.672395	0.659761	0.643493	0.669837	0.69211	0.637642	0.671526	0.672774	0.659474	0.656917	0.666223	0.717106	0.661242	0.656668	0.675725	0.754549	0.704393	0.695553	0.722149	0.736522	0.653821	0.72619	0.622657	0.693516	0.69265	0.704275	0.707192	0.653697	0.721497	0.655203	0.616156	0.723628	0.664828	0.597029	0.600386	0.695628	0.611873	0.691807	0.669543	0.70671	0.679312
	132	0.647581	0.750081	0.69694	0.746068	0.663055	0.684556	0.694128	0.680698	0.675317	0.655115	0.71069	0.685956	0.704592	0.679988	0.689201	0.67629	0.664832	0.728502	0.715995	0.730631	0.675212	0.677834	0.734481	0.750928	0.730149	0.771366	0.740232	0.711778	0.754181	0.679827	0.722745	0.724046	0.744456	0.750748	0.64987	0.724465	0.711828	0.646515	0.728245	0.70461	0.62745	0.651619	0.700478	0.649279	0.741387	0.736787	0.724719	0.706399
	133	0.640088	0.729875	0.672999	0.726399	0.634028	0.678783	0.67347	0.676688	0.646345	0.618547	0.688062	0.67643	0.67146	0.649895	0.685186	0.659849	0.652299	0.705734	0.713182	0.708931	0.650997	0.655429	0.72794	0.727513	0.721708	0.750176	0.719266	0.701733	0.747676	0.645291	0.716242	0.70231	0.728383	0.738916	0.63774	0.720434	0.692017	0.616878	0.715812	0.672307	0.604705	0.632777	0.663326	0.599423	0.724333	0.714804	0.70983	0.690813
	134	0.680846	0.781496	0.744163	0.784304	0.699729	0.755013	0.730495	0.746751	0.737897	0.695413	0.749482	0.726158	0.720748	0.723827	0.711936	0.733077	0.70046	0.728882	0.76991	0.749229	0.71731	0.695232	0.78831	0.7921	0.789116	0.821129	0.77395	0.75545	0.792999	0.678497	0.767549	0.766818	0.760352	0.795784	0.696603	0.788218	0.726138	0.669159	0.763637	0.720184	0.647396	0.651362	0.719038	0.650327	0.761625	0.754065	0.748113	0.753876
	135	0.63859	0.73089	0.704444	0.698977	0.669564	0.665221	0.668122	0.679114	0.680457	0.648828	0.687655	0.65889	0.696812	0.675161	0.63216	0.676335	0.620478	0.669896	0.694214	0.699996	0.667942	0.685847	0.691004	0.731086	0.722707	0.753358	0.718864	0.702477	0.731264	0.646388	0.704237	0.717291	0.719416	0.741692	0.637118	0.705756	0.682287	0.632443	0.702196	0.658948	0.626049	0.640231	0.671111	0.617376	0.701909	0.695714	0.657882	0.684541
	136	0.577438	0.712592	0.681018	0.681026	0.61276	0.648838	0.649789	0.634865	0.621267	0.641445	0.647157	0.626964	0.598937	0.647897	0.599344	0.642065	0.582547	0.589988	0.696886	0.635812	0.595832	0.684224	0.70569	0.686573	0.660178	0.69086	0.704028	0.613827	0.69064	0.607764	0.647057	0.676469	0.640531	0.681516	0.639794	0.64039	0.630647	0.553204	0.672971	0.619812	0.538039	0.56071	0.627864	0.56458	0.64515	0.647774	0.660843	0.649717
	137	0.555888	0.610618	0.588005	0.629245	0.590363	0.59469	0.584909	0.611691	0.561053	0.556872	0.598219	0.567009	0.580838	0.564416	0.561184	0.566397	0.545241	0.59316	0.610069	0.589866	0.527865	0.548195	0.615313	0.655942	0.663845	0.688053	0.625171	0.623223	0.646058	0.534353	0.622664	0.619152	0.61737	0.671633	0.576995	0.612902	0.568762	0.477037	0.576122	0.550916	0.549083	0.533796	0.53811	0.532883	0.594422	0.596349	0.600241	0.590363
	138	0.595569	0.655238	0.636615	0.600151	0.58942	0.608691	0.579616	0.624015	0.57758	0.590158	0.587087	0.585009	0.588478	0.575389	0.591667	0.584942	0.577973	0.584478	0.628868	0.610373	0.589339	0.609695	0.651316	0.678769	0.667127	0.70771	0.644323	0.588704	0.657213	0.557293	0.635763	0.627836	0.66008	0.681862	0.572767	0.638914	0.598767	0.561085	0.650509	0.581979	0.5535	0.547441	0.579218	0.55367	0.603296	0.627166	0.626081	0.611627
	139	0.620944	0.756068	0.750404	0.76008	0.647305	0.690882	0.723466	0.678079	0.651114	0.658539	0.692132	0.674808	0.687477	0.691906	0.664013	0.691085	0.665178	0.655185	0.789813	0.698293	0.636561	0.746927	0.753808	0.746909	0.696454	0.752149	0.771241	0.654266	0.764645	0.660583	0.703503	0.725744	0.716175	0.724892	0.680662	0.707825	0.673444	0.641696	0.778073	0.707005	0.632763	0.637056	0.706723	0.631721	0.710682	0.738082	0.724163	0.707912
	140	0.606111	0.755608	0.722374	0.707837	0.604008	0.700158	0.662562	0.659341	0.684546	0.663182	0.666445	0.708796	0.627573	0.658057	0.643262	0.674791	0.640114	0.631982	0.732564	0.66786	0.667189	0.712465	0.72906	0.685325	0.672985	0.684214	0.690792	0.675812	0.716131	0.651059	0.69971	0.695352	0.663504	0.698852	0.660453	0.728074	0.703953	0.608709	0.726751	0.65131	0.562164	0.616778	0.665005	0.578803	0.694372	0.710672	0.65167	0.653865
	141	0.488454	0.622092	0.624372	0.541822	0.576133	0.563612	0.545957	0.537342	0.572818	0.554181	0.557078	0.601431	0.572142	0.59537	0.576622	0.579284	0.558812	0.570463	0.565194	0.590923	0.563847	0.613075	0.57281	0.550199	0.534915	0.56761	0.577767	0.590794	0.591167	0.581022	0.568223	0.552102	0.626705	0.543642	0.502143	0.591661	0.614747	0.566647	0.645794	0.58576	0.547924	0.55654	0.606694	0.572345	0.570143	0.610871	0.541088	0.571566
	142	0.545833	0.635751	0.593921	0.608248	0.556691	0.57915	0.562664	0.575957	0.538234	0.541423	0.578398	0.573813	0.553526	0.555857	0.544539	0.542805	0.548796	0.533591	0.609658	0.543799	0.540842	0.554305	0.587418	0.610255	0.603553	0.622704	0.602061	0.586689	0.604373	0.51611	0.572997	0.562531	0.567943	0.628148	0.512612	0.583694	0.53932	0.525772	0.605895	0.547499	0.476563	0.512882	0.56384	0.496548	0.586376	0.599707	0.574671	0.555425
	143	0.612718	0.702906	0.705695	0.721591	0.638308	0.668494	0.667039	0.653063	0.66016	0.640923	0.65139	0.64874	0.644321	0.683389	0.593006	0.674192	0.568109	0.629512	0.729582	0.629814	0.587841	0.691586	0.727751	0.68511	0.689958	0.709075	0.709943	0.638151	0.705877	0.615296	0.677325	0.683779	0.624105	0.721589	0.68204	0.68019	0.640706	0.582615	0.683049	0.652263	0.536784	0.64204	0.607095	0.594895	0.694265	0.633639	0.632199	0.634294
	144	0.5986	0.756171	0.721225	0.750658	0.649732	0.691023	0.704009	0.651678	0.702918	0.685592	0.727553	0.70491	0.627992	0.733197	0.622835	0.697806	0.620173	0.675408	0.739431	0.7142	0.620745	0.732569	0.739086	0.723311	0.679941	0.688782	0.714532	0.684562	0.718877	0.68211	0.715323	0.699861	0.691373	0.713532	0.724436	0.707062	0.722484	0.630923	0.705603	0.701613	0.550485	0.657621	0.675195	0.615636	0.722896	0.680948	0.676696	0.717203
	145	0.660298	0.793976	0.731781	0.785382	0.678741	0.722476	0.726966	0.693467	0.709754	0.733807	0.723478	0.709991	0.724073	0.712504	0.668125	0.725948	0.660548	0.702215	0.763305	0.700711	0.711482	0.737849	0.755924	0.729009	0.725698	0.727714	0.749499	0.709608	0.760522	0.66852	0.751377	0.729618	0.701928	0.74965	0.709766	0.74679	0.709036	0.669597	0.719244	0.715167	0.565509	0.672445	0.686211	0.671319	0.767175	0.699429	0.693765	0.706525
	146	0.618262	0.699045	0.700689	0.753546	0.651835	0.660596	0.679971	0.638252	0.668165	0.644009	0.673117	0.641694	0.659776	0.674794	0.63102	0.698778	0.600518	0.639359	0.734562	0.652341	0.612691	0.6809	0.724145	0.697005	0.677125	0.686821	0.722683	0.665243	0.720079	0.615682	0.681142	0.68887	0.664036	0.71406	0.657412	0.698693	0.674193	0.594334	0.694149	0.682552	0.545104	0.636569	0.630501	0.619695	0.73351	0.649034	0.662325	0.650251
	147	0.630069	0.689561	0.660568	0.711494	0.628355	0.665195	0.655434	0.651199	0.64239	0.634793	0.640414	0.645953	0.671235	0.665192	0.629496	0.666548	0.593018	0.614531	0.702063	0.620014	0.628205	0.647185	0.711232	0.672498	0.69086	0.721902	0.698646	0.63261	0.71544	0.615304	0.678571	0.66598	0.657419	0.711131	0.618025	0.683212	0.656543	0.597332	0.680432	0.661413	0.56591	0.629375	0.63084	0.613799	0.721892	0.650264	0.643975	0.629182
	148	0.680785	0.766723	0.740666	0.749377	0.677415	0.723544	0.692299	0.725266	0.691774	0.695756	0.726728	0.698823	0.693679	0.712416	0.665437	0.692209	0.662911	0.711263	0.752097	0.694134	0.669358	0.694559	0.759852	0.756043	0.768247	0.777122	0.723661	0.723878	0.742721	0.649191	0.751111	0.731702	0.70054	0.779904	0.702216	0.746119	0.693215	0.625007	0.698882	0.704481	0.589774	0.675691	0.637648	0.635995	0.753156	0.666745	0.698744	0.688409
	149	0.684523	0.731161	0.714677	0.763659	0.692251	0.649515	0.699011	0.692636	0.664827	0.676039	0.709282	0.610806	0.694776	0.691652	0.628897	0.692879	0.615121	0.676429	0.746065	0.667251	0.631856	0.697923	0.704891	0.763477	0.729124	0.736167	0.71833	0.668993	0.748326	0.630157	0.694148	0.715404	0.659293	0.765216	0.65705	0.703896	0.656376	0.607113	0.689803	0.684061	0.571526	0.667165	0.635849	0.664948	0.737055	0.677789	0.682064	0.653519
	150	0.612541	0.715103	0.664565	0.702194	0.637754	0.701287	0.660306	0.681354	0.667125	0.679336	0.653654	0.677142	0.634298	0.675953	0.635906	0.667142	0.61053	0.642721	0.684185	0.659688	0.635088	0.653191	0.712625	0.685804	0.709828	0.717652	0.686294	0.658984	0.700855	0.611372	0.690851	0.670759	0.646896	0.717185	0.671219	0.684322	0.642526	0.574932	0.641197	0.644205	0.550239	0.641454	0.596373	0.601161	0.693045	0.62175	0.639477	0.656778
	151	0.651848	0.730947	0.743958	0.759446	0.696353	0.690596	0.710742	0.682906	0.704938	0.671714	0.697688	0.670232	0.691205	0.704024	0.658636	0.727417	0.637525	0.682233	0.760795	0.676073	0.64795	0.700343	0.749311	0.719362	0.726208	0.728841	0.730439	0.676567	0.742253	0.646408	0.708175	0.720995	0.67704	0.746804	0.694668	0.730476	0.695787	0.641012	0.738321	0.700995	0.594289	0.676743	0.66168	0.66635	0.742035	0.675602	0.670168	0.666663
	152	0.562418	0.644265	0.606897	0.653011	0.616304	0.649221	0.602193	0.639692	0.618552	0.586334	0.607029	0.612133	0.588342	0.643551	0.580199	0.614129	0.547253	0.576687	0.629108	0.612745	0.558414	0.589569	0.658736	0.641856	0.661064	0.677796	0.646674	0.628764	0.656579	0.550516	0.657791	0.633134	0.609284	0.673982	0.627768	0.643757	0.613892	0.483625	0.59002	0.587815	0.500831	0.590414	0.544774	0.535216	0.649717	0.579789	0.572219	0.610638
	153	0.692434	0.769193	0.746831	0.756494	0.71716	0.727581	0.701513	0.736296	0.709025	0.709326	0.7236	0.711194	0.74239	0.736831	0.671708	0.719137	0.669629	0.69783	0.745631	0.697109	0.702941	0.721302	0.742462	0.759789	0.765108	0.767976	0.739085	0.695165	0.743753	0.669368	0.733866	0.73845	0.699489	0.782249	0.707315	0.735385	0.710422	0.643031	0.743289	0.712349	0.619783	0.698481	0.662556	0.673711	0.76704	0.677688	0.691158	0.682419
	154	0.627397	0.697147	0.720391	0.683182	0.654739	0.663653	0.62768	0.678675	0.6766	0.618861	0.64998	0.702735	0.665479	0.671834	0.616037	0.672738	0.597633	0.626814	0.696231	0.655589	0.60605	0.67489	0.695004	0.6998	0.692335	0.692772	0.679023	0.645863	0.693136	0.642151	0.665639	0.662865	0.647754	0.709561	0.661828	0.678599	0.646637	0.628625	0.710588	0.642341	0.550625	0.623701	0.668991	0.617999	0.665007	0.645748	0.631113	0.655936
[truncated: 328 more rows]
[truncated: 435 more columns]

## Sheet: Fig1d
Spike times all
[truncated: 2,226 more rows]
[truncated: 584 more columns]

## Sheet: Fig1e
Barcode
[truncated: 17 more rows]

## Sheet: Fig1f
hd	decoding		Spatial 1	col0	col1	col2	col3	col4	col5	col6	col7	col8	col9	col10	col11	col12	col13	col14	col15	col16	col17	col18	col19	col20	col21	col22	col23	col24	col25	col26	col27	col28	col29	col30	col31	col32	col33	col34	col35	col36	col37	col38	col39	col40	col41	col42	col43	col44	col45
[truncated: 3,000 more rows]
[truncated: 55 more columns]

[truncated: 14 more sheets: Fig1g, Fig2b, Fig2c, Fig2d, Fig2e, Fig2f, Fig2g, Fig3b, Fig3c, Fig3d, Fig3e, Fig3f, Fig3g, Fig3h]
