# Supplementary material for: Uncovering 2-D toroidal representations in grid cell ensemble activity during 1-D behavior
Source: Nat Commun. 2024 Jun 26;15:5429. doi: 10.1038/s41467-024-49703-1 (PMC11208534; doi:10.1038/s41467-024-49703-1)
Supplement: Supplementary file 8 — Source Data [file 41467_2024_49703_MOESM8_ESM.zip › Source Data Supplementary Figures.xlsx]

## Sheet: SuppFig1a
Crosscorrelation	col_0	col_1	col_2	col_3	col_4	col_5	col_6	col_7	col_8	col_9	col_10	col_11	col_12	col_13	col_14	col_15	col_16	col_17	col_18	col_19	col_20	col_21	col_22	col_23	col_24	col_25	col_26	col_27	col_28	col_29	col_30	col_31	col_32	col_33	col_34	col_35	col_36	col_37	col_38	col_39	col_40	col_41	col_42	col_43	col_44	col_45	col_46	col_47	col_48
0	0	0.389218	0.396697	0.678876	0.720269	0.66998	0.641184	0.721246	0.658073	0.681629	0.615145	0.647827	0.622655	0.657354	0.606293	0.668755	0.572896	0.611151	0.5029	0.624618	0.632983	0.610713	0.683949	0.694168	0.634576	0.634526	0.65161	0.543088	0.693146	0.606312	0.674933	0.676872	0.6438	0.665382	0.607222	0.642727	0.681625	0.682483	0.669197	0.664636	0.655094	0.633537	0.639345	0.553968	0.717787	0.623271	0.593817	0.504838	0.528339
1	0.389218	0	0.385452	0.670728	0.647035	0.592898	0.626198	0.685729	0.641056	0.691559	0.614	0.654308	0.611161	0.582063	0.622309	0.631647	0.55494	0.583192	0.510899	0.572216	0.607328	0.590361	0.637784	0.580362	0.553401	0.597903	0.63135	0.593803	0.601221	0.57939	0.610639	0.568166	0.581321	0.637418	0.59953	0.587735	0.594074	0.650367	0.636988	0.619362	0.588337	0.624849	0.617719	0.558931	0.603435	0.533317	0.579034	0.566238	0.566429
2	0.396697	0.385452	0	0.683152	0.624887	0.717317	0.696365	0.679782	0.647472	0.718638	0.670079	0.697795	0.652381	0.722548	0.654068	0.734715	0.651696	0.644693	0.628668	0.681046	0.651557	0.649043	0.658812	0.69052	0.686898	0.672188	0.645593	0.62138	0.678107	0.645579	0.68525	0.686243	0.705708	0.71967	0.66047	0.712409	0.706318	0.764659	0.676575	0.668164	0.654527	0.661064	0.701812	0.621813	0.691693	0.727216	0.612905	0.588094	0.605939
3	0.678876	0.670728	0.683152	0	0.409686	0.291348	0.284148	0.303209	0.544216	0.389196	0.585285	0.564909	0.583889	0.521721	0.531842	0.532956	0.520359	0.529427	0.566886	0.488858	0.603015	0.576115	0.57701	0.578003	0.489687	0.575221	0.600704	0.550888	0.421161	0.550215	0.503495	0.449586	0.482599	0.454547	0.48519	0.514562	0.525642	0.612393	0.515247	0.617483	0.437137	0.480693	0.575411	0.566428	0.514304	0.567763	0.529566	0.505725	0.510334
4	0.720269	0.647035	0.624887	0.409686	0	0.45573	0.407632	0.298899	0.67202	0.615251	0.623656	0.591808	0.61169	0.638522	0.560322	0.576822	0.643545	0.58472	0.641348	0.612085	0.575354	0.616496	0.628566	0.585176	0.599382	0.557475	0.628194	0.645851	0.542043	0.593221	0.60866	0.500791	0.561797	0.526552	0.574406	0.569188	0.554407	0.682457	0.626362	0.604924	0.534082	0.585414	0.620358	0.63757	0.537354	0.598226	0.578275	0.542782	0.558545
5	0.66998	0.592898	0.717317	0.291348	0.45573	0	0.227641	0.392514	0.618885	0.440669	0.6001	0.611518	0.608326	0.539122	0.553429	0.578154	0.518069	0.557731	0.59777	0.551921	0.598509	0.609299	0.571299	0.559708	0.519373	0.567649	0.607983	0.563373	0.493245	0.542479	0.512615	0.481676	0.546632	0.508499	0.568897	0.502591	0.54935	0.601081	0.530129	0.585068	0.497207	0.566063	0.60037	0.570454	0.539035	0.553185	0.579275	0.517498	0.525644
6	0.641184	0.626198	0.696365	0.284148	0.407632	0.227641	0	0.355201	0.643896	0.451308	0.59238	0.577798	0.598879	0.570672	0.506279	0.56564	0.530217	0.540237	0.630747	0.514011	0.626519	0.612511	0.579252	0.601737	0.518294	0.597862	0.606991	0.54219	0.477079	0.567861	0.607643	0.466984	0.539736	0.499875	0.57296	0.526836	0.55521	0.583954	0.557687	0.609172	0.48461	0.555767	0.609084	0.601582	0.560582	0.59152	0.558768	0.4942	0.495086
7	0.721246	0.685729	0.679782	0.303209	0.298899	0.392514	0.355201	0	0.655495	0.507546	0.653275	0.589134	0.599941	0.618716	0.550402	0.574817	0.635865	0.562049	0.660636	0.603047	0.614255	0.633822	0.634902	0.63114	0.579749	0.605349	0.609481	0.613429	0.484365	0.606832	0.618636	0.49021	0.544148	0.500291	0.592336	0.599703	0.606103	0.639939	0.594134	0.678581	0.504228	0.551289	0.611028	0.64058	0.588914	0.619148	0.576548	0.564483	0.564005
8	0.658073	0.641056	0.647472	0.544216	0.67202	0.618885	0.643896	0.655495	0	0.380794	0.629733	0.616509	0.558212	0.608764	0.562515	0.621209	0.606929	0.56647	0.592911	0.533483	0.598814	0.556111	0.61957	0.645374	0.554635	0.5672	0.584688	0.558662	0.527683	0.58548	0.577693	0.624972	0.514739	0.593376	0.493752	0.572734	0.605875	0.633662	0.588028	0.630696	0.501929	0.457803	0.625783	0.531521	0.590019	0.615675	0.534258	0.569288	0.543552
9	0.681629	0.691559	0.718638	0.389196	0.615251	0.440669	0.451308	0.507546	0.380794	0	0.638654	0.651573	0.621791	0.668793	0.636655	0.66535	0.606097	0.618783	0.650192	0.599729	0.660989	0.652964	0.668249	0.660952	0.632424	0.608717	0.639207	0.629349	0.515136	0.630661	0.609026	0.60359	0.583316	0.57434	0.528065	0.606202	0.641202	0.697378	0.613723	0.692063	0.509161	0.514267	0.643095	0.631194	0.652446	0.663344	0.612313	0.628978	0.611832
10	0.615145	0.614	0.670079	0.585285	0.623656	0.6001	0.59238	0.653275	0.629733	0.638654	0	0.217504	0.268579	0.364922	0.349941	0.297994	0.167344	0.369575	0.283051	0.38715	0.375491	0.354991	0.383576	0.414066	0.382244	0.161195	0.369318	0.357622	0.462156	0.331399	0.405428	0.497341	0.417826	0.387998	0.313247	0.246809	0.223433	0.361857	0.467656	0.444983	0.418937	0.229611	0.200082	0.274566	0.430514	0.347223	0.325132	0.416115	0.409207
11	0.647827	0.654308	0.697795	0.564909	0.591808	0.611518	0.577798	0.589134	0.616509	0.651573	0.217504	0	0.128581	0.317785	0.383483	0.167666	0.325715	0.300153	0.287358	0.372911	0.310806	0.37781	0.453991	0.413318	0.341226	0.208556	0.222923	0.349959	0.443122	0.322728	0.407029	0.44334	0.389821	0.439913	0.342893	0.341399	0.316035	0.376645	0.415771	0.492075	0.410626	0.201484	0.140699	0.296457	0.436096	0.391111	0.369374	0.411436	0.400241
12	0.622655	0.611161	0.652381	0.583889	0.61169	0.608326	0.598879	0.599941	0.558212	0.621791	0.268579	0.128581	0	0.394618	0.354247	0.270596	0.353926	0.204852	0.266141	0.362773	0.25337	0.340879	0.469876	0.393545	0.36486	0.20395	0.106179	0.301121	0.392473	0.291869	0.397219	0.450885	0.382403	0.367611	0.369845	0.373723	0.391755	0.424929	0.394279	0.471374	0.294963	0.108027	0.125208	0.288795	0.45098	0.374173	0.327568	0.415648	0.355949
13	0.657354	0.582063	0.722548	0.521721	0.638522	0.539122	0.570672	0.618716	0.608764	0.668793	0.364922	0.317785	0.394618	0	0.360051	0.16072	0.392965	0.341555	0.340631	0.251635	0.428914	0.309291	0.427823	0.417475	0.124908	0.383406	0.393847	0.368695	0.337135	0.296888	0.332706	0.374113	0.242411	0.465426	0.342703	0.281353	0.231909	0.219827	0.377186	0.47389	0.357343	0.375208	0.348614	0.32999	0.379942	0.366918	0.371986	0.305925	0.29259
14	0.606293	0.622309	0.654068	0.531842	0.560322	0.553429	0.506279	0.550402	0.562515	0.636655	0.349941	0.383483	0.354247	0.360051	0	0.323807	0.348898	0.359338	0.384475	0.298176	0.394277	0.261872	0.319964	0.390379	0.352518	0.328526	0.376459	0.233855	0.382442	0.213509	0.298232	0.399773	0.396147	0.370204	0.399339	0.366607	0.373265	0.388233	0.377916	0.38649	0.358116	0.313265	0.344244	0.245725	0.372678	0.36793	0.122628	0.228413	0.141795
15	0.668755	0.631647	0.734715	0.532956	0.576822	0.578154	0.56564	0.574817	0.621209	0.66535	0.297994	0.167666	0.270596	0.16072	0.323807	0	0.363305	0.319728	0.314128	0.312195	0.380534	0.295546	0.424276	0.396777	0.23861	0.304779	0.331196	0.343747	0.361122	0.31293	0.357119	0.378465	0.337311	0.437563	0.327329	0.32728	0.236976	0.269464	0.380118	0.469398	0.369281	0.301149	0.256439	0.304495	0.380751	0.366951	0.334451	0.3147	0.320144
16	0.572896	0.55494	0.651696	0.520359	0.643545	0.518069	0.530217	0.635865	0.606929	0.606097	0.167344	0.325715	0.353926	0.392965	0.348898	0.363305	0	0.414155	0.284947	0.418598	0.406953	0.388598	0.386583	0.451921	0.435196	0.231985	0.440253	0.427606	0.493749	0.366694	0.397356	0.508363	0.431345	0.338474	0.293013	0.227076	0.29446	0.429891	0.481604	0.460797	0.45284	0.278415	0.243856	0.337921	0.455154	0.262901	0.345414	0.441489	0.416807
17	0.611151	0.583192	0.644693	0.529427	0.58472	0.557731	0.540237	0.562049	0.56647	0.618783	0.369575	0.300153	0.204852	0.341555	0.359338	0.319728	0.414155	0	0.298582	0.302111	0.368888	0.287879	0.400427	0.338913	0.29772	0.365067	0.166331	0.347454	0.210726	0.348007	0.381026	0.291457	0.299544	0.353581	0.354558	0.405906	0.346392	0.38083	0.241958	0.470998	0.173416	0.261019	0.306539	0.382582	0.353025	0.372839	0.324827	0.352501	0.362202
18	0.5029	0.510899	0.628668	0.566886	0.641348	0.59777	0.630747	0.660636	0.592911	0.650192	0.283051	0.287358	0.266141	0.340631	0.384475	0.314128	0.284947	0.298582	0	0.324981	0.398052	0.327895	0.457056	0.395622	0.361767	0.311557	0.324992	0.398472	0.407648	0.334463	0.363932	0.416084	0.353837	0.383734	0.387862	0.35872	0.373779	0.413042	0.355479	0.461844	0.355454	0.254821	0.266455	0.324458	0.401168	0.346761	0.340095	0.384433	0.387942
19	0.624618	0.572216	0.681046	0.488858	0.612085	0.551921	0.514011	0.603047	0.533483	0.599729	0.38715	0.372911	0.362773	0.251635	0.298176	0.312195	0.418598	0.302111	0.324981	0	0.420937	0.227425	0.386608	0.35779	0.14239	0.385129	0.366458	0.297485	0.278166	0.289175	0.352278	0.347521	0.151994	0.359622	0.302771	0.321831	0.27522	0.369443	0.356086	0.445572	0.264775	0.30822	0.372358	0.318748	0.346011	0.358515	0.277706	0.222604	0.225254
20	0.632983	0.607328	0.651557	0.603015	0.575354	0.598509	0.626519	0.614255	0.598814	0.660989	0.375491	0.310806	0.25337	0.428914	0.394277	0.380534	0.406953	0.368888	0.398052	0.420937	0	0.380238	0.36452	0.313303	0.401846	0.174224	0.209979	0.395126	0.469544	0.329146	0.371112	0.47368	0.437718	0.485618	0.331593	0.330213	0.413688	0.469968	0.396184	0.309792	0.413158	0.282278	0.241639	0.328307	0.417449	0.258438	0.403068	0.421951	0.34471
21	0.610713	0.590361	0.649043	0.576115	0.616496	0.609299	0.612511	0.633822	0.556111	0.652964	0.354991	0.37781	0.340879	0.309291	0.261872	0.295546	0.388598	0.287879	0.327895	0.227425	0.380238	0	0.360168	0.394875	0.316692	0.339514	0.352411	0.262561	0.354846	0.275505	0.33098	0.414257	0.280653	0.394711	0.27562	0.302184	0.297865	0.402304	0.374069	0.36246	0.337574	0.329882	0.362709	0.282872	0.380398	0.309348	0.202512	0.277401	0.297332
22	0.683949	0.637784	0.658812	0.57701	0.628566	0.571299	0.579252	0.634902	0.61957	0.668249	0.383576	0.453991	0.469876	0.427823	0.319964	0.424276	0.386583	0.400427	0.457056	0.386608	0.36452	0.360168	0	0.200045	0.402337	0.363094	0.37763	0.449982	0.391669	0.372075	0.315136	0.378188	0.459833	0.51258	0.426365	0.388966	0.346837	0.434589	0.254995	0.229558	0.412372	0.435777	0.424992	0.336773	0.213729	0.408823	0.345543	0.379897	0.392179
23	0.694168	0.580362	0.69052	0.578003	0.585176	0.559708	0.601737	0.63114	0.645374	0.660952	0.414066	0.413318	0.393545	0.417475	0.390379	0.396777	0.451921	0.338913	0.395622	0.35779	0.313303	0.394875	0.200045	0	0.379719	0.344314	0.301738	0.450773	0.327635	0.375062	0.281548	0.229874	0.423705	0.455235	0.412204	0.437784	0.306844	0.476263	0.288977	0.223832	0.317209	0.381398	0.363328	0.335319	0.173011	0.35509	0.379192	0.369712	0.394097
24	0.634576	0.553401	0.686898	0.489687	0.599382	0.519373	0.518294	0.579749	0.554635	0.632424	0.382244	0.341226	0.36486	0.124908	0.352518	0.23861	0.435196	0.29772	0.361767	0.14239	0.401846	0.316692	0.402337	0.379719	0	0.383711	0.337334	0.333165	0.268438	0.279264	0.376615	0.335615	0.176028	0.409812	0.321709	0.305977	0.21097	0.278014	0.346569	0.470926	0.279601	0.330829	0.356443	0.345802	0.365638	0.389856	0.343712	0.260295	0.259742
25	0.634526	0.597903	0.672188	0.575221	0.557475	0.567649	0.597862	0.605349	0.5672	0.608717	0.161195	0.208556	0.20395	0.383406	0.328526	0.304779	0.231985	0.365067	0.311557	0.385129	0.174224	0.339514	0.363094	0.344314	0.383711	0	0.281686	0.350849	0.444995	0.301898	0.365387	0.486012	0.390431	0.40441	0.259246	0.226483	0.265267	0.430834	0.429999	0.387757	0.379034	0.186717	0.134971	0.267622	0.385447	0.228373	0.330842	0.403132	0.352161
26	0.65161	0.63135	0.645593	0.600704	0.628194	0.607983	0.606991	0.609481	0.584688	0.639207	0.369318	0.222923	0.106179	0.393847	0.376459	0.331196	0.440253	0.166331	0.324992	0.366458	0.209979	0.352411	0.37763	0.301738	0.337334	0.281686	0	0.32434	0.345401	0.317507	0.377592	0.403431	0.388515	0.418891	0.410673	0.417152	0.420024	0.434045	0.272573	0.40504	0.285615	0.201083	0.209312	0.334925	0.4053	0.384476	0.3661	0.41246	0.367509
27	0.543088	0.593803	0.62138	0.550888	0.645851	0.563373	0.54219	0.613429	0.558662	0.629349	0.357622	0.349959	0.301121	0.368695	0.233855	0.343747	0.427606	0.347454	0.398472	0.297485	0.395126	0.262561	0.449982	0.450773	0.333165	0.350849	0.32434	0	0.417691	0.275657	0.402628	0.474577	0.384641	0.424179	0.386052	0.411759	0.372703	0.442795	0.431895	0.445149	0.394811	0.305907	0.329792	0.180692	0.473954	0.42739	0.256009	0.232564	0.19729
28	0.693146	0.601221	0.678107	0.421161	0.542043	0.493245	0.477079	0.484365	0.527683	0.515136	0.462156	0.443122	0.392473	0.337135	0.382442	0.361122	0.493749	0.210726	0.407648	0.278166	0.469544	0.354846	0.391669	0.327635	0.268438	0.444995	0.345401	0.417691	0	0.446964	0.350823	0.145496	0.271359	0.313052	0.370105	0.45552	0.327117	0.437021	0.246203	0.496747	0.068721	0.319711	0.443501	0.40486	0.246173	0.412446	0.397424	0.343747	0.351797
29	0.606312	0.57939	0.645579	0.550215	0.593221	0.542479	0.567861	0.606832	0.58548	0.630661	0.331399	0.322728	0.291869	0.296888	0.213509	0.31293	0.366694	0.348007	0.334463	0.289175	0.329146	0.275505	0.372075	0.375062	0.279264	0.301898	0.317507	0.275657	0.446964	0	0.218588	0.441286	0.367352	0.443326	0.357318	0.350651	0.332131	0.39721	0.349364	0.373262	0.405417	0.307478	0.276537	0.226658	0.399777	0.369792	0.166871	0.31126	0.218647
30	0.674933	0.610639	0.68525	0.503495	0.60866	0.512615	0.607643	0.618636	0.577693	0.609026	0.405428	0.407029	0.397219	0.332706	0.298232	0.357119	0.397356	0.381026	0.363932	0.352278	0.371112	0.33098	0.315136	0.281548	0.376615	0.365387	0.377592	0.402628	0.350823	0.218588	0	0.310922	0.392042	0.439031	0.413867	0.366068	0.367988	0.400796	0.265041	0.28589	0.345219	0.368151	0.365147	0.281408	0.251315	0.341037	0.289661	0.354663	0.303759
31	0.676872	0.568166	0.686243	0.449586	0.500791	0.481676	0.466984	0.49021	0.624972	0.60359	0.497341	0.44334	0.450885	0.374113	0.399773	0.378465	0.508363	0.291457	0.416084	0.347521	0.47368	0.414257	0.378188	0.229874	0.335615	0.486012	0.403431	0.474577	0.145496	0.441286	0.310922	0	0.37383	0.367982	0.410882	0.490158	0.323697	0.483259	0.280638	0.437992	0.211988	0.414209	0.468827	0.410971	0.177543	0.422791	0.41102	0.351325	0.37482
32	0.6438	0.581321	0.705708	0.482599	0.561797	0.546632	0.539736	0.544148	0.514739	0.583316	0.417826	0.389821	0.382403	0.242411	0.396147	0.337311	0.431345	0.299544	0.353837	0.151994	0.437718	0.280653	0.459833	0.423705	0.176028	0.390431	0.388515	0.384641	0.271359	0.367352	0.392042	0.37383	0	0.376907	0.307838	0.28913	0.278397	0.372468	0.354196	0.498755	0.268744	0.340548	0.37716	0.389113	0.388029	0.316802	0.362593	0.337335	0.344121
33	0.665382	0.637418	0.71967	0.454547	0.526552	0.508499	0.499875	0.500291	0.593376	0.57434	0.387998	0.439913	0.367611	0.465426	0.370204	0.437563	0.338474	0.353581	0.383734	0.359622	0.485618	0.394711	0.51258	0.455235	0.409812	0.40441	0.418891	0.424179	0.313052	0.443326	0.439031	0.367982	0.376907	0	0.394106	0.405399	0.401802	0.524093	0.472574	0.565427	0.25656	0.271603	0.356794	0.421054	0.42272	0.369341	0.368698	0.396289	0.385918
34	0.607222	0.59953	0.66047	0.48519	0.574406	0.568897	0.57296	0.592336	0.493752	0.528065	0.313247	0.342893	0.369845	0.342703	0.399339	0.327329	0.293013	0.354558	0.387862	0.302771	0.331593	0.27562	0.426365	0.412204	0.321709	0.259246	0.410673	0.386052	0.370105	0.357318	0.413867	0.410882	0.307838	0.394106	0	0.259178	0.222813	0.471726	0.447188	0.497975	0.353491	0.311739	0.320693	0.354114	0.377967	0.273564	0.336523	0.372532	0.372293
35	0.642727	0.587735	0.712409	0.514562	0.569188	0.502591	0.526836	0.599703	0.572734	0.606202	0.246809	0.341399	0.373723	0.281353	0.366607	0.32728	0.227076	0.405906	0.35872	0.321831	0.330213	0.302184	0.388966	0.437784	0.305977	0.226483	0.417152	0.411759	0.45552	0.350651	0.366068	0.490158	0.28913	0.405399	0.259178	0	0.216536	0.363978	0.45126	0.405777	0.416085	0.313571	0.295515	0.342544	0.404982	0.217454	0.371547	0.357615	0.365888
36	0.681625	0.594074	0.706318	0.525642	0.554407	0.54935	0.55521	0.606103	0.605875	0.641202	0.223433	0.316035	0.391755	0.231909	0.373265	0.236976	0.29446	0.346392	0.373779	0.27522	0.413688	0.297865	0.346837	0.306844	0.21097	0.265267	0.420024	0.372703	0.327117	0.332131	0.367988	0.323697	0.278397	0.401802	0.222813	0.216536	0	0.358329	0.380738	0.409182	0.346108	0.339807	0.309971	0.316798	0.269025	0.304828	0.349584	0.317446	0.370492
37	0.682483	0.650367	0.764659	0.612393	0.682457	0.601081	0.583954	0.639939	0.633662	0.697378	0.361857	0.376645	0.424929	0.219827	0.388233	0.269464	0.429891	0.38083	0.413042	0.369443	0.469968	0.402304	0.434589	0.476263	0.278014	0.430834	0.434045	0.442795	0.437021	0.39721	0.400796	0.483259	0.372468	0.524093	0.471726	0.363978	0.358329	0	0.437122	0.496218	0.444691	0.443559	0.4051	0.40927	0.455182	0.428979	0.422446	0.391223	0.382507
38	0.669197	0.636988	0.676575	0.515247	0.626362	0.530129	0.557687	0.594134	0.588028	0.613723	0.467656	0.415771	0.394279	0.377186	0.377916	0.380118	0.481604	0.241958	0.355479	0.356086	0.396184	0.374069	0.254995	0.288977	0.346569	0.429999	0.272573	0.431895	0.246203	0.349364	0.265041	0.280638	0.354196	0.472574	0.447188	0.45126	0.380738	0.437122	0	0.335747	0.282092	0.409641	0.432789	0.379009	0.262952	0.413132	0.369412	0.394387	0.384321
39	0.664636	0.619362	0.668164	0.617483	0.604924	0.585068	0.609172	0.678581	0.630696	0.692063	0.444983	0.492075	0.471374	0.47389	0.38649	0.469398	0.460797	0.470998	0.461844	0.445572	0.309792	0.36246	0.229558	0.223832	0.470926	0.387757	0.40504	0.445149	0.496747	0.373262	0.28589	0.437992	0.498755	0.565427	0.497975	0.405777	0.409182	0.496218	0.335747	0	0.474696	0.458977	0.48481	0.3377	0.330674	0.435361	0.353671	0.401233	0.41496
40	0.655094	0.588337	0.654527	0.437137	0.534082	0.497207	0.48461	0.504228	0.501929	0.509161	0.418937	0.410626	0.294963	0.357343	0.358116	0.369281	0.45284	0.173416	0.355454	0.264775	0.413158	0.337574	0.412372	0.317209	0.279601	0.379034	0.285615	0.394811	0.068721	0.405417	0.345219	0.211988	0.268744	0.25656	0.353491	0.416085	0.346108	0.444691	0.282092	0.474696	0	0.225067	0.369085	0.382567	0.291613	0.382079	0.359386	0.335141	0.309064
41	0.633537	0.624849	0.661064	0.480693	0.585414	0.566063	0.555767	0.551289	0.457803	0.514267	0.229611	0.201484	0.108027	0.375208	0.313265	0.301149	0.278415	0.261019	0.254821	0.30822	0.282278	0.329882	0.435777	0.381398	0.330829	0.186717	0.201083	0.305907	0.319711	0.307478	0.368151	0.414209	0.340548	0.271603	0.311739	0.313571	0.339807	0.443559	0.409641	0.458977	0.225067	0	0.175484	0.277133	0.405567	0.349981	0.310937	0.370608	0.307105
42	0.639345	0.617719	0.701812	0.575411	0.620358	0.60037	0.609084	0.611028	0.625783	0.643095	0.200082	0.140699	0.125208	0.348614	0.344244	0.256439	0.243856	0.306539	0.266455	0.372358	0.241639	0.362709	0.424992	0.363328	0.356443	0.134971	0.209312	0.329792	0.443501	0.276537	0.365147	0.468827	0.37716	0.356794	0.320693	0.295515	0.309971	0.4051	0.432789	0.48481	0.369085	0.175484	0	0.290429	0.430613	0.249552	0.331055	0.440836	0.371122
43	0.553968	0.558931	0.621813	0.566428	0.63757	0.570454	0.601582	0.64058	0.531521	0.631194	0.274566	0.296457	0.288795	0.32999	0.245725	0.304495	0.337921	0.382582	0.324458	0.318748	0.328307	0.282872	0.336773	0.335319	0.345802	0.267622	0.334925	0.180692	0.40486	0.226658	0.281408	0.410971	0.389113	0.421054	0.354114	0.342544	0.316798	0.40927	0.379009	0.3377	0.382567	0.277133	0.290429	0	0.334522	0.370994	0.258068	0.297212	0.236056
44	0.717787	0.603435	0.691693	0.514304	0.537354	0.539035	0.560582	0.588914	0.590019	0.652446	0.430514	0.436096	0.45098	0.379942	0.372678	0.380751	0.455154	0.353025	0.401168	0.346011	0.417449	0.380398	0.213729	0.173011	0.365638	0.385447	0.4053	0.473954	0.246173	0.399777	0.251315	0.177543	0.388029	0.42272	0.377967	0.404982	0.269025	0.455182	0.262952	0.330674	0.291613	0.405567	0.430613	0.334522	0	0.387996	0.386616	0.355195	0.387091
45	0.623271	0.533317	0.727216	0.567763	0.598226	0.553185	0.59152	0.619148	0.615675	0.663344	0.347223	0.391111	0.374173	0.366918	0.36793	0.366951	0.262901	0.372839	0.346761	0.358515	0.258438	0.309348	0.408823	0.35509	0.389856	0.228373	0.384476	0.42739	0.412446	0.369792	0.341037	0.422791	0.316802	0.369341	0.273564	0.217454	0.304828	0.428979	0.413132	0.435361	0.382079	0.349981	0.249552	0.370994	0.387996	0	0.390265	0.387906	0.367258
46	0.593817	0.579034	0.612905	0.529566	0.578275	0.579275	0.558768	0.576548	0.534258	0.612313	0.325132	0.369374	0.327568	0.371986	0.122628	0.334451	0.345414	0.324827	0.340095	0.277706	0.403068	0.202512	0.345543	0.379192	0.343712	0.330842	0.3661	0.256009	0.397424	0.166871	0.289661	0.41102	0.362593	0.368698	0.336523	0.371547	0.349584	0.422446	0.369412	0.353671	0.359386	0.310937	0.331055	0.258068	0.386616	0.390265	0	0.281468	0.22919
47	0.504838	0.566238	0.588094	0.505725	0.542782	0.517498	0.4942	0.564483	0.569288	0.628978	0.416115	0.411436	0.415648	0.305925	0.228413	0.3147	0.441489	0.352501	0.384433	0.222604	0.421951	0.277401	0.379897	0.369712	0.260295	0.403132	0.41246	0.232564	0.343747	0.31126	0.354663	0.351325	0.337335	0.396289	0.372532	0.357615	0.317446	0.391223	0.394387	0.401233	0.335141	0.370608	0.440836	0.297212	0.355195	0.387906	0.281468	0	0.11474
48	0.528339	0.566429	0.605939	0.510334	0.558545	0.525644	0.495086	0.564005	0.543552	0.611832	0.409207	0.400241	0.355949	0.29259	0.141795	0.320144	0.416807	0.362202	0.387942	0.225254	0.34471	0.297332	0.392179	0.394097	0.259742	0.352161	0.367509	0.19729	0.351797	0.218647	0.303759	0.37482	0.344121	0.385918	0.372293	0.365888	0.370492	0.382507	0.384321	0.41496	0.309064	0.307105	0.371122	0.236056	0.387091	0.367258	0.22919	0.11474	0
49	0.665086	0.577875	0.661612	0.588969	0.563092	0.579234	0.56338	0.589676	0.631221	0.658131	0.42212	0.371982	0.311056	0.417832	0.375041	0.385881	0.433558	0.210856	0.355911	0.360591	0.349446	0.366745	0.325618	0.19037	0.372521	0.367632	0.248629	0.419739	0.285096	0.36771	0.347637	0.227908	0.398246	0.316854	0.385091	0.422554	0.348573	0.471056	0.315253	0.418011	0.251398	0.329559	0.306432	0.398086	0.248563	0.339293	0.361834	0.38571	0.392267
50	0.659107	0.655437	0.705533	0.564099	0.620386	0.56387	0.558129	0.592102	0.629903	0.660294	0.40143	0.25646	0.266979	0.306965	0.398629	0.267483	0.449543	0.212298	0.322468	0.36092	0.319852	0.333336	0.342929	0.365035	0.336934	0.369572	0.181789	0.397764	0.373369	0.348811	0.366818	0.411397	0.352241	0.496293	0.400357	0.383075	0.379848	0.346899	0.216124	0.431945	0.362752	0.362276	0.314628	0.384036	0.380977	0.3808	0.397608	0.400559	0.397307
51	0.645743	0.622387	0.676262	0.498436	0.589136	0.553866	0.565985	0.574248	0.451446	0.492465	0.222219	0.231858	0.211617	0.404342	0.36492	0.325952	0.245569	0.385512	0.34239	0.35684	0.285458	0.377109	0.379416	0.370102	0.375097	0.153127	0.311451	0.338961	0.407537	0.350575	0.390835	0.454609	0.389658	0.34898	0.250555	0.276654	0.296613	0.443164	0.472737	0.432054	0.340256	0.103909	0.214131	0.260089	0.369712	0.335373	0.360576	0.385196	0.353881
52	0.63117	0.609282	0.674904	0.592945	0.603167	0.604733	0.575247	0.608013	0.625865	0.658187	0.125386	0.211911	0.214912	0.379343	0.355273	0.286628	0.287044	0.278643	0.297482	0.383453	0.383946	0.345611	0.394202	0.359317	0.384075	0.216546	0.292984	0.316129	0.412075	0.357867	0.424951	0.439555	0.401097	0.394693	0.379523	0.33477	0.26999	0.338576	0.42037	0.409655	0.366687	0.2553	0.220815	0.297299	0.418387	0.387104	0.312839	0.402663	0.409732
53	0.669777	0.606675	0.6939	0.430865	0.573892	0.461241	0.479163	0.523281	0.6033	0.567389	0.410958	0.456491	0.382783	0.426522	0.373399	0.404983	0.396381	0.271101	0.374198	0.338245	0.489555	0.369942	0.451201	0.350444	0.398869	0.451064	0.390421	0.430002	0.207343	0.419612	0.315771	0.211382	0.377544	0.227816	0.380222	0.446044	0.373597	0.490442	0.352835	0.503398	0.204981	0.328531	0.417593	0.391424	0.290777	0.399947	0.368385	0.373727	0.375593
54	0.633194	0.609995	0.661808	0.527868	0.601455	0.536355	0.520636	0.571353	0.537666	0.597975	0.399523	0.424306	0.407125	0.319306	0.212956	0.334588	0.404527	0.405151	0.399204	0.303027	0.364338	0.332023	0.23179	0.388266	0.323839	0.35394	0.421353	0.37505	0.375271	0.31864	0.297714	0.41617	0.373811	0.455928	0.408396	0.356414	0.374886	0.32084	0.355652	0.39803	0.368018	0.353048	0.395132	0.305925	0.291243	0.37493	0.312857	0.315701	0.236239
55	0.626218	0.593572	0.728147	0.51739	0.56356	0.540521	0.579403	0.586881	0.586927	0.613734	0.313142	0.336273	0.334222	0.323861	0.367555	0.305338	0.275326	0.37308	0.342223	0.31673	0.265023	0.262483	0.397963	0.405287	0.33476	0.173944	0.378499	0.389477	0.382788	0.350197	0.343828	0.455222	0.265222	0.388638	0.200785	0.201841	0.243194	0.398433	0.390695	0.452323	0.36498	0.302513	0.236682	0.357658	0.374016	0.127875	0.369128	0.364121	0.348435
56	0.633498	0.628337	0.672724	0.603916	0.547151	0.567406	0.593667	0.653195	0.599652	0.680651	0.40289	0.419978	0.428947	0.39632	0.375543	0.394293	0.441432	0.427145	0.400842	0.44486	0.270024	0.405201	0.363924	0.327064	0.405816	0.329237	0.385481	0.421376	0.469329	0.320991	0.290895	0.433712	0.448678	0.527296	0.423904	0.347319	0.360612	0.455737	0.343906	0.208096	0.447756	0.421736	0.423402	0.344329	0.400158	0.417731	0.391241	0.405114	0.374342
57	0.666633	0.705169	0.724736	0.584131	0.661702	0.614294	0.59483	0.620957	0.665504	0.670993	0.330902	0.237037	0.251235	0.381077	0.378735	0.281056	0.429887	0.269601	0.347586	0.390176	0.402953	0.360967	0.402089	0.397283	0.383965	0.362794	0.250187	0.380504	0.397959	0.366171	0.385875	0.41241	0.409717	0.442324	0.409713	0.403988	0.396371	0.381553	0.33926	0.496081	0.377782	0.325571	0.270608	0.410624	0.412704	0.415522	0.336044	0.432115	0.43411
58	0.65407	0.648549	0.741102	0.561497	0.621592	0.553505	0.579635	0.655496	0.64123	0.675919	0.345521	0.423507	0.462656	0.302692	0.338676	0.313772	0.321655	0.414595	0.409696	0.364345	0.372509	0.336435	0.361696	0.366119	0.351124	0.330279	0.44799	0.391101	0.454266	0.323783	0.303149	0.445312	0.399501	0.458117	0.334004	0.234272	0.276468	0.407388	0.405023	0.332515	0.430902	0.412053	0.400086	0.367157	0.392125	0.329837	0.373087	0.304195	0.325806
59	0.644424	0.560756	0.657528	0.463259	0.576	0.497916	0.514976	0.550745	0.559747	0.587773	0.417338	0.37336	0.339173	0.314418	0.387444	0.33349	0.411049	0.139083	0.342385	0.295534	0.407789	0.319033	0.342989	0.313007	0.280445	0.393357	0.285369	0.391043	0.185589	0.372633	0.326101	0.236236	0.282417	0.393891	0.332248	0.397964	0.314464	0.423001	0.199126	0.447315	0.193393	0.334174	0.371318	0.408914	0.279565	0.357973	0.36172	0.357416	0.366217
60	0.646985	0.633158	0.69808	0.575015	0.57751	0.564549	0.567425	0.640843	0.61679	0.692126	0.395782	0.442697	0.445531	0.382647	0.316719	0.387595	0.407805	0.434305	0.423139	0.422843	0.334886	0.362888	0.36562	0.372581	0.422543	0.353788	0.441922	0.412971	0.493389	0.306377	0.279497	0.450968	0.445694	0.493625	0.428211	0.309523	0.387733	0.418099	0.408607	0.264453	0.458518	0.433269	0.432299	0.371202	0.411998	0.376452	0.341369	0.351395	0.342148
61	0.672062	0.664895	0.664862	0.610125	0.645484	0.61537	0.623762	0.623812	0.596946	0.654726	0.397698	0.233475	0.148661	0.386965	0.40867	0.330227	0.45059	0.219278	0.369964	0.39177	0.166661	0.385777	0.352108	0.301198	0.342818	0.275517	0.0409525	0.352006	0.386566	0.329807	0.385029	0.431767	0.409082	0.471502	0.39656	0.414742	0.421636	0.446223	0.267826	0.378551	0.341303	0.242767	0.222311	0.348625	0.404256	0.380895	0.39738	0.433643	0.389057
62	0.674903	0.620306	0.685921	0.530624	0.600769	0.50396	0.535902	0.584002	0.573751	0.622953	0.416316	0.434227	0.419507	0.385661	0.258463	0.37084	0.40796	0.345663	0.398156	0.402963	0.397008	0.364132	0.235603	0.355479	0.399777	0.370955	0.359287	0.418893	0.370615	0.317172	0.280139	0.404986	0.395839	0.481481	0.437636	0.369107	0.382943	0.415946	0.169554	0.328373	0.377654	0.421101	0.403481	0.360431	0.327683	0.36384	0.277582	0.39586	0.353617
63	0.631434	0.541894	0.681923	0.463026	0.513208	0.467672	0.409008	0.519545	0.659656	0.617755	0.451831	0.464556	0.440594	0.403668	0.353741	0.421745	0.3894	0.320722	0.425494	0.351112	0.501245	0.464117	0.466871	0.344334	0.332344	0.467437	0.43995	0.438088	0.260107	0.409452	0.433687	0.209967	0.399977	0.275093	0.40489	0.449888	0.357489	0.487517	0.444718	0.541953	0.259096	0.385592	0.412081	0.452517	0.368544	0.401421	0.383798	0.383473	0.360148
64	0.643222	0.611518	0.714888	0.481294	0.572053	0.551439	0.544063	0.597392	0.56198	0.602656	0.356663	0.330186	0.40025	0.206755	0.349213	0.228618	0.341761	0.32148	0.354264	0.181511	0.410089	0.22977	0.417039	0.411093	0.211991	0.349948	0.41309	0.364801	0.301974	0.361298	0.369001	0.365574	0.187128	0.388993	0.202441	0.225383	0.211415	0.357359	0.379946	0.457816	0.314067	0.350266	0.350842	0.358947	0.336969	0.268988	0.343164	0.238855	0.284876
65	0.552846	0.610357	0.63839	0.544968	0.612104	0.559028	0.531993	0.608357	0.609555	0.595367	0.128884	0.261817	0.243491	0.402927	0.366007	0.329985	0.234727	0.26126	0.25578	0.363787	0.427402	0.362022	0.43251	0.422189	0.383396	0.266773	0.317571	0.357074	0.375217	0.355426	0.413051	0.431405	0.40992	0.342112	0.350377	0.341801	0.317537	0.348223	0.410017	0.490087	0.337702	0.245368	0.259326	0.324038	0.441964	0.382477	0.314332	0.407184	0.4014
66	0.612105	0.60388	0.657611	0.591305	0.639574	0.569577	0.613923	0.657097	0.601358	0.694327	0.379717	0.400299	0.35019	0.296201	0.284323	0.345549	0.398885	0.399385	0.373087	0.371525	0.313967	0.356756	0.393059	0.396019	0.342305	0.34607	0.352694	0.361018	0.444477	0.189388	0.209461	0.442817	0.424198	0.468049	0.463731	0.372491	0.400034	0.374298	0.387216	0.372065	0.421065	0.354894	0.34942	0.257394	0.403627	0.380836	0.329309	0.340402	0.238631
67	0.697921	0.696503	0.728355	0.63283	0.685772	0.638464	0.617568	0.678385	0.666588	0.706215	0.397273	0.305341	0.314347	0.314704	0.375868	0.295956	0.479583	0.31539	0.362014	0.38513	0.355817	0.347057	0.324864	0.348457	0.349734	0.404725	0.262134	0.385765	0.450753	0.316924	0.369729	0.449411	0.415776	0.515356	0.471686	0.424487	0.402946	0.342758	0.344942	0.398736	0.442103	0.389875	0.326681	0.362343	0.384725	0.440301	0.369942	0.399998	0.392002
68	0.657468	0.621994	0.65258	0.53004	0.581722	0.533634	0.558835	0.616881	0.622189	0.667365	0.448914	0.473273	0.450163	0.38017	0.338894	0.395484	0.445526	0.37939	0.395764	0.34564	0.417647	0.369555	0.24741	0.238152	0.355464	0.449074	0.387703	0.423552	0.280331	0.365897	0.277731	0.233334	0.441602	0.339584	0.434912	0.433529	0.34664	0.442993	0.284181	0.33176	0.299163	0.411936	0.455136	0.311094	0.179544	0.437505	0.380998	0.313998	0.323929
69	0.65646	0.606931	0.701219	0.540163	0.635491	0.55495	0.625477	0.668521	0.602815	0.657069	0.405795	0.418124	0.387916	0.369468	0.393949	0.379157	0.443442	0.378437	0.285311	0.336704	0.345472	0.350672	0.32337	0.247242	0.365139	0.375772	0.352803	0.391214	0.35374	0.367345	0.240978	0.331678	0.374062	0.437414	0.421926	0.379212	0.362863	0.422393	0.267236	0.238443	0.326439	0.36985	0.407457	0.291958	0.257432	0.374763	0.39722	0.346572	0.364379
70	0.619716	0.615534	0.696207	0.551529	0.626023	0.541087	0.583447	0.633649	0.578232	0.656518	0.340762	0.381081	0.388984	0.350199	0.282612	0.355786	0.421098	0.394447	0.369825	0.37113	0.40353	0.297079	0.386717	0.386028	0.390275	0.356634	0.410227	0.230451	0.435499	0.300917	0.280433	0.449612	0.397181	0.498379	0.433307	0.376248	0.372912	0.386524	0.394391	0.329142	0.425837	0.396032	0.377973	0.184831	0.375956	0.388138	0.33107	0.353411	0.324159
71	0.607806	0.617425	0.669342	0.516449	0.573145	0.58018	0.52506	0.560017	0.548184	0.609696	0.431655	0.46048	0.420619	0.320981	0.234696	0.325338	0.445566	0.322755	0.388627	0.188305	0.492088	0.151048	0.416862	0.456266	0.289461	0.453702	0.435911	0.30491	0.311414	0.339145	0.380964	0.408298	0.249299	0.402535	0.321651	0.377794	0.36188	0.38177	0.403035	0.437552	0.302052	0.373247	0.456888	0.367145	0.41648	0.399438	0.20343	0.251065	0.254881
72	0.633109	0.622233	0.673118	0.438581	0.563732	0.506464	0.504145	0.522889	0.530411	0.484553	0.179056	0.300609	0.261221	0.437153	0.337782	0.362423	0.171308	0.368677	0.332195	0.360864	0.386674	0.369098	0.406608	0.408498	0.416576	0.208744	0.377167	0.358542	0.379326	0.360292	0.382776	0.447313	0.375941	0.22354	0.29066	0.260802	0.297869	0.465513	0.466795	0.456592	0.309771	0.148523	0.232571	0.296979	0.40232	0.308993	0.319198	0.40675	0.375327
73	0.585049	0.521306	0.656045	0.512261	0.575414	0.532726	0.57022	0.603243	0.539524	0.599352	0.316834	0.323615	0.351388	0.331651	0.383291	0.331264	0.377937	0.367747	0.292038	0.331495	0.338484	0.343282	0.293239	0.242255	0.329762	0.305465	0.375876	0.353068	0.327585	0.361387	0.291835	0.301796	0.347913	0.480665	0.363557	0.355541	0.302576	0.398474	0.344976	0.287132	0.33641	0.320727	0.345193	0.208824	0.236049	0.36135	0.369985	0.354382	0.377839
74	0.588455	0.554735	0.691004	0.585072	0.623904	0.55726	0.587159	0.622522	0.619174	0.638496	0.336307	0.385872	0.345565	0.441383	0.344674	0.402288	0.230525	0.427029	0.322898	0.433361	0.346019	0.445593	0.411689	0.429141	0.441658	0.23392	0.405087	0.455336	0.492794	0.36183	0.398893	0.501983	0.421856	0.377358	0.378043	0.2807	0.355752	0.479129	0.423494	0.492217	0.432838	0.311924	0.216738	0.42228	0.461644	0.195433	0.375278	0.453526	0.393363
75	0.603307	0.59896	0.638772	0.511679	0.566885	0.58388	0.538457	0.577231	0.574689	0.617932	0.366779	0.4007	0.347658	0.349774	0.274016	0.333074	0.393654	0.252466	0.336828	0.173819	0.429014	0.110188	0.403486	0.395282	0.274862	0.382179	0.364127	0.25122	0.281546	0.27232	0.366709	0.346411	0.255752	0.318899	0.246049	0.351963	0.2746	0.434001	0.361277	0.426914	0.267753	0.321344	0.375733	0.31225	0.36498	0.359147	0.172936	0.26301	0.274044
76	0.662026	0.623833	0.674114	0.558461	0.514135	0.497142	0.524851	0.601109	0.616467	0.688271	0.358153	0.405949	0.407277	0.400698	0.377157	0.39961	0.41884	0.417224	0.398929	0.444472	0.343308	0.423776	0.347809	0.341006	0.399806	0.330772	0.397411	0.452176	0.445264	0.351106	0.302286	0.422247	0.456202	0.466489	0.456386	0.349696	0.371237	0.402037	0.38296	0.272496	0.405027	0.410045	0.418843	0.363268	0.365524	0.438582	0.404065	0.402137	0.384104
77	0.667237	0.614329	0.733306	0.549006	0.625936	0.549135	0.578363	0.634953	0.6029	0.664276	0.377237	0.450249	0.473704	0.285217	0.386534	0.321156	0.376303	0.419543	0.435314	0.276152	0.457592	0.2851	0.337424	0.419464	0.262168	0.343318	0.470468	0.364462	0.364746	0.385243	0.408727	0.422723	0.301688	0.457721	0.303127	0.267442	0.188947	0.413705	0.368809	0.451211	0.400027	0.41491	0.404589	0.368717	0.329526	0.315533	0.391723	0.299992	0.351575
78	0.607825	0.636841	0.664103	0.597179	0.618308	0.630446	0.613864	0.617248	0.632993	0.677444	0.186875	0.0701976	0.108962	0.358634	0.361734	0.219653	0.282373	0.248668	0.237953	0.392874	0.328072	0.34839	0.441319	0.416866	0.378859	0.209475	0.211249	0.361062	0.445939	0.30254	0.399369	0.475469	0.413916	0.414375	0.373443	0.337748	0.335711	0.367734	0.416994	0.479886	0.383217	0.195987	0.128811	0.315812	0.458292	0.371848	0.333683	0.419357	0.407309
79	0.529143	0.54797	0.619907	0.559924	0.604785	0.598581	0.599127	0.616651	0.584589	0.619641	0.236471	0.216074	0.155256	0.365344	0.349039	0.299054	0.264455	0.232231	0.120286	0.345885	0.311345	0.326998	0.441938	0.381426	0.369972	0.224419	0.233492	0.387653	0.387537	0.288209	0.341942	0.420223	0.360648	0.364137	0.358397	0.323867	0.366099	0.404667	0.350126	0.459145	0.306288	0.176891	0.167222	0.34605	0.429394	0.303197	0.298419	0.405839	0.381301
80	0.593994	0.58258	0.652921	0.555551	0.577318	0.565187	0.541834	0.583659	0.57178	0.604585	0.163218	0.222644	0.145452	0.374214	0.311567	0.307712	0.282996	0.205987	0.237733	0.312629	0.334729	0.296204	0.389087	0.340994	0.348004	0.198149	0.213996	0.264158	0.343857	0.310578	0.386099	0.411547	0.34867	0.33845	0.349918	0.325996	0.298521	0.35576	0.383146	0.399924	0.270772	0.170936	0.190265	0.252086	0.397672	0.35034	0.275136	0.362997	0.349711
81	0.611453	0.569786	0.690362	0.49679	0.582794	0.552242	0.545968	0.564289	0.522221	0.580294	0.402994	0.37683	0.353591	0.276943	0.36061	0.330105	0.448309	0.304743	0.341084	0.113801	0.416345	0.261998	0.422203	0.401855	0.190345	0.385978	0.369544	0.319873	0.293374	0.305143	0.339222	0.384899	0.108858	0.409099	0.313817	0.361537	0.316598	0.375128	0.344413	0.468631	0.278463	0.328804	0.378496	0.330567	0.38892	0.384955	0.301177	0.316837	0.289031
82	0.696359	0.639738	0.722188	0.532862	0.601709	0.533978	0.55293	0.579265	0.59589	0.629975	0.259788	0.343253	0.412411	0.275161	0.414042	0.314739	0.373013	0.341248	0.400649	0.319159	0.479323	0.423792	0.405598	0.386986	0.212897	0.336486	0.390927	0.424594	0.324819	0.40611	0.453356	0.358708	0.289549	0.422548	0.379115	0.344332	0.198559	0.356301	0.351522	0.48321	0.340825	0.360247	0.364299	0.36572	0.39641	0.450305	0.39741	0.39095	0.401925
83	0.603467	0.619994	0.641893	0.56512	0.657759	0.578173	0.600035	0.648412	0.617481	0.698609	0.402842	0.436746	0.417912	0.381385	0.362752	0.379405	0.435272	0.345488	0.336348	0.395689	0.447825	0.353351	0.299854	0.333727	0.416631	0.477639	0.392028	0.424911	0.40797	0.359182	0.256685	0.357454	0.448244	0.498005	0.512909	0.434142	0.408743	0.364358	0.260504	0.316706	0.421271	0.457824	0.456431	0.332186	0.302246	0.450158	0.362488	0.382525	0.383081
84	0.635501	0.614283	0.685667	0.532862	0.561601	0.552691	0.563692	0.577305	0.57562	0.593451	0.162701	0.295289	0.243889	0.371626	0.295444	0.322884	0.235033	0.303526	0.280458	0.354167	0.354491	0.336131	0.383808	0.368696	0.359957	0.185293	0.307408	0.36534	0.36299	0.333727	0.36272	0.427709	0.356381	0.266827	0.352064	0.25659	0.275242	0.402747	0.389916	0.410684	0.275838	0.18933	0.210784	0.298308	0.380677	0.313467	0.299095	0.369573	0.331479
85	0.647148	0.619228	0.711564	0.437409	0.548607	0.494442	0.512732	0.521784	0.534692	0.529413	0.269888	0.341266	0.328151	0.391155	0.329609	0.36757	0.175214	0.389441	0.351683	0.367014	0.363446	0.397565	0.331984	0.386854	0.380981	0.227708	0.390713	0.426635	0.412783	0.37247	0.381295	0.445165	0.344165	0.274639	0.281898	0.216525	0.27752	0.442067	0.409377	0.439374	0.356338	0.218763	0.266663	0.348802	0.369254	0.27246	0.35811	0.382756	0.361475
86	0.66624	0.659372	0.733464	0.572837	0.662015	0.568561	0.623357	0.65044	0.604623	0.662484	0.342009	0.408243	0.39065	0.336013	0.352654	0.345693	0.379814	0.389457	0.368679	0.377154	0.428062	0.294691	0.357759	0.435198	0.34021	0.306167	0.394866	0.30133	0.440208	0.342082	0.407366	0.509044	0.363151	0.455765	0.350231	0.321894	0.276338	0.441631	0.374355	0.443007	0.411371	0.379431	0.33909	0.35671	0.409344	0.344671	0.352128	0.372921	0.363297
87	0.61453	0.565861	0.678366	0.543244	0.527985	0.524379	0.552726	0.579389	0.580899	0.622247	0.342629	0.362016	0.29279	0.361206	0.372018	0.360926	0.39996	0.300451	0.242472	0.358772	0.29658	0.379609	0.394538	0.322075	0.344814	0.270949	0.29628	0.43335	0.351436	0.365786	0.327253	0.383663	0.334475	0.416526	0.427809	0.325203	0.36647	0.410065	0.327854	0.354525	0.277765	0.290895	0.318278	0.379456	0.356879	0.32779	0.375479	0.388966	0.363178
88	0.739548	0.721264	0.739062	0.633703	0.702559	0.635367	0.595601	0.629488	0.676278	0.693295	0.593651	0.510622	0.475358	0.482301	0.479795	0.480096	0.584951	0.406456	0.536965	0.477391	0.548546	0.496552	0.493859	0.552647	0.491813	0.574792	0.417966	0.541264	0.504354	0.533492	0.542941	0.543848	0.485848	0.605087	0.59665	0.564046	0.584434	0.443379	0.41399	0.591183	0.514096	0.542883	0.519938	0.583461	0.573513	0.585377	0.515237	0.505065	0.490733
89	0.679398	0.635761	0.623944	0.683261	0.641547	0.677979	0.652472	0.631428	0.617405	0.680907	0.603057	0.53822	0.531631	0.499717	0.568442	0.554692	0.63848	0.510539	0.548402	0.484761	0.57538	0.537996	0.515948	0.578111	0.490876	0.596266	0.48915	0.595875	0.569791	0.547849	0.595316	0.614867	0.476207	0.671385	0.625127	0.574173	0.584224	0.521307	0.566592	0.614286	0.57468	0.552388	0.560095	0.592649	0.594753	0.64012	0.580292	0.569552	0.567049
90	0.69818	0.658399	0.708011	0.662077	0.725741	0.663071	0.691844	0.692266	0.669015	0.710057	0.65736	0.691613	0.685089	0.528603	0.63158	0.586612	0.626001	0.64228	0.590966	0.589054	0.689064	0.607094	0.6819	0.679544	0.578513	0.67753	0.688721	0.657034	0.627127	0.650423	0.61151	0.645764	0.579778	0.63998	0.626933	0.582756	0.615631	0.492684	0.657639	0.690303	0.614366	0.656993	0.669505	0.655901	0.653454	0.626955	0.644414	0.597594	0.604442
91	0.620678	0.531005	0.532803	0.636679	0.645665	0.710034	0.732896	0.670179	0.594106	0.658649	0.596429	0.622431	0.596268	0.612803	0.582491	0.638289	0.597364	0.576645	0.574685	0.593028	0.570596	0.509471	0.621001	0.615157	0.605832	0.573792	0.60125	0.577205	0.656583	0.478839	0.551185	0.677835	0.602926	0.644187	0.51463	0.587267	0.575918	0.67541	0.596671	0.515753	0.593494	0.583226	0.614821	0.595248	0.650008	0.625899	0.487064	0.588642	0.571402
92	0.678346	0.597468	0.650156	0.567289	0.588132	0.603535	0.604915	0.61975	0.570402	0.561794	0.432084	0.508451	0.509786	0.48049	0.551664	0.53451	0.484434	0.525766	0.487399	0.522072	0.543655	0.521304	0.528898	0.505655	0.490053	0.462424	0.526261	0.535184	0.561663	0.40994	0.455831	0.587446	0.481795	0.586436	0.483051	0.465842	0.412379	0.568865	0.55538	0.526688	0.526124	0.482727	0.489849	0.494491	0.531439	0.557004	0.504979	0.560721	0.561445
93	0.634822	0.53205	0.552174	0.595554	0.548385	0.61903	0.605527	0.639599	0.620145	0.675132	0.52428	0.555377	0.544579	0.511648	0.554535	0.528907	0.529798	0.526933	0.527616	0.535509	0.536066	0.467176	0.583613	0.544074	0.490974	0.50038	0.573798	0.560397	0.598562	0.396376	0.479581	0.583095	0.516054	0.577913	0.475311	0.497608	0.435145	0.602877	0.56082	0.472196	0.545942	0.546669	0.577843	0.539548	0.565756	0.566518	0.477983	0.542706	0.55066
94	0.51699	0.473915	0.675295	0.634479	0.51289	0.521967	0.501949	0.565022	0.582235	0.680446	0.585796	0.570058	0.594363	0.578297	0.580565	0.56495	0.561448	0.600959	0.569695	0.583394	0.585472	0.591732	0.587806	0.529871	0.545387	0.548163	0.62186	0.58661	0.604399	0.559058	0.607809	0.524373	0.51582	0.601154	0.572999	0.543863	0.519859	0.6304	0.610926	0.596112	0.596858	0.591402	0.573867	0.543319	0.559732	0.493265	0.568844	0.574226	0.577043
95	0.492725	0.489696	0.619853	0.6908	0.668001	0.647875	0.645512	0.710187	0.676597	0.74279	0.676972	0.692392	0.686319	0.659509	0.685715	0.671553	0.627164	0.692762	0.613129	0.68324	0.66533	0.668612	0.690395	0.627585	0.649402	0.649577	0.700784	0.648219	0.706984	0.652626	0.66565	0.665428	0.607189	0.668329	0.660769	0.651183	0.640882	0.693238	0.686978	0.668041	0.688728	0.697807	0.626519	0.623264	0.673752	0.557272	0.679513	0.659974	0.657562
96	0.625398	0.634424	0.638052	0.615367	0.601313	0.639507	0.655927	0.634135	0.63866	0.715973	0.532834	0.552018	0.552024	0.534955	0.546343	0.581988	0.592403	0.533882	0.575088	0.557964	0.506177	0.539154	0.547777	0.606332	0.472042	0.51372	0.515228	0.53065	0.565954	0.538405	0.576657	0.609992	0.510548	0.607237	0.553638	0.532806	0.549197	0.573289	0.566371	0.573835	0.524739	0.536196	0.558702	0.507862	0.600517	0.570484	0.543983	0.523631	0.492878
97	0.673791	0.669254	0.7174	0.633339	0.621784	0.619076	0.636266	0.640335	0.655135	0.741816	0.542916	0.589733	0.588733	0.514632	0.549153	0.547174	0.596663	0.558748	0.559199	0.54939	0.575928	0.517332	0.583772	0.60773	0.480038	0.569287	0.573272	0.5291	0.596535	0.54871	0.566986	0.618223	0.520654	0.640491	0.589701	0.522495	0.552753	0.556853	0.58431	0.571623	0.553968	0.583276	0.590254	0.54568	0.603835	0.585675	0.555812	0.532465	0.527871
98	0.667862	0.64182	0.643505	0.54223	0.612879	0.559981	0.533503	0.635849	0.583396	0.651921	0.509736	0.523877	0.526922	0.491561	0.570958	0.537393	0.560417	0.537944	0.554515	0.519723	0.561403	0.564481	0.612084	0.603694	0.425439	0.522896	0.540613	0.532669	0.543331	0.505293	0.577498	0.587998	0.499329	0.610789	0.546155	0.533735	0.519247	0.575581	0.584815	0.601505	0.501437	0.491372	0.571758	0.510949	0.59308	0.631474	0.55807	0.553325	0.5185
99	0.708968	0.640652	0.609176	0.540995	0.592151	0.589882	0.538859	0.609811	0.584193	0.635586	0.593623	0.586312	0.539899	0.608435	0.568935	0.618303	0.632913	0.551481	0.601117	0.524318	0.568201	0.551334	0.618498	0.605448	0.543769	0.568412	0.563165	0.520032	0.559739	0.543209	0.6103	0.590559	0.536255	0.613467	0.558517	0.609545	0.568576	0.64945	0.588133	0.595956	0.530829	0.539181	0.614564	0.571207	0.604454	0.637901	0.543467	0.580817	0.550853
100	0.729529	0.690738	0.726597	0.659711	0.603502	0.657521	0.636824	0.648564	0.652139	0.702338	0.690411	0.6504	0.663119	0.673043	0.594346	0.62306	0.653178	0.665366	0.69286	0.689603	0.70501	0.614159	0.654092	0.64833	0.675664	0.667424	0.69926	0.681017	0.66944	0.654979	0.656167	0.618202	0.646571	0.639945	0.636971	0.640675	0.639437	0.71152	0.661606	0.65406	0.672691	0.651177	0.676158	0.679291	0.621437	0.659943	0.593329	0.626975	0.649337
101	0.769775	0.749708	0.798013	0.610054	0.679867	0.60183	0.65811	0.676468	0.708472	0.725196	0.690724	0.685558	0.68693	0.592229	0.717317	0.63619	0.706211	0.661313	0.659908	0.628156	0.698467	0.626233	0.697803	0.663904	0.629582	0.684377	0.681507	0.694858	0.67356	0.692035	0.663599	0.688781	0.579488	0.695657	0.658512	0.638103	0.653067	0.595794	0.673724	0.686758	0.666217	0.695672	0.666591	0.718429	0.68169	0.646327	0.698302	0.657827	0.688862
102	0.641145	0.621314	0.690481	0.524962	0.67556	0.60126	0.630272	0.64383	0.500339	0.577092	0.574769	0.559513	0.528956	0.539591	0.535141	0.541252	0.547861	0.536503	0.508746	0.548344	0.545156	0.507641	0.579028	0.590815	0.545076	0.537252	0.535789	0.539516	0.551086	0.555259	0.520495	0.614302	0.540648	0.590703	0.52607	0.513421	0.577205	0.548325	0.528156	0.553949	0.532663	0.489345	0.568348	0.531355	0.579793	0.570677	0.511926	0.536078	0.533457
103	0.709913	0.648281	0.750975	0.594598	0.671788	0.613397	0.561171	0.580145	0.592242	0.635837	0.541801	0.501434	0.53077	0.430502	0.490818	0.467172	0.561979	0.472616	0.516046	0.478672	0.565114	0.52835	0.502265	0.567012	0.455441	0.556978	0.499743	0.563819	0.506479	0.553312	0.548606	0.559518	0.484682	0.591917	0.563475	0.539402	0.526566	0.331323	0.495671	0.632325	0.524361	0.534306	0.547075	0.561483	0.531824	0.561999	0.538345	0.555941	0.495644
104	0.691515	0.572763	0.626438	0.60219	0.649069	0.654922	0.688472	0.611501	0.588685	0.648731	0.576149	0.621157	0.615236	0.597396	0.567292	0.615336	0.582461	0.595329	0.588928	0.575239	0.618321	0.543274	0.611253	0.644609	0.569431	0.581906	0.62873	0.592439	0.611639	0.584122	0.609747	0.642172	0.558206	0.623838	0.550278	0.529473	0.568744	0.666117	0.615706	0.627147	0.606645	0.581171	0.597932	0.588151	0.608844	0.597225	0.507064	0.619892	0.608529
105	0.708001	0.676433	0.61855	0.559551	0.429216	0.562255	0.575858	0.526246	0.591189	0.676458	0.614708	0.602138	0.619863	0.5617	0.594741	0.57225	0.645589	0.567508	0.567127	0.548959	0.610993	0.590217	0.525646	0.508936	0.539956	0.579228	0.603416	0.630307	0.565524	0.571001	0.595955	0.537059	0.533286	0.635369	0.579978	0.594698	0.527497	0.619204	0.594777	0.584511	0.579837	0.584426	0.62032	0.618382	0.503168	0.640684	0.595423	0.576198	0.591889
106	0.679819	0.630493	0.703468	0.462341	0.361395	0.400175	0.370685	0.460319	0.623887	0.648135	0.541027	0.507039	0.532758	0.508698	0.517678	0.507828	0.564037	0.495278	0.50728	0.489587	0.561998	0.548105	0.510198	0.449607	0.473835	0.515216	0.560567	0.554237	0.493855	0.495332	0.516628	0.415707	0.464388	0.513584	0.553403	0.513623	0.460931	0.564069	0.524275	0.528984	0.494125	0.534418	0.552102	0.521566	0.441602	0.56094	0.517249	0.490507	0.506947
107	0.353634	0.466785	0.492867	0.667035	0.66076	0.614021	0.619822	0.629969	0.626626	0.6682	0.611113	0.658491	0.591648	0.625817	0.619584	0.663262	0.564507	0.540263	0.532671	0.575407	0.607698	0.564172	0.617515	0.636475	0.568771	0.617441	0.592982	0.564475	0.602163	0.59989	0.632452	0.635584	0.55846	0.623276	0.582028	0.570656	0.628081	0.644561	0.609002	0.628569	0.56772	0.589609	0.636196	0.568978	0.653698	0.598066	0.569118	0.505423	0.53891
108	0.485461	0.531299	0.569666	0.538754	0.587487	0.487688	0.48525	0.556038	0.63791	0.653303	0.569382	0.644727	0.620907	0.61317	0.584299	0.644297	0.546437	0.570281	0.565281	0.584592	0.637434	0.572339	0.594526	0.619006	0.577561	0.61031	0.619425	0.56963	0.598766	0.593345	0.625712	0.598804	0.598542	0.599596	0.589614	0.581214	0.591252	0.658383	0.618046	0.617078	0.571539	0.595103	0.635651	0.578958	0.632359	0.597256	0.571304	0.518041	0.537089
109	0.483822	0.499443	0.434406	0.670659	0.693387	0.589282	0.576818	0.730457	0.678253	0.696259	0.651247	0.730947	0.700557	0.718638	0.694311	0.730799	0.588669	0.666898	0.619316	0.682029	0.725828	0.682305	0.695808	0.708476	0.685514	0.701271	0.704924	0.648662	0.68107	0.696059	0.699952	0.664888	0.697031	0.685564	0.704284	0.647121	0.681242	0.727943	0.706787	0.689384	0.666119	0.695694	0.714592	0.636263	0.699934	0.670087	0.66431	0.605418	0.630265
110	0.699421	0.681713	0.748838	0.617299	0.679261	0.60005	0.637524	0.705884	0.656075	0.750085	0.399357	0.458832	0.493257	0.302379	0.440921	0.380757	0.457875	0.454302	0.439112	0.442566	0.474249	0.434758	0.505639	0.523643	0.333262	0.450619	0.458966	0.427837	0.540724	0.414332	0.456244	0.560681	0.409297	0.553401	0.496583	0.366618	0.395352	0.32054	0.463821	0.492841	0.503908	0.496841	0.463627	0.42166	0.529808	0.455984	0.466325	0.452491	0.431138
111	0.728927	0.707289	0.766293	0.601357	0.663379	0.576301	0.662292	0.641307	0.692803	0.731548	0.42337	0.469217	0.483927	0.343857	0.513138	0.398953	0.459078	0.498223	0.478914	0.510001	0.509563	0.478686	0.567219	0.581354	0.392028	0.458882	0.495871	0.516335	0.570844	0.453063	0.461294	0.605005	0.454019	0.53221	0.519577	0.383653	0.427547	0.356388	0.529138	0.574202	0.531932	0.482938	0.451472	0.493766	0.560967	0.477039	0.528984	0.506326	0.491723
112	0.686521	0.673281	0.684405	0.628788	0.569169	0.670743	0.653699	0.599279	0.610062	0.678202	0.614132	0.594088	0.535635	0.601123	0.561841	0.596959	0.601671	0.51909	0.603952	0.519714	0.411245	0.426699	0.535669	0.527769	0.548307	0.519128	0.488717	0.587709	0.559251	0.562829	0.574654	0.586217	0.502175	0.569746	0.507233	0.565957	0.588097	0.592003	0.585003	0.466793	0.534729	0.548903	0.54767	0.600801	0.592929	0.535151	0.494105	0.571682	0.559178
113	0.628955	0.671532	0.686066	0.655801	0.641349	0.696751	0.683373	0.651875	0.586832	0.694224	0.524341	0.499583	0.45255	0.44974	0.386023	0.440364	0.559433	0.402254	0.474916	0.375863	0.387124	0.256396	0.404938	0.420581	0.436253	0.466351	0.394388	0.430698	0.450315	0.428311	0.423298	0.48099	0.377492	0.538739	0.42283	0.474332	0.484062	0.446213	0.419842	0.384446	0.43888	0.466751	0.462029	0.442589	0.464037	0.424272	0.336949	0.40881	0.409978
114	0.575499	0.530286	0.619332	0.441355	0.501143	0.436758	0.407198	0.526388	0.552646	0.609646	0.440441	0.40097	0.363917	0.41268	0.392085	0.432927	0.387328	0.357656	0.434222	0.355884	0.398688	0.390828	0.461265	0.486973	0.340866	0.390337	0.376403	0.348889	0.414467	0.351842	0.433069	0.430554	0.309925	0.398012	0.402305	0.346816	0.417259	0.483301	0.399484	0.462831	0.392432	0.364162	0.402759	0.392563	0.467221	0.35408	0.352795	0.354984	0.343309
115	0.612303	0.56829	0.64191	0.4429	0.49878	0.490473	0.483869	0.506569	0.584384	0.607967	0.388449	0.381857	0.364533	0.369402	0.324999	0.375011	0.437522	0.325229	0.39258	0.373084	0.426364	0.365148	0.458164	0.490053	0.352883	0.395607	0.39176	0.325765	0.417748	0.292985	0.371596	0.437885	0.376405	0.431286	0.446547	0.397083	0.407883	0.428632	0.406061	0.486335	0.396114	0.397882	0.38202	0.35546	0.449765	0.416897	0.281268	0.335459	0.31995
116	0.479463	0.476607	0.567457	0.488082	0.584321	0.468638	0.484413	0.59142	0.586268	0.655302	0.440529	0.491725	0.444811	0.402414	0.348038	0.439567	0.38067	0.432077	0.446881	0.36978	0.445498	0.357815	0.44815	0.46746	0.375048	0.414296	0.476306	0.288599	0.460459	0.362469	0.371635	0.456279	0.397205	0.421577	0.444244	0.376	0.431643	0.471488	0.477496	0.413614	0.408856	0.404463	0.456117	0.348049	0.477426	0.374824	0.351663	0.248454	0.253261
117	0.682083	0.64231	0.663865	0.47086	0.595579	0.572833	0.610613	0.551369	0.53739	0.514115	0.651191	0.665751	0.642521	0.658429	0.65011	0.655945	0.653285	0.650498	0.602232	0.624931	0.648722	0.643538	0.683715	0.680506	0.633341	0.623842	0.650213	0.61813	0.597716	0.649054	0.647223	0.665003	0.617505	0.673112	0.613164	0.617286	0.650083	0.679094	0.618914	0.677755	0.604072	0.58476	0.650694	0.614619	0.674039	0.661485	0.614489	0.621198	0.617847
118	0.654085	0.612833	0.657951	0.602969	0.689689	0.647471	0.669268	0.663035	0.603544	0.672316	0.629867	0.648905	0.630613	0.606247	0.629777	0.588301	0.613071	0.649216	0.608085	0.649856	0.660744	0.614456	0.677514	0.680894	0.616472	0.637356	0.651161	0.654921	0.675154	0.661583	0.674539	0.689033	0.642626	0.699516	0.628897	0.617464	0.6271	0.621577	0.643912	0.676022	0.671425	0.63638	0.6287	0.627445	0.687799	0.637017	0.620173	0.626427	0.647443
119	0.682567	0.683312	0.699178	0.604044	0.654361	0.623254	0.634606	0.642334	0.515036	0.650356	0.541633	0.48876	0.465687	0.507315	0.458305	0.47381	0.54808	0.507762	0.525573	0.497933	0.53707	0.522035	0.571784	0.578593	0.491602	0.5217	0.505418	0.485655	0.579554	0.510148	0.544931	0.603617	0.490126	0.552099	0.571417	0.520596	0.568354	0.515634	0.54694	0.592789	0.533396	0.466905	0.51025	0.485084	0.579301	0.54687	0.46737	0.490237	0.477547
120	0.726203	0.760084	0.788559	0.658484	0.741689	0.719162	0.760025	0.721202	0.602176	0.655866	0.564851	0.511189	0.533853	0.59605	0.59716	0.537995	0.534693	0.63051	0.544601	0.592746	0.628792	0.603344	0.665871	0.694185	0.607527	0.561591	0.60737	0.609799	0.680705	0.57855	0.616655	0.701827	0.608489	0.625083	0.574359	0.546573	0.596983	0.630452	0.684022	0.702494	0.612682	0.482115	0.534813	0.627933	0.68411	0.615799	0.581351	0.597117	0.60545
121	0.610091	0.602733	0.659761	0.576122	0.620304	0.567685	0.592923	0.636247	0.598319	0.648586	0.521299	0.516324	0.514451	0.453399	0.517333	0.500735	0.517936	0.506778	0.473435	0.464514	0.52348	0.499216	0.569046	0.560495	0.453517	0.526256	0.511783	0.529463	0.521671	0.500309	0.499812	0.555616	0.463463	0.567053	0.512344	0.481165	0.536827	0.52417	0.537491	0.566297	0.482523	0.477613	0.533756	0.492624	0.554059	0.519367	0.515577	0.486674	0.492521
122	0.728833	0.682412	0.791812	0.642671	0.661616	0.608056	0.68924	0.676882	0.630054	0.71168	0.554871	0.55493	0.536789	0.43495	0.515266	0.469644	0.56587	0.519359	0.483387	0.467228	0.518909	0.474746	0.523474	0.481042	0.478883	0.524463	0.5072	0.563334	0.519009	0.53351	0.478524	0.52152	0.453482	0.560609	0.546543	0.509921	0.519158	0.465869	0.51955	0.553577	0.511009	0.511	0.492454	0.537901	0.52427	0.447222	0.533797	0.530564	0.515916
123	0.714232	0.717418	0.781794	0.691306	0.766095	0.684595	0.73319	0.709493	0.732759	0.745508	0.60153	0.583701	0.544886	0.572875	0.620976	0.56054	0.614996	0.561397	0.547113	0.597226	0.604653	0.589976	0.678658	0.629745	0.587771	0.598672	0.546924	0.610456	0.639149	0.569092	0.591672	0.657829	0.609089	0.651674	0.635153	0.610899	0.639495	0.559135	0.602752	0.670227	0.62489	0.580675	0.549786	0.625102	0.653238	0.602388	0.608341	0.650384	0.621943
124	0.620843	0.662441	0.705319	0.678187	0.706423	0.690421	0.696532	0.727946	0.724288	0.739686	0.606339	0.595346	0.591821	0.580498	0.582197	0.603379	0.660039	0.622915	0.551037	0.600546	0.622153	0.635369	0.62124	0.601017	0.606391	0.594723	0.599401	0.547226	0.663522	0.606655	0.620018	0.652862	0.631281	0.678072	0.640863	0.60333	0.62322	0.632061	0.622315	0.623647	0.622542	0.609223	0.613762	0.569351	0.632678	0.667345	0.620622	0.586273	0.570868
125	0.747117	0.691506	0.721733	0.592219	0.577119	0.646404	0.609701	0.593371	0.580566	0.616253	0.635382	0.640676	0.62716	0.637343	0.567459	0.643865	0.652649	0.600115	0.661823	0.57982	0.640352	0.625065	0.646705	0.642585	0.599047	0.619914	0.64922	0.663138	0.53614	0.626825	0.661102	0.562106	0.582809	0.571777	0.632605	0.603269	0.585067	0.661963	0.651226	0.649676	0.508639	0.564315	0.665006	0.636183	0.576985	0.667963	0.605172	0.566088	0.559152
126	0.602728	0.534933	0.524601	0.574014	0.682028	0.541761	0.516369	0.678741	0.496677	0.509581	0.530795	0.641397	0.592887	0.641524	0.535942	0.645885	0.493451	0.572554	0.615846	0.571806	0.683072	0.574002	0.634664	0.663988	0.638048	0.585562	0.614287	0.507617	0.568417	0.613992	0.605559	0.644336	0.622725	0.588446	0.594962	0.578707	0.623414	0.666099	0.663012	0.660716	0.556681	0.536583	0.617793	0.558795	0.663144	0.622523	0.547892	0.571739	0.570507
127	0.661575	0.58138	0.708281	0.659829	0.711628	0.589281	0.624587	0.683615	0.701516	0.712393	0.63754	0.659805	0.665073	0.618096	0.662059	0.627621	0.63077	0.681222	0.630153	0.65327	0.669692	0.628167	0.677891	0.651568	0.65278	0.625339	0.684862	0.648978	0.683243	0.656753	0.615417	0.644443	0.641845	0.666803	0.650969	0.586082	0.626736	0.647992	0.689637	0.657829	0.684519	0.673541	0.653458	0.599354	0.612666	0.599637	0.664112	0.6416	0.646381
128	0.695148	0.605784	0.643548	0.65319	0.593623	0.654523	0.664985	0.632377	0.547671	0.671934	0.540875	0.641825	0.61598	0.584117	0.603137	0.63038	0.631715	0.592307	0.568142	0.542594	0.624556	0.54515	0.62715	0.578856	0.556	0.587313	0.636563	0.614748	0.587532	0.565423	0.604909	0.626535	0.493306	0.601139	0.61805	0.597495	0.557768	0.600696	0.617126	0.584852	0.570692	0.566493	0.625578	0.595649	0.602116	0.587648	0.567838	0.622477	0.607654
129	0.580861	0.551258	0.692233	0.611828	0.665129	0.623448	0.611271	0.637094	0.621709	0.654712	0.510714	0.52084	0.501784	0.464596	0.471523	0.474151	0.539324	0.489609	0.494843	0.426374	0.543031	0.397727	0.546231	0.521939	0.460102	0.510138	0.511772	0.411908	0.517629	0.457225	0.514818	0.536669	0.409842	0.570465	0.490737	0.467096	0.470298	0.495972	0.49822	0.541217	0.511863	0.533097	0.497063	0.458181	0.536583	0.418404	0.440007	0.430833	0.452807
130	0.697175	0.65799	0.710481	0.665732	0.711458	0.639241	0.641105	0.683368	0.688128	0.727133	0.60816	0.602641	0.577836	0.547182	0.612551	0.589204	0.601897	0.57557	0.602011	0.584281	0.602302	0.572834	0.621827	0.614395	0.564777	0.598172	0.580742	0.577168	0.640082	0.581117	0.595203	0.624546	0.577135	0.644623	0.621482	0.577851	0.593687	0.589697	0.623308	0.633395	0.627376	0.618405	0.562025	0.579264	0.616673	0.627801	0.591348	0.613099	0.601073
131	0.717537	0.692837	0.757764	0.526112	0.677095	0.553422	0.613468	0.646183	0.663384	0.619281	0.657215	0.689588	0.702558	0.601575	0.689703	0.664127	0.659777	0.681135	0.657147	0.664191	0.679089	0.660477	0.685863	0.669347	0.650212	0.674429	0.696948	0.664962	0.686707	0.643727	0.586978	0.687006	0.640447	0.69494	0.663623	0.605368	0.645342	0.639572	0.653148	0.66021	0.681142	0.694409	0.671991	0.645519	0.655161	0.663014	0.690451	0.660815	0.670007
132	0.638883	0.574947	0.697605	0.669232	0.70869	0.671909	0.684396	0.709265	0.66157	0.712237	0.569951	0.612682	0.633833	0.494597	0.60618	0.560102	0.568645	0.613168	0.57555	0.565659	0.640958	0.580356	0.608944	0.591807	0.476703	0.602887	0.632042	0.600995	0.590556	0.60275	0.598714	0.608873	0.553141	0.644084	0.624272	0.567539	0.526773	0.495155	0.638378	0.607657	0.591069	0.5998	0.612996	0.534035	0.618799	0.578012	0.613928	0.588475	0.573704
133	0.553624	0.464293	0.500798	0.656306	0.69952	0.686718	0.705894	0.736983	0.65583	0.702791	0.58003	0.627189	0.61556	0.597991	0.618131	0.639433	0.574659	0.611226	0.536061	0.601165	0.563739	0.587984	0.620831	0.612635	0.631033	0.570996	0.614348	0.591538	0.638643	0.600349	0.580211	0.603663	0.611469	0.653071	0.597502	0.580784	0.617508	0.650814	0.609825	0.602719	0.622556	0.601362	0.597713	0.569008	0.618406	0.567227	0.596761	0.588177	0.585814
134	0.765341	0.723381	0.791272	0.40489	0.570727	0.410124	0.432505	0.467872	0.606272	0.516438	0.660868	0.668847	0.63633	0.641744	0.596948	0.64949	0.593511	0.607515	0.680824	0.60124	0.675919	0.653948	0.65791	0.659366	0.627841	0.655296	0.658159	0.625562	0.555828	0.613402	0.59553	0.562321	0.621832	0.50847	0.587337	0.590896	0.650163	0.672652	0.647095	0.696978	0.540312	0.572643	0.641278	0.657295	0.631205	0.620263	0.624629	0.577387	0.583281
135	0.64128	0.551949	0.699038	0.608422	0.675082	0.602681	0.628971	0.677089	0.59984	0.684701	0.466338	0.475291	0.488066	0.465919	0.482344	0.486439	0.474682	0.443281	0.461905	0.438903	0.456126	0.449168	0.424824	0.364956	0.450444	0.463438	0.446771	0.409863	0.424172	0.452222	0.390077	0.369168	0.44614	0.51055	0.465896	0.476188	0.43188	0.528773	0.389388	0.427598	0.456527	0.474425	0.467046	0.357573	0.381174	0.415755	0.473143	0.475706	0.44723
136	0.739407	0.74109	0.795725	0.679078	0.742484	0.717694	0.72764	0.733805	0.726523	0.723252	0.644104	0.68575	0.687457	0.649955	0.637988	0.676452	0.658972	0.683853	0.649683	0.664736	0.694529	0.658622	0.67921	0.696726	0.658729	0.644952	0.694094	0.652828	0.667216	0.654493	0.632588	0.685245	0.633164	0.688392	0.670799	0.637198	0.66195	0.672115	0.637585	0.690506	0.674187	0.671902	0.658682	0.658844	0.666747	0.649218	0.672197	0.671298	0.653627
137	0.680146	0.650328	0.665165	0.634521	0.650789	0.679235	0.626258	0.610218	0.571068	0.62675	0.572862	0.544327	0.523888	0.451193	0.536972	0.504225	0.568487	0.49097	0.509973	0.415076	0.557951	0.487254	0.46789	0.502652	0.421272	0.545522	0.512915	0.564552	0.504817	0.546636	0.570957	0.540821	0.401152	0.588406	0.50593	0.530369	0.507708	0.483327	0.553887	0.573094	0.488964	0.507144	0.526414	0.567562	0.502443	0.572047	0.506214	0.532108	0.53374
138	0.569686	0.655683	0.56104	0.571447	0.574846	0.628783	0.602818	0.590526	0.635098	0.649312	0.570014	0.548906	0.537003	0.545131	0.506786	0.52016	0.599489	0.491616	0.507595	0.509451	0.534326	0.492364	0.60078	0.608277	0.528173	0.541099	0.526408	0.52469	0.521066	0.527332	0.579895	0.545699	0.525351	0.565593	0.534216	0.566268	0.551827	0.566567	0.541625	0.622465	0.511954	0.537746	0.555778	0.532201	0.594936	0.570591	0.526146	0.458101	0.447795
139	0.74029	0.625387	0.652472	0.63793	0.623936	0.647472	0.650423	0.668492	0.56856	0.647063	0.577322	0.616392	0.587009	0.527107	0.546344	0.58118	0.618083	0.572584	0.5971	0.538613	0.58858	0.5172	0.598367	0.605229	0.528717	0.572095	0.606801	0.586112	0.556398	0.497482	0.517475	0.600441	0.562731	0.625822	0.593891	0.536162	0.503649	0.588527	0.600991	0.531932	0.518563	0.541764	0.641435	0.5917	0.585113	0.627531	0.51394	0.555286	0.548389
[truncated: 529 more columns]

## Sheet: SuppFig1b
Crosscorr	col_0	col_1	col_2	col_3	col_4	col_5	col_6	col_7	col_8	col_9	col_10	col_11	col_12	col_13	col_14	col_15	col_16	col_17	col_18	col_19	col_20	col_21	col_22	col_23	col_24	col_25	col_26	col_27	col_28	col_29	col_30	col_31	col_32	col_33	col_34	col_35	col_36	col_37	col_38	col_39	col_40	col_41	col_42	col_43	col_44	col_45	col_46	col_47	col_48
0	0	0.882043	0.893578	0.961324	0.930018	0.905089	0.907226	0.818033	0.795019	0.910456	0.879202	0.878593	1.00647	0.870871	0.919914	0.953462	0.88673	0.887454	0.822923	0.937406	0.907978	0.861527	0.807985	0.961525	0.890629	0.873322	0.667331	0.907481	0.89507	0.83619	0.866772	0.926576	0.925686	0.758664	0.919959	0.94208	0.845453	0.797094	0.879294	0.898722	0.875371	0.910061	0.911332	0.958057	0.890065	0.775158	0.911163	0.912571	0.885122
1	0.882043	0	0.825276	0.773877	0.908087	0.859251	0.927053	0.933532	0.894341	0.74498	0.982409	0.974929	0.829935	0.864755	0.945092	0.879354	0.921931	0.918551	0.837088	0.910554	0.799503	0.844306	0.834363	0.943327	0.925156	0.821849	0.834018	0.905329	0.943131	0.860693	0.77489	1.025	0.87053	0.682975	1.01391	0.865136	0.93681	0.879096	0.883542	0.874164	0.848363	0.962179	0.902105	0.971608	0.900396	0.956835	0.971269	0.887883	0.93661
2	0.893578	0.825276	0	1.01545	0.884873	0.903846	0.980642	0.87059	0.93438	0.908389	0.873565	0.780025	0.936706	0.897788	0.957687	0.893719	1.03713	0.935036	0.878293	0.918305	0.971489	0.872026	0.838622	0.911677	0.844899	0.795671	0.879772	0.882423	0.979971	0.84615	0.863804	0.845103	0.965926	0.928463	0.923139	0.909144	0.893258	0.953728	1.05481	0.880776	0.836395	0.976551	0.963808	0.84477	0.879638	0.926032	0.834086	0.957921	1.05384
3	0.961324	0.773877	1.01545	0	1.10025	0.901731	0.91122	0.827074	0.929991	0.89299	0.863012	0.906653	0.972397	0.929878	0.84193	0.801916	0.751311	0.881782	0.90913	0.771451	0.837638	0.950909	0.918512	0.992202	0.849296	0.86146	0.790644	0.874725	0.906062	0.795008	0.926562	1.02422	0.948264	0.814038	1	1.002	0.936868	0.809682	0.886981	0.946532	0.922559	0.987339	1.03816	0.933919	0.933493	0.939066	0.944346	0.890244	0.946105
4	0.930018	0.908087	0.884873	1.10025	0	0.879204	1.01912	0.894561	1.0073	0.974148	0.907797	0.878645	0.925715	0.867152	1.03297	0.855916	0.896604	0.911939	0.819625	1.00842	0.782887	0.948533	0.822898	0.974628	0.935801	0.937255	0.914294	1.04198	0.762621	0.851618	0.940909	0.76049	0.979106	0.929931	0.92954	0.768205	0.894388	0.861809	0.879399	0.953801	0.844728	0.828167	1.02555	0.950107	0.962071	0.828557	0.8638	0.810821	0.963199
5	0.905089	0.859251	0.903846	0.901731	0.879204	0	0.828302	0.928345	0.993775	0.783904	0.844345	0.829927	0.987634	0.900156	0.753766	0.903268	0.960966	0.844423	0.869401	0.864918	0.839524	0.910398	0.861046	0.831693	0.844366	0.88104	0.874263	0.888835	0.712561	0.976695	0.772243	0.916817	0.828909	0.728149	0.998689	0.927829	0.862022	0.839375	0.785262	0.774365	0.813787	0.75418	0.870459	0.997595	0.873469	0.857645	0.938201	0.792192	0.739031
6	0.907226	0.927053	0.980642	0.91122	1.01912	0.828302	0	1.00445	1.01333	0.951095	0.984392	0.968984	1.0551	0.849854	0.857862	1.09711	0.991552	0.990313	0.957864	0.957068	0.88613	0.856057	0.876793	0.914428	0.948947	0.894211	0.893315	0.984515	1.04728	0.807856	0.943	1.03408	0.91872	0.797841	0.974677	0.940733	0.954341	0.867016	0.900603	1.0627	0.814663	0.991206	0.963166	1.01	0.783185	0.903243	0.912504	0.843075	0.966687
7	0.818033	0.933532	0.87059	0.827074	0.894561	0.928345	1.00445	0	0.913321	0.958671	0.836392	0.831845	1.02911	0.886462	0.942904	0.919096	0.842537	0.996651	0.860088	0.943422	0.958423	0.923323	0.873688	0.979522	0.90741	0.922359	0.776529	0.903054	0.883119	0.890458	0.858109	0.953251	1.00929	0.909078	0.886158	0.879547	0.862386	0.912678	0.73873	0.858533	0.888808	0.985192	0.927994	0.823871	0.94795	0.951658	0.801227	0.96342	1.03117
8	0.795019	0.894341	0.93438	0.929991	1.0073	0.993775	1.01333	0.913321	0	0.896765	0.906668	0.841916	0.966035	0.874902	0.960361	0.870115	0.921399	0.811645	0.904151	1.01948	0.905985	0.793113	0.756997	0.988281	0.972561	0.919817	0.924915	0.943989	0.979575	0.82005	0.740941	0.978422	0.839962	0.862094	0.93834	0.978692	0.776459	0.8984	0.869761	0.883654	0.96033	0.844437	0.967519	0.994538	0.935127	0.833435	1.05593	0.828997	0.957052
9	0.910456	0.74498	0.908389	0.89299	0.974148	0.783904	0.951095	0.958671	0.896765	0	1.0656	0.95762	1.0224	0.90654	0.799819	1.05459	0.975509	0.918634	0.898678	0.867236	0.791387	0.933501	0.927814	0.770759	0.883515	0.970858	0.877052	1.06342	0.684926	0.963398	0.841713	0.913923	0.831736	0.883583	1.08273	0.900111	0.853598	1.03021	0.95977	0.90935	0.995705	1.00121	0.903197	1.03629	0.921519	0.959565	0.865684	0.85318	0.766215
10	0.879202	0.982409	0.873565	0.863012	0.907797	0.844345	0.984392	0.836392	0.906668	1.0656	0	0.792793	1.00458	0.898324	0.923783	0.82385	0.81614	0.780269	1.002	0.936116	0.789848	0.887185	0.898833	0.883455	0.893457	0.8948	0.911713	0.821278	0.913938	0.849051	0.799975	0.916706	0.963026	0.824659	0.937264	0.87752	0.944713	0.866332	0.841919	0.885356	0.76662	0.827603	0.952716	0.837769	0.888388	0.764517	0.841213	0.977282	0.820334
11	0.878593	0.974929	0.780025	0.906653	0.878645	0.829927	0.968984	0.831845	0.841916	0.95762	0.792793	0	0.839777	0.844802	0.834573	0.838095	0.903562	0.767037	0.848069	0.986738	0.926765	1.0105	0.90123	0.875131	0.727134	0.923506	0.959875	0.823135	0.902882	0.808859	0.82511	0.850912	0.962075	0.932499	0.988333	0.863728	0.817141	0.829508	0.864442	0.88372	1.00235	0.939221	0.927721	0.79715	0.980777	0.898613	0.893728	0.870395	0.929265
12	1.00647	0.829935	0.936706	0.972397	0.925715	0.987634	1.0551	1.02911	0.966035	1.0224	1.00458	0.839777	0	0.96613	0.902113	0.926097	0.979902	0.889918	0.929387	0.888986	0.84358	0.941093	0.939325	0.924699	0.788245	0.937774	0.975524	0.722246	0.921309	0.851499	0.903285	1.00317	0.944342	0.998402	0.999582	0.833572	0.993005	0.967816	0.881679	0.83865	1.01122	0.99439	0.820738	0.883217	0.932896	0.981431	0.853389	0.785448	0.893792
13	0.870871	0.864755	0.897788	0.929878	0.867152	0.900156	0.849854	0.886462	0.874902	0.90654	0.898324	0.844802	0.96613	0	0.950811	0.880745	0.88223	0.958888	0.860932	0.8604	0.710457	0.863568	0.800347	0.914464	0.800048	0.895563	0.807662	0.965402	0.885681	0.747828	0.87503	0.871881	0.873253	0.870619	0.896169	0.849037	0.790732	0.823724	0.855138	0.975617	0.779588	0.868611	0.906147	1.05599	0.882684	0.741683	0.912121	0.90574	1.02013
14	0.919914	0.945092	0.957687	0.84193	1.03297	0.753766	0.857862	0.942904	0.960361	0.799819	0.923783	0.834573	0.902113	0.950811	0	1.0131	0.792727	0.919329	0.809957	0.812731	0.854061	1.029	0.913896	0.747989	0.883472	0.834976	0.942456	0.748871	0.85561	1.00947	0.863368	0.982835	0.757305	0.842233	1.04314	0.807811	0.822246	0.9424	0.833732	0.868772	0.93078	0.837433	0.868617	0.863191	0.793175	0.91752	0.973165	0.77309	0.875202
15	0.953462	0.879354	0.893719	0.801916	0.855916	0.903268	1.09711	0.919096	0.870115	1.05459	0.82385	0.838095	0.926097	0.880745	1.0131	0	1.04973	0.829151	0.861088	0.894652	0.865961	0.779638	0.804314	0.879567	0.87705	0.881369	1.00139	0.907091	0.943434	0.89664	0.798677	0.787907	0.950996	0.817608	0.838982	0.782826	0.921331	0.853043	0.962014	0.860084	0.879595	0.88707	0.931552	0.859611	0.902023	0.82426	0.848126	0.943205	0.989625
16	0.88673	0.921931	1.03713	0.751311	0.896604	0.960966	0.991552	0.842537	0.921399	0.975509	0.81614	0.903562	0.979902	0.88223	0.792727	1.04973	0	0.851342	0.830857	0.936337	0.72491	0.980532	0.859385	0.880769	0.940428	0.853592	0.805003	0.912428	0.898878	0.928159	0.887083	0.983239	0.854417	0.951627	0.96197	0.81802	0.764619	0.887346	0.884173	0.881042	0.967137	0.791485	0.905885	0.989854	0.92781	0.869335	0.935258	0.831977	0.886055
17	0.887454	0.918551	0.935036	0.881782	0.911939	0.844423	0.990313	0.996651	0.811645	0.918634	0.780269	0.767037	0.889918	0.958888	0.919329	0.829151	0.851342	0	0.993109	0.85278	0.932822	0.920142	0.938425	0.795833	0.831554	0.923153	0.894573	0.904058	0.832815	0.846056	0.835546	0.857623	0.958274	0.982075	0.949797	0.865245	0.87848	0.720988	0.893466	0.746001	0.847335	0.863631	0.926959	0.929645	0.887862	0.852534	0.940132	0.828294	0.793735
18	0.822923	0.837088	0.878293	0.90913	0.819625	0.869401	0.957864	0.860088	0.904151	0.898678	1.002	0.848069	0.929387	0.860932	0.809957	0.861088	0.830857	0.993109	0	0.92116	0.864545	0.948041	0.855262	0.741959	0.841244	0.79929	0.856049	0.861284	0.888955	0.981437	0.810879	0.877922	0.906518	0.875594	0.93985	0.819674	0.726379	0.915245	0.914242	0.984985	0.917756	0.902727	0.831319	0.910984	0.894694	0.871712	0.877826	0.787053	1.04047
19	0.937406	0.910554	0.918305	0.771451	1.00842	0.864918	0.957068	0.943422	1.01948	0.867236	0.936116	0.986738	0.888986	0.8604	0.812731	0.894652	0.936337	0.85278	0.92116	0	0.788731	0.941849	0.949034	0.777828	0.818702	0.945359	0.870797	0.904707	0.857432	0.852494	0.946783	0.819533	0.940751	0.738484	0.975294	0.911701	0.871393	0.830158	0.888458	0.785668	0.874798	1.04102	0.942836	0.864011	0.866907	0.86177	0.894056	0.908355	0.843774
20	0.907978	0.799503	0.971489	0.837638	0.782887	0.839524	0.88613	0.958423	0.905985	0.791387	0.789848	0.926765	0.84358	0.710457	0.854061	0.865961	0.72491	0.932822	0.864545	0.788731	0	0.852404	0.839384	0.898311	0.892723	0.900308	0.776645	0.834896	0.807653	0.786179	0.930072	0.877802	0.849246	0.735212	0.976051	0.784195	0.796921	0.855741	0.759391	0.88349	0.830258	0.750564	0.934002	0.90659	0.917391	0.781537	0.858199	0.767666	0.887914
21	0.861527	0.844306	0.872026	0.950909	0.948533	0.910398	0.856057	0.923323	0.793113	0.933501	0.887185	1.0105	0.941093	0.863568	1.029	0.779638	0.980532	0.920142	0.948041	0.941849	0.852404	0	0.738535	0.959002	0.858625	0.897806	0.881251	0.857485	1.05774	0.911685	0.841039	0.940093	0.826809	0.696518	0.729931	0.997701	0.940646	0.866859	0.891322	0.872639	0.778904	0.937164	0.966705	0.992824	0.892153	0.819279	0.887363	0.934402	0.944531
22	0.807985	0.834363	0.838622	0.918512	0.822898	0.861046	0.876793	0.873688	0.756997	0.927814	0.898833	0.90123	0.939325	0.800347	0.913896	0.804314	0.859385	0.938425	0.855262	0.949034	0.839384	0.738535	0	0.858461	0.802966	0.839849	0.849747	0.879253	0.872684	0.960807	0.795561	0.89475	0.844111	0.894118	0.986375	0.829826	0.78871	0.863569	0.818434	0.876124	0.819073	0.897664	0.887362	0.830564	0.947021	0.763042	0.916909	0.895882	1.03859
23	0.961525	0.943327	0.911677	0.992202	0.974628	0.831693	0.914428	0.979522	0.988281	0.770759	0.883455	0.875131	0.924699	0.914464	0.747989	0.879567	0.880769	0.795833	0.741959	0.777828	0.898311	0.959002	0.858461	0	0.863889	0.838236	0.932538	0.813951	0.842322	1.04847	0.849102	0.871567	0.852477	0.899868	0.979076	0.796345	0.749069	0.76518	0.889241	0.896383	0.940577	0.907966	0.89229	0.938544	0.95117	0.885345	0.891271	0.835151	0.775463
24	0.890629	0.925156	0.844899	0.849296	0.935801	0.844366	0.948947	0.90741	0.972561	0.883515	0.893457	0.727134	0.788245	0.800048	0.883472	0.87705	0.940428	0.831554	0.841244	0.818702	0.892723	0.858625	0.802966	0.863889	0	1.04243	0.883897	0.781411	0.829634	0.851066	0.865347	0.776882	0.876848	0.779369	0.888536	0.816702	0.828321	0.847178	0.88952	0.948494	0.926008	0.85061	0.980244	0.920918	0.964652	0.94563	0.975469	0.857065	0.830746
25	0.873322	0.821849	0.795671	0.86146	0.937255	0.88104	0.894211	0.922359	0.919817	0.970858	0.8948	0.923506	0.937774	0.895563	0.834976	0.881369	0.853592	0.923153	0.79929	0.945359	0.900308	0.897806	0.839849	0.838236	1.04243	0	0.893257	0.876636	0.887457	0.883152	0.852479	0.991194	1.08472	0.923266	0.898528	0.96464	0.884117	0.990379	0.901009	0.830392	0.798448	0.917072	0.763658	1.0014	0.98237	0.778052	0.949341	0.947698	0.91761
26	0.667331	0.834018	0.879772	0.790644	0.914294	0.874263	0.893315	0.776529	0.924915	0.877052	0.911713	0.959875	0.975524	0.807662	0.942456	1.00139	0.805003	0.894573	0.856049	0.870797	0.776645	0.881251	0.849747	0.932538	0.883897	0.893257	0	0.874766	0.812839	0.839696	0.871211	0.846646	0.815737	0.799025	0.960223	0.908943	0.775793	0.87609	0.822169	0.866131	0.903604	0.802386	0.932901	0.969584	0.815476	0.875568	0.919134	0.888155	0.872994
27	0.907481	0.905329	0.882423	0.874725	1.04198	0.888835	0.984515	0.903054	0.943989	1.06342	0.821278	0.823135	0.722246	0.965402	0.748871	0.907091	0.912428	0.904058	0.861284	0.904707	0.834896	0.857485	0.879253	0.813951	0.781411	0.876636	0.874766	0	0.971082	0.893763	0.983107	0.98657	0.869475	0.878907	0.975703	0.844375	0.886475	0.892638	0.717419	0.910445	0.944684	0.806991	0.804224	0.886798	0.92611	0.91893	0.964017	0.887445	0.990275
28	0.89507	0.943131	0.979971	0.906062	0.762621	0.712561	1.04728	0.883119	0.979575	0.684926	0.913938	0.902882	0.921309	0.885681	0.85561	0.943434	0.898878	0.832815	0.888955	0.857432	0.807653	1.05774	0.872684	0.842322	0.829634	0.887457	0.812839	0.971082	0	0.91429	0.921908	0.943229	0.826832	0.89296	1.08317	0.780521	0.922558	0.791592	0.893101	0.747004	0.922084	0.869074	0.830727	0.850978	0.952162	0.893532	0.917316	0.830745	0.775713
29	0.83619	0.860693	0.84615	0.795008	0.851618	0.976695	0.807856	0.890458	0.82005	0.963398	0.849051	0.808859	0.851499	0.747828	1.00947	0.89664	0.928159	0.846056	0.981437	0.852494	0.786179	0.911685	0.960807	1.04847	0.851066	0.883152	0.839696	0.893763	0.91429	0	0.868808	0.845073	0.836902	0.838938	0.940945	0.857084	0.80783	0.816236	0.8792	0.896672	0.78318	0.969223	0.949804	0.899152	0.818272	0.743335	0.829619	0.873173	0.956144
30	0.866772	0.77489	0.863804	0.926562	0.940909	0.772243	0.943	0.858109	0.740941	0.841713	0.799975	0.82511	0.903285	0.87503	0.863368	0.798677	0.887083	0.835546	0.810879	0.946783	0.930072	0.841039	0.795561	0.849102	0.865347	0.852479	0.871211	0.983107	0.921908	0.868808	0	0.844503	0.837812	0.880211	0.952689	0.879579	0.852947	0.900209	0.937754	0.834559	0.807193	0.916466	0.983443	0.887246	0.841137	0.779151	1.08264	0.776735	0.812765
31	0.926576	1.025	0.845103	1.02422	0.76049	0.916817	1.03408	0.953251	0.978422	0.913923	0.916706	0.850912	1.00317	0.871881	0.982835	0.787907	0.983239	0.857623	0.877922	0.819533	0.877802	0.940093	0.89475	0.871567	0.776882	0.991194	0.846646	0.98657	0.943229	0.845073	0.844503	0	0.921495	0.866432	0.905733	0.917427	0.79298	0.724919	0.827816	0.883067	0.930499	0.915966	0.955728	0.985712	0.950081	0.834156	0.823826	0.765943	0.850422
32	0.925686	0.87053	0.965926	0.948264	0.979106	0.828909	0.91872	1.00929	0.839962	0.831736	0.963026	0.962075	0.944342	0.873253	0.757305	0.950996	0.854417	0.958274	0.906518	0.940751	0.849246	0.826809	0.844111	0.852477	0.876848	1.08472	0.815737	0.869475	0.826832	0.836902	0.837812	0.921495	0	0.870561	1.06347	0.781801	0.945169	0.884172	0.882195	0.932717	0.959162	0.992149	0.914537	0.818592	0.926106	0.902931	0.901753	0.821417	0.797623
33	0.758664	0.682975	0.928463	0.814038	0.929931	0.728149	0.797841	0.909078	0.862094	0.883583	0.824659	0.932499	0.998402	0.870619	0.842233	0.817608	0.951627	0.982075	0.875594	0.738484	0.735212	0.696518	0.894118	0.899868	0.779369	0.923266	0.799025	0.878907	0.89296	0.838938	0.880211	0.866432	0.870561	0	0.978759	0.861197	0.853083	0.81029	0.80993	0.91717	0.853962	0.834334	0.967611	0.894414	0.84074	0.849136	0.919558	0.816561	0.845879
34	0.919959	1.01391	0.923139	1	0.92954	0.998689	0.974677	0.886158	0.93834	1.08273	0.937264	0.988333	0.999582	0.896169	1.04314	0.838982	0.96197	0.949797	0.93985	0.975294	0.976051	0.729931	0.986375	0.979076	0.888536	0.898528	0.960223	0.975703	1.08317	0.940945	0.952689	0.905733	1.06347	0.978759	0	1.03066	0.94076	0.957859	0.979445	0.900627	0.918529	0.934243	1.06474	0.938013	0.973539	0.88252	0.90903	0.935525	0.97307
35	0.94208	0.865136	0.909144	1.002	0.768205	0.927829	0.940733	0.879547	0.978692	0.900111	0.87752	0.863728	0.833572	0.849037	0.807811	0.782826	0.81802	0.865245	0.819674	0.911701	0.784195	0.997701	0.829826	0.796345	0.816702	0.96464	0.908943	0.844375	0.780521	0.857084	0.879579	0.917427	0.781801	0.861197	1.03066	0	0.916592	0.863705	0.989012	0.905545	0.91938	0.778702	0.876224	0.824507	0.799954	0.952228	0.879222	0.816076	0.931387
36	0.845453	0.93681	0.893258	0.936868	0.894388	0.862022	0.954341	0.862386	0.776459	0.853598	0.944713	0.817141	0.993005	0.790732	0.822246	0.921331	0.764619	0.87848	0.726379	0.871393	0.796921	0.940646	0.78871	0.749069	0.828321	0.884117	0.775793	0.886475	0.922558	0.80783	0.852947	0.79298	0.945169	0.853083	0.94076	0.916592	0	0.835464	0.914331	0.895521	0.81837	0.86333	0.941102	0.977998	0.879063	0.874907	0.947345	0.757545	0.944406
37	0.797094	0.879096	0.953728	0.809682	0.861809	0.839375	0.867016	0.912678	0.8984	1.03021	0.866332	0.829508	0.967816	0.823724	0.9424	0.853043	0.887346	0.720988	0.915245	0.830158	0.855741	0.866859	0.863569	0.76518	0.847178	0.990379	0.87609	0.892638	0.791592	0.816236	0.900209	0.724919	0.884172	0.81029	0.957859	0.863705	0.835464	0	0.77359	0.908536	0.763537	0.886222	0.980348	0.839038	0.876111	0.891983	0.933285	0.87871	0.822867
38	0.879294	0.883542	1.05481	0.886981	0.879399	0.785262	0.900603	0.73873	0.869761	0.95977	0.841919	0.864442	0.881679	0.855138	0.833732	0.962014	0.884173	0.893466	0.914242	0.888458	0.759391	0.891322	0.818434	0.889241	0.88952	0.901009	0.822169	0.717419	0.893101	0.8792	0.937754	0.827816	0.882195	0.80993	0.979445	0.989012	0.914331	0.77359	0	0.811757	0.792587	0.899632	0.817606	0.857123	0.963893	0.855926	0.883835	0.759283	0.872889
39	0.898722	0.874164	0.880776	0.946532	0.953801	0.774365	1.0627	0.858533	0.883654	0.90935	0.885356	0.88372	0.83865	0.975617	0.868772	0.860084	0.881042	0.746001	0.984985	0.785668	0.88349	0.872639	0.876124	0.896383	0.948494	0.830392	0.866131	0.910445	0.747004	0.896672	0.834559	0.883067	0.932717	0.91717	0.900627	0.905545	0.895521	0.908536	0.811757	0	0.828381	0.870185	0.798266	0.850035	0.765607	0.895232	0.918568	0.902196	0.893439
40	0.875371	0.848363	0.836395	0.922559	0.844728	0.813787	0.814663	0.888808	0.96033	0.995705	0.76662	1.00235	1.01122	0.779588	0.93078	0.879595	0.967137	0.847335	0.917756	0.874798	0.830258	0.778904	0.819073	0.940577	0.926008	0.798448	0.903604	0.944684	0.922084	0.78318	0.807193	0.930499	0.959162	0.853962	0.918529	0.91938	0.81837	0.763537	0.792587	0.828381	0	0.896979	0.91029	0.889554	0.807261	0.823394	0.905209	0.974831	0.831437
41	0.910061	0.962179	0.976551	0.987339	0.828167	0.75418	0.991206	0.985192	0.844437	1.00121	0.827603	0.939221	0.99439	0.868611	0.837433	0.88707	0.791485	0.863631	0.902727	1.04102	0.750564	0.937164	0.897664	0.907966	0.85061	0.917072	0.802386	0.806991	0.869074	0.969223	0.916466	0.915966	0.992149	0.834334	0.934243	0.778702	0.86333	0.886222	0.899632	0.870185	0.896979	0	0.996294	1.07749	0.894724	0.942823	0.93016	0.818494	0.946252
42	0.911332	0.902105	0.963808	1.03816	1.02555	0.870459	0.963166	0.927994	0.967519	0.903197	0.952716	0.927721	0.820738	0.906147	0.868617	0.931552	0.905885	0.926959	0.831319	0.942836	0.934002	0.966705	0.887362	0.89229	0.980244	0.763658	0.932901	0.804224	0.830727	0.949804	0.983443	0.955728	0.914537	0.967611	1.06474	0.876224	0.941102	0.980348	0.817606	0.798266	0.91029	0.996294	0	1.01635	0.963023	0.917479	0.970578	1.02998	0.862862
43	0.958057	0.971608	0.84477	0.933919	0.950107	0.997595	1.01	0.823871	0.994538	1.03629	0.837769	0.79715	0.883217	1.05599	0.863191	0.859611	0.989854	0.929645	0.910984	0.864011	0.90659	0.992824	0.830564	0.938544	0.920918	1.0014	0.969584	0.886798	0.850978	0.899152	0.887246	0.985712	0.818592	0.894414	0.938013	0.824507	0.977998	0.839038	0.857123	0.850035	0.889554	1.07749	1.01635	0	0.916941	0.924619	0.947057	0.890768	1.01608
44	0.890065	0.900396	0.879638	0.933493	0.962071	0.873469	0.783185	0.94795	0.935127	0.921519	0.888388	0.980777	0.932896	0.882684	0.793175	0.902023	0.92781	0.887862	0.894694	0.866907	0.917391	0.892153	0.947021	0.95117	0.964652	0.98237	0.815476	0.92611	0.952162	0.818272	0.841137	0.950081	0.926106	0.84074	0.973539	0.799954	0.879063	0.876111	0.963893	0.765607	0.807261	0.894724	0.963023	0.916941	0	0.861696	0.814314	0.834022	1.00716
45	0.775158	0.956835	0.926032	0.939066	0.828557	0.857645	0.903243	0.951658	0.833435	0.959565	0.764517	0.898613	0.981431	0.741683	0.91752	0.82426	0.869335	0.852534	0.871712	0.86177	0.781537	0.819279	0.763042	0.885345	0.94563	0.778052	0.875568	0.91893	0.893532	0.743335	0.779151	0.834156	0.902931	0.849136	0.88252	0.952228	0.874907	0.891983	0.855926	0.895232	0.823394	0.942823	0.917479	0.924619	0.861696	0	0.787756	0.860657	0.895836
46	0.911163	0.971269	0.834086	0.944346	0.8638	0.938201	0.912504	0.801227	1.05593	0.865684	0.841213	0.893728	0.853389	0.912121	0.973165	0.848126	0.935258	0.940132	0.877826	0.894056	0.858199	0.887363	0.916909	0.891271	0.975469	0.949341	0.919134	0.964017	0.917316	0.829619	1.08264	0.823826	0.901753	0.919558	0.90903	0.879222	0.947345	0.933285	0.883835	0.918568	0.905209	0.93016	0.970578	0.947057	0.814314	0.787756	0	0.860763	0.922744
47	0.912571	0.887883	0.957921	0.890244	0.810821	0.792192	0.843075	0.96342	0.828997	0.85318	0.977282	0.870395	0.785448	0.90574	0.77309	0.943205	0.831977	0.828294	0.787053	0.908355	0.767666	0.934402	0.895882	0.835151	0.857065	0.947698	0.888155	0.887445	0.830745	0.873173	0.776735	0.765943	0.821417	0.816561	0.935525	0.816076	0.757545	0.87871	0.759283	0.902196	0.974831	0.818494	1.02998	0.890768	0.834022	0.860657	0.860763	0	0.902502
48	0.885122	0.93661	1.05384	0.946105	0.963199	0.739031	0.966687	1.03117	0.957052	0.766215	0.820334	0.929265	0.893792	1.02013	0.875202	0.989625	0.886055	0.793735	1.04047	0.843774	0.887914	0.944531	1.03859	0.775463	0.830746	0.91761	0.872994	0.990275	0.775713	0.956144	0.812765	0.850422	0.797623	0.845879	0.97307	0.931387	0.944406	0.822867	0.872889	0.893439	0.831437	0.946252	0.862862	1.01608	1.00716	0.895836	0.922744	0.902502	0
49	1.00029	0.868547	0.957046	0.92546	0.808829	0.82721	0.962958	0.926251	0.962713	0.804242	0.827648	0.833334	0.913992	0.853467	0.871889	0.848223	0.719657	0.830955	0.832674	0.955732	0.601231	0.994251	0.838013	0.683368	0.790916	0.867894	0.722979	0.907033	0.876525	0.961001	0.822977	0.840557	0.816263	0.959171	1.04709	0.829562	0.788775	0.959474	0.921371	0.908612	0.948827	0.778244	0.964289	0.877979	0.949853	0.9014	0.966344	0.794419	0.916651
50	0.758209	0.862005	0.869577	0.987369	0.848213	0.884006	0.950621	0.959732	0.745931	0.785777	1.00117	0.81945	0.987988	0.906662	0.835781	0.958152	1.03002	0.966669	0.787859	0.894803	0.904716	0.822321	0.86646	0.896742	0.783849	0.893033	0.849424	0.833531	0.849719	0.857292	0.947049	0.745192	0.834436	0.803264	0.968639	0.979471	0.847556	0.819588	0.85221	0.877388	1.07196	0.930751	0.925667	1.06443	0.931763	0.850347	0.910565	0.815276	0.823281
51	0.844648	0.804881	0.797195	0.794731	0.842308	0.921823	0.778951	0.873702	0.823758	0.873094	1.01395	0.958064	0.885014	0.888294	0.897534	0.871832	0.921303	1.06899	0.766381	0.917165	0.840774	0.875434	0.804724	0.707397	0.812006	0.944915	0.73268	0.89767	1.00659	0.993821	0.949257	0.909997	0.851441	0.782372	0.926849	0.85137	0.885022	0.927802	0.964489	1.02252	0.961221	0.922763	0.989978	0.943145	0.912938	0.958867	0.941555	0.912402	0.934913
52	0.946041	0.937072	1.01905	0.964205	0.8386	0.88055	0.906414	0.952432	0.892618	0.959727	0.879986	0.862638	0.931749	0.821625	0.894579	0.84019	0.896911	0.833212	0.84335	0.880158	0.869394	0.842119	0.76058	0.81935	0.799623	0.995932	0.907814	0.883791	0.878	0.792396	0.891618	0.80557	0.889306	0.908334	0.920061	0.883058	0.711487	0.753358	0.682626	0.863973	0.819858	0.975499	0.975281	0.904249	0.849283	0.861937	0.861415	0.814565	0.931366
53	0.777367	0.913551	0.972836	0.914366	0.865849	0.882189	0.887542	0.874612	0.935282	0.858345	0.892934	0.871554	0.929473	0.90069	0.872975	0.868263	0.918495	0.956248	0.912948	0.875819	0.727103	0.899081	0.869189	0.905505	0.862314	1.05487	0.88788	0.912897	0.854653	0.76998	0.953023	0.80965	0.722814	0.926087	0.97859	0.768089	0.906706	0.900244	0.858375	0.930589	0.897014	0.961425	0.991829	0.919292	0.903954	0.899435	0.84148	0.818085	0.930722
54	0.891629	0.955659	0.804833	0.882147	0.996959	0.968828	0.922505	1.03276	0.910064	1.0665	0.844781	0.862261	0.903757	0.947421	0.886378	0.909867	0.914705	0.84283	0.997652	1.02389	0.880955	0.921706	0.93271	0.984621	0.930795	0.796474	0.855218	0.790396	0.916717	0.894331	0.991148	0.964839	0.899538	0.962115	0.919199	0.960629	0.885068	0.870056	0.940442	0.847127	0.810812	0.844556	0.901737	0.953756	0.84685	0.848892	0.988415	0.889286	0.998316
55	0.919043	0.976308	0.946936	0.941981	0.933951	0.941241	1.02158	0.956244	0.858677	0.924024	1.06137	0.833738	0.949522	0.805723	0.876881	0.868138	0.898664	0.91873	0.743548	1.04078	0.876762	0.931936	0.730626	0.973975	0.81805	0.964677	0.919823	0.921457	1.02159	0.963924	0.919182	0.86455	0.961895	0.932685	0.899597	0.930938	0.748369	0.936374	0.975982	0.938339	1.06915	0.883253	0.90289	1.06022	0.846611	0.944032	0.984632	0.874145	0.9398
56	0.840456	0.935386	0.900069	0.996876	0.947957	0.908343	0.929404	0.918389	0.914897	0.887474	0.959029	0.872769	0.958809	0.862836	0.860863	0.940711	0.891472	0.873635	0.855829	0.990794	0.921995	0.868965	0.852684	0.876757	0.847002	0.971006	0.749096	0.878321	0.820357	0.899063	0.862677	0.854621	0.84272	0.844285	1.05598	0.917457	0.785319	0.946533	0.872369	0.802009	1.03208	0.884343	0.836016	0.975397	0.870219	0.966229	0.949446	0.906353	0.908073
57	0.852851	0.917371	0.939768	0.842408	0.81204	0.8663	0.909941	0.838816	0.812842	1.00337	0.881851	0.844752	1.00527	0.830239	1.00034	0.829157	0.852147	0.920527	0.949205	0.998525	0.850732	0.872517	0.787319	0.932669	0.823183	0.868029	0.864245	0.852804	0.88835	0.818455	0.837001	0.889328	0.855074	0.836584	0.844362	0.832648	0.962315	0.880267	0.90287	0.876022	0.873317	0.900986	0.970313	0.910895	0.872931	0.820827	0.949323	0.988504	0.808285
58	0.951077	0.83304	0.919569	0.920345	0.953677	0.877605	1.05862	0.933944	0.841394	0.9747	0.933312	0.919487	0.885357	0.907598	0.889517	0.991347	0.813924	0.827392	0.878985	0.928836	0.893832	0.943069	0.7942	0.844884	0.819531	0.876331	0.889087	0.883786	0.899155	0.979282	0.932921	0.907258	0.9282	0.823306	1.02065	0.894052	0.778736	0.861908	0.836686	0.883451	0.97973	0.789069	0.9364	0.889008	1.01694	0.95822	1.0515	0.837019	0.948969
59	0.851731	0.955782	0.876521	0.873328	0.888916	0.776302	0.945241	0.908582	0.923598	0.970325	0.829098	0.808636	0.919503	0.897844	0.743889	0.798339	0.854927	0.870869	0.839625	0.876031	0.939745	0.891793	0.808079	0.790144	0.770645	0.871081	0.93005	0.801725	0.873285	0.998211	0.867355	0.747116	0.92277	0.795634	0.807183	0.802369	0.857236	0.885043	0.889113	0.87059	1.02148	0.854431	0.923041	0.923805	0.846711	0.841603	1.02942	0.898583	0.96308
60	0.921833	0.874678	0.847142	0.898034	0.866582	0.897896	0.822052	0.776214	0.981091	0.988842	0.748687	0.82207	0.937112	0.801555	0.830061	0.859636	0.845001	0.901905	0.890463	0.846191	0.846939	0.827611	0.81865	0.845014	0.870211	0.722098	0.941672	0.828259	0.93706	0.914388	0.912062	0.912296	1.03342	0.81286	0.822845	0.873377	0.967114	0.836319	0.785484	0.808285	0.683746	0.931504	0.905558	0.899961	0.872202	0.747561	0.807601	0.865613	0.874857
61	0.854024	0.897349	0.893813	0.830898	1.18126	0.846059	0.898272	0.881844	0.898169	0.982006	0.798046	0.836204	1.03759	1.03922	0.825674	0.866379	0.863033	0.952786	0.968817	0.884879	0.941014	0.913488	0.865607	0.895791	1.00949	0.89938	0.827376	0.959054	0.947506	0.994413	0.888916	0.919565	0.730741	0.837966	0.972755	0.911106	0.90751	0.876128	0.92104	0.796899	0.933361	0.965379	0.946433	0.75203	0.837275	0.833199	0.953508	0.854016	0.916565
62	0.923976	0.841901	0.944413	0.81253	0.883917	0.875907	1.02041	0.707843	0.948087	1.06345	0.82729	0.871618	0.960318	0.980911	0.97965	0.782959	0.879561	0.891303	0.998628	0.829331	0.821742	0.931716	0.824833	0.998911	0.927269	0.948421	0.952826	0.89749	0.928998	0.766803	0.910787	0.953899	1.01422	0.919341	0.864684	0.907502	0.909905	0.869379	0.786799	0.772808	0.828227	0.876822	0.953076	0.829092	0.955599	0.877424	0.857811	0.958105	1.03356
63	0.896006	0.904639	0.895306	0.829183	0.959446	0.884373	0.843434	0.891479	0.868943	0.920796	0.760636	0.868513	0.906888	0.972242	0.80364	0.796808	0.953595	0.953684	0.908205	0.990333	0.905599	0.935973	0.930796	0.753841	0.908514	0.863589	1.00125	0.831218	0.929289	1.00377	0.847786	0.937305	0.873413	0.807807	0.961402	0.864127	0.912351	0.89462	0.865248	0.939418	0.976157	0.969315	0.877157	0.861585	0.904844	0.944061	0.894257	0.778011	0.952908
64	0.850154	0.885415	0.801335	0.889071	0.95099	0.929909	0.994529	0.9851	0.948419	0.957213	0.830235	0.930085	0.783225	0.876258	1.05184	0.815677	0.961723	0.798984	0.984112	0.839614	0.833482	0.80574	0.863734	0.942067	0.824612	0.87326	0.928527	0.950428	0.949682	0.793987	0.914372	0.799267	0.980084	0.870837	0.909949	1.09341	0.870257	0.851752	0.84624	0.822354	0.846835	1.07847	0.802465	0.98493	0.907759	0.799344	0.842828	0.91368	0.904426
65	0.902718	0.742887	0.880347	0.771631	0.862382	0.865538	0.871387	0.805272	0.892551	0.887403	0.842673	0.839381	0.965537	0.917647	0.909227	0.828068	1.01062	0.842664	0.918055	0.882105	0.8822	0.869249	0.864899	0.984208	0.985889	0.872452	0.932678	0.936342	0.894515	0.837702	0.883828	0.910542	0.902779	0.783515	0.966686	0.94389	0.906625	0.911905	0.845649	0.86138	0.893366	0.991844	0.955309	0.888556	0.983772	0.900033	0.866461	0.853143	0.900493
66	0.896801	0.876201	0.863773	0.808217	0.962292	0.884024	0.953685	0.841445	0.956672	1.00082	0.862776	0.888873	0.969251	1.00009	0.929516	0.836352	0.892939	0.838765	0.971858	0.87374	0.976003	0.940377	0.930456	0.974265	0.83832	1.06256	0.912328	0.859054	0.87619	0.830096	0.930073	0.859546	0.929858	0.849851	0.939118	0.827718	0.881021	0.803902	0.945126	0.876024	0.795128	0.962703	0.928329	0.842623	0.804108	0.925793	0.853439	0.89197	0.882726
67	0.757043	0.92958	0.926964	0.960716	0.891552	0.806305	0.893771	1.0269	0.879844	0.957094	0.932192	0.844202	0.940638	0.794448	0.849672	0.953938	0.943632	0.771798	0.999235	0.902804	0.829907	0.875448	0.891546	0.867609	0.799229	0.821901	0.88613	0.925282	0.840754	0.76789	0.98619	0.974412	0.949906	0.875864	0.872853	0.959895	0.789469	0.838512	0.977644	0.904119	0.828572	0.934141	0.908744	0.981756	1.00937	0.737258	0.908525	0.949966	0.85303
68	0.798346	0.882089	0.887492	0.922706	0.813676	0.822611	1.02215	0.946279	0.823682	0.948151	0.96529	0.894452	0.959234	0.919758	1.06418	0.839918	0.870567	0.777716	0.864046	0.984294	0.852538	0.817425	0.893244	1.05019	0.732214	0.95155	0.876212	0.984134	0.903233	0.948719	0.924184	0.827211	0.965839	0.814143	0.753882	0.946267	0.806113	0.841822	0.961207	0.956937	1.00167	0.774521	0.988826	1.04369	0.914259	0.825359	0.899679	0.847408	0.917096
69	0.841244	0.929522	0.809013	0.859322	0.961406	0.821943	0.865437	0.804173	0.895661	0.798603	0.863672	0.905955	1.02149	0.914989	0.786921	0.940103	1.02918	0.981039	0.968739	0.866226	0.901865	0.775282	0.912696	0.853603	0.827991	0.943193	0.828061	0.802386	0.892323	0.873136	0.806071	0.791154	0.780055	0.722693	0.973855	0.948848	0.907885	0.842018	0.720113	0.943103	0.844658	0.940949	0.922249	0.950706	0.944235	0.868506	0.827874	0.92031	0.824381
70	0.812369	1.03925	0.975127	0.90955	0.988216	0.826606	0.899678	0.852717	0.887449	0.93385	0.840113	0.788658	0.881009	0.918325	0.74073	0.841753	0.844128	0.898498	0.784154	0.934178	0.878247	0.961946	0.969066	0.818768	0.854795	0.873262	0.879768	0.804981	0.836265	0.863855	0.905074	0.901345	0.862335	0.879855	0.919839	0.88805	0.909494	0.871924	0.743886	0.872703	0.922979	0.824441	0.849283	0.920445	0.898721	0.833704	0.841495	0.803136	0.952354
71	0.915061	1.01276	0.912893	0.845807	0.917635	0.941093	0.944624	0.847504	0.79615	0.966688	0.948183	0.973259	0.96311	0.959621	0.941161	0.778714	0.943116	1.00006	0.807327	0.952939	0.91016	0.937036	0.799312	0.890048	0.774099	0.992961	0.861582	0.911494	0.929296	0.990662	0.881899	0.870598	0.86714	0.905913	0.999049	0.775978	0.803298	0.915597	0.958264	0.934538	1.11126	0.943703	0.954157	0.903437	0.88728	0.935073	1.02752	0.882159	1.07024
72	0.822594	0.952881	0.988725	0.903713	0.773539	0.851928	0.935231	0.896815	0.828826	0.896102	0.9275	0.846464	0.866934	0.915163	0.800447	0.961194	0.899981	0.838731	0.899641	0.859482	0.91062	0.949733	0.916248	0.927248	0.831271	1.02746	0.888642	0.940963	0.804979	0.811187	0.889688	0.93378	0.922689	0.837988	0.949456	0.865292	0.827379	0.893618	0.934821	0.810327	0.982662	0.97024	0.962191	0.976392	0.866067	0.838261	0.935879	0.892372	0.967926
73	0.840703	0.831794	0.951503	0.927816	0.928745	1.00953	0.974725	0.927588	0.946882	0.89953	0.9927	0.879208	0.872261	0.876608	0.817014	0.921975	0.987682	1.04664	0.8718	0.903316	0.817511	0.915727	0.88185	0.843743	0.905977	0.84683	0.955029	0.931229	0.912224	0.92307	0.943836	0.983114	0.938974	0.806766	0.927281	0.907799	0.912973	0.955451	0.951869	0.951262	0.975193	1.04238	0.867088	0.869666	0.946676	1.04898	1.02734	0.972442	1.01066
74	0.958745	0.817582	0.872881	0.769686	0.969012	0.892831	0.94002	0.9729	0.890988	0.850272	0.93615	0.893311	0.912243	0.852155	1.04899	0.869511	0.954571	0.857291	0.864584	0.906008	0.768339	0.986655	0.933907	0.883757	0.802182	0.918609	0.89687	0.935839	0.903348	0.801527	0.988987	0.910536	0.951317	0.88551	1.07803	0.881248	0.848193	0.835817	0.843223	0.910903	0.923285	0.988344	0.807453	0.995026	0.943509	0.984943	0.840825	0.895504	0.927395
75	0.900315	0.920106	0.946909	0.882984	0.932729	0.868931	0.942172	0.985048	0.930586	0.890047	0.946141	0.948705	0.884905	0.873396	0.954863	0.908907	0.803569	0.911505	0.862201	0.798949	0.745803	0.869277	0.866537	0.876433	0.829432	0.90087	0.889752	0.869419	0.967551	0.829909	0.964888	0.839133	0.9339	0.790066	0.911943	0.885419	0.713941	0.764192	0.90233	0.89646	0.938485	0.843555	0.923143	0.995432	0.878267	0.998946	0.855828	0.817	0.963265
76	0.820028	0.933039	0.868044	0.973891	0.934013	0.857482	1.01912	0.932974	0.966984	0.964247	0.874861	0.885637	0.860695	0.923643	0.927603	0.907476	1.00238	0.891107	0.826765	0.926659	0.842864	0.892614	0.959254	0.861949	0.881132	1.02331	0.80567	0.88537	0.810076	0.818901	0.86249	0.85702	0.908146	0.840471	0.953804	0.869727	0.831922	0.794342	0.888542	0.892834	0.940665	0.865019	1.04508	0.8642	0.748129	0.899318	0.849789	0.785095	1.02754
77	0.721797	0.918051	0.90456	0.855641	0.901561	0.858582	0.917107	0.949865	0.899948	0.91783	0.939484	0.857309	0.99558	0.924151	0.801731	0.793693	0.933484	0.835693	0.780685	0.852426	0.840738	0.976083	0.902076	0.830297	0.864599	0.893718	0.865668	0.950284	0.844438	0.87882	0.851239	0.809058	0.884559	0.830816	0.943973	0.948794	0.852788	0.810301	0.884997	0.834933	0.927608	0.921083	0.997871	0.820702	0.741442	0.857207	0.929449	0.904792	0.97268
78	1.00824	0.937208	0.837361	0.891712	0.963515	0.882231	1.0102	0.936531	0.865142	0.92891	0.991391	0.932877	0.923789	0.889699	0.968354	0.875494	0.924686	0.891585	0.822259	0.873222	0.815864	0.872468	0.823525	0.765475	0.901284	0.866873	0.963236	0.930388	0.9571	0.937972	0.757602	0.785659	0.951526	0.974406	0.999347	0.999771	0.795112	0.911371	0.88155	0.815429	0.825528	0.957549	0.895981	0.911837	1.00265	0.823703	0.945134	0.779579	0.990196
79	0.836937	0.885044	0.861154	0.922779	0.925195	0.74251	0.898216	0.912559	0.921326	0.856843	0.871763	0.973842	0.998828	0.782984	0.8977	0.881511	0.897988	0.853522	0.910583	0.884963	0.788471	0.78619	0.793157	0.775025	0.899868	0.784931	0.80009	0.895954	0.860783	0.970674	0.878155	0.819606	0.956299	0.827361	0.917668	1.01137	0.766351	0.777677	0.713051	0.801448	0.848061	0.848024	0.894664	1.05927	0.885973	0.919726	0.915094	0.838894	0.867709
80	1.02304	0.998216	0.897512	0.928758	1.03163	0.923696	1.00722	0.90409	0.948229	0.915375	0.852105	0.932496	0.887065	0.931914	0.752618	0.871489	0.811237	0.816417	0.997943	0.893635	0.842301	0.841462	0.798028	0.731401	0.833798	0.926602	0.981042	0.867111	0.933805	0.985551	0.879813	0.930519	0.95518	0.897153	0.958059	0.776443	0.860558	0.858398	0.926475	0.649374	0.866236	0.850363	0.869007	0.916262	0.897945	0.909166	0.837811	0.90778	0.946233
81	0.85758	0.848445	0.869125	0.879264	0.843416	0.941028	0.94844	0.833884	0.903801	0.997829	0.781546	0.882246	0.987105	0.82861	0.965461	0.931854	0.946855	0.932189	0.944061	0.915652	0.847748	0.931426	0.935624	0.913213	0.948261	0.782595	0.780336	0.917971	0.871056	0.79478	0.942708	0.939778	1.04855	0.834894	0.951179	0.96797	0.895102	0.826785	0.877126	0.819444	0.856024	0.926947	0.917728	0.935455	0.853524	0.791369	0.872663	0.918589	0.967708
82	0.90944	0.866799	0.874656	1.03418	0.903111	0.942698	0.984969	0.907793	0.90265	0.932597	0.8565	0.967893	0.895501	0.893872	0.978384	0.932289	0.857166	0.885729	0.86972	1.04371	0.811532	0.9138	0.858886	0.875191	0.913136	0.694266	0.945067	0.813488	0.850023	0.908884	0.886386	1.03933	0.982175	0.966943	0.86054	0.771867	0.864093	0.948437	0.83103	0.874436	0.889604	0.78795	0.902983	0.950239	1.00608	0.804443	0.863305	0.917079	0.906885
83	0.923246	0.83125	0.762761	0.904563	0.91873	0.884715	0.859111	0.869776	0.861212	0.95181	0.913047	0.912094	0.897473	0.80358	0.893422	0.928852	0.806053	0.8572	0.889935	0.88274	0.852049	0.733752	0.876854	0.816207	0.878223	0.904961	0.756053	0.829214	0.979858	0.689871	0.758967	0.763623	0.795814	0.767915	0.830408	0.865423	0.81611	0.894183	0.786507	0.864817	0.934335	0.855061	0.972536	0.879976	0.773049	0.786875	0.875525	0.799973	0.980244
84	0.778961	0.814073	0.878857	0.911814	0.809164	0.866024	0.924586	0.933988	0.807255	0.878419	0.924865	0.818205	0.906127	0.912953	0.907562	0.946675	0.865377	0.905295	0.779357	0.870854	0.756676	0.968781	0.911201	0.999888	0.847875	0.980212	0.706288	0.90549	0.828106	0.784072	0.948554	0.821302	0.914134	0.772751	0.915272	0.823984	0.794146	0.997772	0.889455	0.912305	1.05255	0.896897	0.976517	0.986448	0.90679	0.811091	0.801777	0.713004	0.935591
85	0.860286	0.841431	0.938083	0.787435	0.868662	0.909358	0.877936	0.862167	0.922649	1.01733	0.842143	0.837031	0.863042	0.873268	0.867083	0.852078	0.832733	0.849434	0.899292	0.700436	0.710038	0.905869	0.877989	0.903012	0.87723	0.801066	0.871594	0.840758	0.885898	0.791988	0.879383	0.821268	0.984893	0.817031	0.879576	0.863416	0.832277	0.802795	0.74926	0.815758	0.880542	0.984974	1.02947	0.795885	0.93244	0.856957	0.873483	0.710602	0.878248
86	0.819361	0.964799	0.836338	0.856795	0.881086	0.844565	0.986785	0.875442	0.783131	0.858561	0.8193	0.786501	0.967651	0.928699	0.956507	0.845043	0.974966	0.807401	0.981977	0.963213	0.872086	0.877596	0.943761	0.969409	0.806285	0.910599	0.895479	0.817765	0.866165	0.791261	0.848718	0.804156	0.935618	0.83695	0.972661	0.935315	0.783914	0.776375	0.902081	0.858081	0.829036	0.818346	0.914783	0.83867	0.937723	0.795783	0.978682	0.829782	0.92413
87	0.967863	0.91305	0.881911	0.8914	0.950469	0.827041	0.975174	0.958863	1.00894	0.872092	0.944486	0.956642	1.02172	0.988888	0.892303	0.980871	1.02278	0.883722	0.938489	0.879543	0.875449	0.855581	1.04541	0.999813	0.87225	1.03449	1.08946	0.877497	1.03031	0.920828	0.954845	0.91676	0.999961	0.872872	0.948793	0.91023	1.02256	0.953806	0.907899	0.887443	0.897998	0.984361	1.01145	0.961387	0.901162	0.953215	0.896968	1.00287	0.978371
88	0.827971	0.807883	0.890999	1.00423	0.907229	0.951962	0.940537	0.867582	0.754926	1.06746	0.935892	0.916497	0.977539	0.953918	0.999467	0.963789	0.935918	0.924057	0.943828	1.0098	0.966267	0.892883	0.925688	0.968711	1.00967	1.00756	0.772221	0.846799	1.00393	0.875448	0.90512	0.782356	0.916339	0.815867	1.04413	0.920654	0.916525	0.839386	0.823394	0.990897	1.06743	0.860311	0.945349	1.04169	0.899255	0.999603	0.931432	0.913308	0.971614
89	1.00761	0.974189	0.80651	0.890382	0.901335	0.882265	0.937827	0.8689	0.899108	0.998241	0.979181	0.874745	0.812743	0.908335	0.825204	0.741395	0.989058	0.7552	0.878937	0.942245	1.00485	0.882805	0.892541	0.850398	0.931009	0.852172	0.952693	0.776897	0.887409	0.964461	0.831996	0.872463	0.898613	1.06393	0.91281	0.891107	0.853901	0.833005	0.897593	0.814321	0.841479	0.90521	0.818477	0.978539	0.884266	0.963284	0.976433	0.847261	0.905249
90	0.947556	0.972349	0.776501	0.85152	0.911867	0.838138	0.901701	0.920648	0.777139	0.99774	0.784585	0.876944	0.846114	0.944391	0.831582	0.817712	0.868508	0.911438	0.86121	0.749204	0.729082	0.749141	0.835818	0.877643	0.863545	0.836518	0.970542	0.80338	0.9783	0.783344	0.848508	0.767764	0.847151	0.878192	0.83244	0.99393	0.802186	0.918583	0.811452	0.794114	0.918999	0.847949	0.91043	0.934629	0.823482	0.744144	0.833416	0.838444	0.962849
91	0.892237	0.848459	0.986586	0.868864	0.809249	0.918935	0.928606	1.00152	0.88238	0.898145	0.932819	0.922526	1.01977	0.966697	0.87917	0.975074	0.966943	0.862126	0.90346	0.841155	0.860162	0.861912	0.903209	0.844892	0.838797	0.911956	0.845521	0.808872	0.904284	0.821188	0.907091	0.930427	0.835675	0.887719	1.00114	0.982665	0.869555	0.802307	0.965034	0.833538	0.921135	0.991803	0.962262	0.988194	0.949656	0.78097	0.975866	0.960635	0.860381
92	0.826848	0.862819	0.803083	0.944887	0.774052	0.792465	0.879873	0.860897	0.859272	0.857912	0.972625	1.01613	1.04032	0.907741	0.989748	1.04636	0.879698	0.933682	0.975908	0.867348	0.881837	0.925876	0.874431	1.01675	0.938382	0.749775	0.765953	0.959037	0.794384	0.853187	0.818425	0.880621	0.903589	0.845422	1.04609	0.923097	0.815497	0.873793	0.909591	0.83236	0.769192	0.849188	0.974934	1.09958	0.88481	0.935525	0.946977	0.853791	0.823787
93	0.85114	0.935538	0.903569	0.950948	0.863479	0.732134	1.01631	0.9394	0.943205	0.884644	0.889508	0.967546	0.887098	0.886711	0.997534	1.05333	0.879997	0.877044	0.896576	0.812815	0.849081	0.922541	1.06654	0.937639	0.856467	0.928844	0.875257	0.958028	0.686901	0.946716	0.942568	0.846419	0.958714	0.894893	0.945097	1.02015	0.90133	0.820184	0.850618	0.815271	0.838199	0.815518	0.859322	1.08746	0.912175	0.801701	0.894943	0.92615	0.820147
94	0.856983	0.933439	0.910735	0.921881	0.893292	0.870099	0.920463	0.712993	0.895481	0.791847	0.970841	0.976208	0.945659	0.907607	0.713022	1.02328	0.84299	0.907993	0.847619	0.927056	0.826693	0.896291	0.861053	0.852328	0.785562	0.966899	0.854327	0.884293	0.796144	1.02773	0.968194	0.887937	0.845402	0.799538	0.975245	0.970768	0.807085	0.912217	0.886653	0.948966	0.967303	0.927064	0.807759	1.05937	0.933326	0.903691	0.843905	0.7484	0.846527
95	0.916805	0.936179	0.947515	0.976045	0.947983	1.00082	0.916748	0.910534	0.801322	0.998446	1.00352	0.871155	0.936316	0.802255	0.964424	0.817092	1.01592	1.06807	0.808445	0.918263	0.835468	0.844525	0.824427	0.907142	0.824639	0.918076	0.970184	0.975768	0.982206	0.811787	0.885567	0.949404	0.933082	0.872327	0.78925	0.988476	0.767708	0.807627	0.806246	1.03963	0.855157	1.02018	1.04843	0.906968	0.947839	0.809342	0.925647	0.915445	1.01505
96	0.875297	0.798975	0.925781	0.840514	1.00352	0.779935	0.868374	0.917388	0.860857	0.991369	0.757284	0.893039	0.938484	0.961159	0.89975	0.867531	0.832449	0.827702	0.950077	0.845961	0.806691	0.893514	0.844957	0.903777	0.933339	0.882858	0.840545	0.862956	0.883334	0.87581	0.855969	1.04142	0.926014	0.801313	0.895577	0.925092	0.904391	0.911134	0.968384	0.741388	0.877277	0.816579	0.918062	0.791656	0.916106	0.904953	0.857523	0.985043	0.925343
97	0.83135	0.942799	0.870624	0.997862	0.826224	0.891145	0.968315	0.997046	0.929688	0.920412	0.980739	0.868711	0.91251	0.923244	0.897303	1.02188	0.888251	0.890043	0.803611	0.867105	0.805942	0.925343	0.855917	0.906495	0.942116	0.897894	0.816006	0.972121	0.86489	0.90411	0.994556	0.869981	0.893581	0.915766	0.993184	0.949334	0.760242	0.885679	0.886908	0.919149	0.91274	0.918611	0.958661	0.909461	0.973048	0.884766	0.849367	0.950212	0.859542
98	0.904286	0.781972	0.910651	1.00403	0.78576	0.898425	0.922268	0.787068	0.946014	0.888954	0.80226	0.873543	0.925937	0.877634	0.96742	0.810127	0.884537	0.993105	0.954463	0.960595	0.806336	1.01246	0.878618	0.863052	0.699063	0.907939	0.895874	0.919388	0.877177	0.984268	0.943523	0.912703	0.990693	0.882762	0.984493	0.782244	0.836705	0.946709	0.727236	0.971197	0.790554	0.816314	0.884246	1.06326	0.995744	0.844874	0.872694	0.884479	0.850605
99	0.758827	0.895966	0.861406	1.02463	0.843896	0.967737	1.00318	0.946908	0.925416	0.888005	0.987246	0.897897	1.07895	0.90943	0.981872	0.844993	0.845522	0.965026	0.741435	0.954724	0.90659	0.933658	0.859877	0.835047	0.852221	0.868859	0.849935	0.926738	0.985297	0.915174	0.916628	0.889742	0.918608	0.818445	0.9452	0.891425	0.712722	0.940461	0.861766	0.957113	0.939873	0.882598	0.863343	0.948143	0.912693	0.80789	0.835303	0.982757	0.992477
100	0.940987	1.04395	0.905468	0.860149	1.06701	1.00358	0.893823	0.865735	0.93307	1.08198	0.802031	0.849312	1.00181	0.897017	0.90561	0.90155	0.842201	0.831689	1.01923	0.893448	0.941282	0.929305	0.894405	0.871524	0.900473	0.841495	0.902657	0.855745	0.991706	0.936089	0.982286	0.887142	0.997875	0.951047	0.94059	1.0348	0.864895	0.767212	0.928436	0.81673	0.923805	0.898253	0.918315	0.938841	0.903258	0.897146	0.896188	0.974883	0.911799
101	0.833201	0.913639	1.00575	0.861661	0.737021	0.803523	0.958747	0.881561	0.77033	0.894436	0.891051	0.905941	0.959352	0.883753	0.729519	0.819787	0.689426	0.887452	0.908759	0.878779	0.760362	0.925727	0.719753	0.868684	0.903206	0.761534	0.872856	0.959713	0.789394	0.929026	0.835369	0.890494	0.831267	0.864546	1.05507	0.892026	0.788733	0.891518	0.829619	0.739923	0.817903	0.729995	0.919916	0.959183	0.893105	0.817317	0.873237	0.87804	0.911964
102	0.898553	1.07174	0.907492	0.997288	0.748101	0.931584	0.981095	0.976534	0.942202	0.843673	0.95496	0.802806	1.0084	0.791428	0.861754	0.947477	0.913582	0.971091	0.918208	1.01127	0.932975	0.989601	0.869191	0.896816	0.959271	0.826477	0.984979	0.999475	0.8987	0.873428	0.871272	0.815659	0.904151	1.0332	0.937691	0.971776	0.814152	0.916222	0.988942	0.972554	0.815585	0.844138	0.958931	1.02869	0.855223	0.886977	0.963131	0.82299	0.867479
103	0.945343	1.02559	0.749825	0.969152	0.86315	1.00468	0.957401	0.951535	0.79041	1.02149	0.819628	0.85933	0.810818	0.915376	0.864298	0.86788	0.909274	0.878834	0.959245	0.958337	0.823755	0.908363	0.859072	0.985111	0.923426	0.953492	0.883668	0.783469	1.05324	0.808763	0.871394	0.82164	1.00464	0.876825	1.03313	0.909693	0.887414	0.934062	0.965562	1.03214	0.90538	0.79982	0.911661	0.93887	0.949669	0.821635	0.876043	0.880002	1.04399
104	0.763519	0.987136	0.980234	1.10451	0.855994	0.861961	0.999775	0.87914	0.957834	0.910432	0.885366	0.890302	1.01454	0.998183	0.885479	0.967873	0.862846	0.859073	0.853318	1.06966	1.01126	0.917683	1.01876	0.961948	1.00896	0.853719	0.886216	0.928692	0.876486	0.946057	0.899847	0.924205	0.979311	0.960672	0.961879	0.892024	0.915658	1.01728	0.880982	0.902678	0.91578	0.791046	0.813451	1.0828	0.911202	0.991359	0.921908	1.00544	0.831318
105	1.02746	0.899648	0.982096	0.894848	0.919505	0.941093	0.829575	0.887001	0.854314	0.928645	1.04428	0.907052	0.874034	0.815355	0.833638	0.807821	1.05111	1.01481	0.904964	0.958216	0.88345	0.812463	0.757577	0.943028	0.900906	0.949337	0.949993	0.996339	0.945723	0.831843	0.916601	0.919534	0.816426	0.843599	1.03092	0.957961	0.889808	0.934677	0.802217	0.999335	0.895221	0.947235	0.948485	1.0245	0.910305	0.954173	0.81343	0.859132	1.03475
106	0.877854	0.90066	0.85371	0.8373	0.921589	0.95429	0.98821	0.902375	0.859357	0.954123	0.81348	0.908256	0.909694	0.817464	0.907268	0.938678	0.770244	0.915038	0.865903	0.915956	0.739651	0.917928	0.838051	0.987826	0.868284	0.903683	0.875797	0.873386	0.906635	0.849484	0.969276	0.936961	1.01464	0.846945	0.904749	0.885971	0.822407	0.910577	0.900375	0.983243	0.904893	0.877488	0.931562	0.969181	1.01639	0.894978	0.919517	0.815956	1.012
107	0.835682	0.957165	0.872412	0.948758	0.918538	0.872135	1.03552	0.905301	0.849366	0.922778	0.875845	0.879929	0.902041	0.828592	0.906537	0.9298	0.80052	0.83141	0.88986	0.939272	0.872039	0.774622	0.916338	0.957141	0.743748	0.887907	0.879859	0.834339	0.9431	0.930897	0.929661	0.863636	0.977625	0.869527	0.843774	0.979005	0.813705	0.995649	0.899493	0.817083	0.983545	0.747278	1.00077	0.999828	0.979633	0.763479	1.0089	0.83309	1.03848
108	0.816052	0.72491	0.883332	0.815288	0.987017	0.877784	0.851249	0.853341	0.815239	0.835944	0.95641	0.962535	1.01457	0.770934	0.99167	0.886028	0.831369	0.967739	0.836172	0.922352	0.777302	0.818708	0.776705	0.874653	0.831323	0.900985	0.706852	0.845024	0.849575	0.933898	0.970026	0.960222	0.82959	0.725055	0.973143	0.830042	0.905447	0.864113	0.951286	0.911856	0.870753	0.782689	0.948802	0.972704	0.846692	0.959965	0.898142	0.880174	1.05875
109	0.788364	0.797664	0.941069	0.895262	0.918796	0.797726	0.927888	0.88711	0.772705	0.92023	0.798403	0.89872	0.901806	0.986023	0.926428	0.960513	0.934897	0.783854	0.918705	1.01947	0.842991	0.954736	0.869171	0.986356	0.929803	0.908255	0.844431	0.978831	0.83683	0.856915	0.859653	0.978809	0.854031	0.845734	1.12099	0.933313	0.922945	0.866468	0.814183	0.897532	1.00155	0.85682	0.862858	0.942809	0.984042	0.903083	0.922137	0.774077	0.822977
110	0.830891	0.939145	0.907642	0.912824	0.904283	0.79926	0.878372	0.784698	1.01771	0.947879	0.812116	0.774928	0.980911	0.953704	0.912877	0.917783	0.905045	0.897411	0.862911	0.996409	0.848874	0.93077	0.998601	0.946774	0.797586	0.867497	0.91101	0.823244	0.970393	0.912967	0.870698	0.883432	0.936574	0.909995	0.987615	0.868338	0.851222	0.961387	0.896083	0.996167	1.00281	0.989392	0.934606	0.971298	0.982268	0.886866	0.910942	0.819051	0.956032
111	0.844477	0.950017	0.933823	1.03694	0.799124	0.926916	0.943455	0.947518	0.875236	0.899174	0.886175	0.925816	1.03414	0.876425	0.888492	0.91983	0.851456	0.909213	0.812724	0.945043	0.793252	0.886197	0.772	0.753825	0.992254	0.86886	0.825608	0.931568	0.878506	0.855391	0.964765	0.888494	0.764036	1.01356	1.02631	0.925959	0.822409	0.868408	0.820438	0.856753	0.936646	0.943655	0.87525	0.901207	0.914349	0.831597	0.834965	0.93463	0.989743
112	0.933284	0.876998	0.959864	0.973996	0.803529	0.891111	0.873513	0.94689	1.0073	0.986235	0.88752	0.917464	0.828232	0.894481	0.944021	1.00916	0.813808	0.908521	0.881001	0.950793	0.785456	0.95673	1.00408	0.810758	0.942538	0.904061	0.963618	0.924424	0.906085	0.869165	1.04907	0.883937	1.00185	0.908549	1.09383	0.939902	0.881326	0.890682	0.796275	0.975445	0.799666	1.02154	0.959236	0.959289	0.979147	0.937702	0.904308	0.87758	0.976814
113	0.941107	0.88628	0.915603	0.92161	0.839447	0.944894	1.04661	0.799031	0.952669	1.01077	0.741676	0.865532	0.906198	0.897135	0.944004	0.883797	0.872471	0.96255	0.889219	1.06539	0.796208	0.886334	0.917268	0.981158	1.0298	0.990747	0.94804	0.843733	0.803105	0.966501	1.06542	0.960133	0.854832	0.973956	0.88216	0.936955	0.948425	0.904874	0.915313	0.807205	0.953064	0.904951	0.834877	0.818663	0.967474	0.862868	0.87969	0.931066	0.868243
114	0.845497	0.966405	0.979975	0.872466	1.05974	0.915565	0.918242	0.946736	0.774193	0.901065	0.790072	0.785262	0.963498	0.841585	0.77278	0.883091	0.84664	0.84578	0.989364	0.820812	0.738831	0.93612	0.890135	0.820825	0.859924	0.922749	0.861929	0.908176	0.938196	0.754297	0.831237	0.97763	0.907564	0.789363	0.879618	1.03464	0.800974	0.873857	0.90784	0.890976	0.921655	0.829158	0.9019	0.989886	0.938643	0.805771	0.955512	0.923095	0.849664
115	0.882923	0.958867	0.933788	1.03887	0.840249	0.792636	0.981458	1.0104	0.900284	0.956381	0.808777	0.810071	0.815086	0.934002	0.849897	0.891302	0.931234	0.69197	0.785111	0.843867	0.866756	0.968448	0.91492	0.795248	0.903615	0.923876	0.974031	0.905794	0.826304	0.922186	0.80977	0.886681	0.931488	0.92854	0.929151	0.783933	0.761563	0.844613	0.719306	0.782631	0.7941	0.863857	0.738382	0.959251	0.947043	0.834211	0.904436	0.84071	0.901309
116	0.871059	0.962138	0.844523	1.0011	0.911298	0.762836	0.914516	0.925775	0.898941	0.896684	0.821629	0.853916	0.968183	0.830223	0.742284	0.952518	0.769953	0.754561	0.721863	0.944974	0.830641	0.899471	0.90808	0.856355	0.91321	0.902887	0.958495	0.862462	0.915373	1.03989	0.806601	0.946864	0.901004	0.868035	0.881103	0.756278	0.772553	0.873074	0.886694	0.848817	0.955021	0.822245	0.915579	1.00678	0.83087	0.945128	0.855904	0.800943	0.883145
117	0.880492	0.94281	0.958464	1.02225	0.851859	0.899851	0.912975	0.984458	0.866124	0.781289	0.956559	0.902058	0.864845	0.927699	0.840554	0.996882	0.922561	0.906009	0.914679	0.989218	0.834474	0.838157	0.804837	0.735273	0.841362	1.00599	0.765902	0.867063	0.876108	0.921153	0.858275	0.802509	0.800639	0.762471	0.905483	0.886093	0.820076	0.893616	0.880788	0.895492	0.970058	0.886789	1.0427	0.978185	0.965771	0.873673	0.876441	0.889555	0.746037
118	0.961979	0.936061	0.82092	0.913393	0.896823	0.97795	0.983398	0.860415	0.852423	1.04133	0.871378	0.865186	0.904788	0.855032	0.978045	0.909694	0.825828	0.917232	0.786373	0.916571	0.836466	0.822737	0.921437	0.967399	0.786308	0.950118	0.929209	0.843629	0.92837	0.850008	1.00011	0.954797	0.899809	0.87859	0.735195	0.984302	0.859283	0.872585	0.767038	0.91602	0.889641	0.994751	0.888566	0.889789	1.00445	0.930559	0.889083	0.917118	1.03029
119	0.874728	0.95505	0.972517	1.0295	1.02634	1.0445	0.979791	0.973798	0.966489	1.08607	0.834014	0.929025	0.754481	0.961666	0.995508	1.00036	0.871598	0.796289	0.867267	1.02622	0.877454	0.926143	0.954272	0.903775	0.866698	0.859386	1.00914	0.849563	1.04287	0.856598	0.918799	1.04218	1.03495	1.0549	0.966937	0.927253	0.929361	1.04372	0.92107	0.856139	0.985376	1.0068	0.881127	0.910972	1.00874	0.918029	0.991967	0.883544	0.970754
120	0.736831	0.998205	0.907772	0.974698	0.887116	0.772527	1.11165	0.977021	0.943484	0.776032	0.937819	0.930335	0.915036	1.04705	0.947727	0.968566	0.953223	0.868223	0.961383	0.8205	0.857574	1.03215	0.887504	0.965471	0.945557	0.878503	0.850325	0.866043	0.687133	0.887334	0.994585	0.807585	1.02656	0.885214	1.06265	0.995083	0.843986	0.871894	0.765965	0.75628	0.904978	0.959313	0.799302	0.937102	0.915442	0.895382	0.858188	0.896579	0.758438
121	0.909009	0.903489	0.842687	1.05112	0.844255	0.811167	0.966108	0.956808	0.973521	0.854978	1.00797	0.914904	0.948902	0.868623	0.835523	0.900567	0.969058	0.862142	0.887708	0.877949	0.739074	0.762375	0.930315	0.884665	0.862406	0.861397	0.855385	0.911857	0.91521	0.804437	0.879516	0.930122	0.93732	0.864189	1.00088	0.856238	0.790517	0.878583	0.967516	0.898949	0.719997	0.788568	0.841991	0.996406	0.87033	0.943303	0.957236	0.864271	0.809243
122	1.00936	0.948321	1.01902	0.950322	0.940551	0.849858	1.02541	0.917238	0.904869	0.856232	0.853349	1.01269	0.966012	0.985332	0.902824	1.00815	0.821725	0.845721	0.98979	0.931972	0.867094	1.01795	1.02755	0.931012	1.00455	0.930914	0.871568	0.945512	0.805833	0.848351	0.933204	0.946664	0.800875	0.984832	1.10663	0.808706	1.01533	0.996431	0.897658	0.90968	1.01352	0.807051	0.881269	0.96088	0.9788	1.00103	0.860825	0.971071	0.928307
123	0.848895	0.80077	0.821773	0.759567	0.835278	1.0066	0.961475	0.87566	0.938078	0.917733	0.895167	0.944794	0.877983	0.872509	0.840319	0.8604	0.807423	0.928666	0.980866	0.708615	0.731926	0.910492	0.822832	0.869685	0.971977	0.807896	0.836901	0.806565	0.813667	0.794309	0.919135	0.827601	0.91897	0.84706	0.982199	0.903956	0.914068	0.876417	0.773814	0.827502	0.779732	0.961876	0.781132	0.764602	0.95785	0.827076	0.899118	0.900103	0.93211
124	0.98104	1.06775	0.794846	0.957172	0.976968	0.939489	0.828985	0.905088	0.95022	1.07651	0.846327	0.835438	0.895643	0.83552	0.867907	0.852893	0.972393	0.917435	1.02392	0.971212	0.917518	0.732554	0.826457	0.900135	0.942964	0.83697	1.05337	0.862455	1.04029	0.911513	1.0008	0.943623	0.926309	0.935043	0.876256	0.960621	0.890322	0.916163	0.905935	0.865635	0.901412	0.898463	0.953637	0.857254	0.93703	0.956359	0.82178	0.882478	1.01506
125	0.873112	0.953467	0.882673	0.882234	0.854467	0.843036	0.864203	0.903099	0.916971	0.900033	0.856235	0.91618	0.848694	0.858704	0.866251	0.9517	0.906055	0.829734	0.807457	0.886122	0.81075	0.849929	0.851033	0.872522	0.825459	0.855705	0.760917	0.786395	0.816925	0.917203	0.959005	0.850269	1.01583	0.925078	0.884133	0.898699	0.813752	0.92767	0.907419	0.839046	0.850472	0.872286	0.804233	0.999534	0.939299	0.877442	0.787818	0.878523	0.772929
126	0.910011	0.888562	0.985652	0.838012	0.66769	0.974467	0.845112	0.864009	0.914848	0.899693	0.956747	0.93365	0.988993	0.732452	0.946662	0.964136	0.750119	0.975392	0.907018	0.94548	0.790897	0.953009	0.798351	0.828481	0.917247	0.824926	0.962861	1.07922	0.903723	0.951498	0.83521	0.954418	0.961666	0.9262	0.910806	0.872391	0.807149	0.894936	0.924098	1.05005	0.896699	0.930417	1.01819	0.952757	0.911706	0.917384	0.958753	0.80643	0.923154
127	0.918246	0.916485	0.777055	0.77331	1.05315	0.872496	0.801579	0.837585	0.89077	0.807534	0.863242	0.924928	1.03604	1.02741	0.728023	0.878332	0.852134	0.862737	0.958582	0.83338	0.852445	0.834469	0.936887	0.782151	0.902816	0.910316	0.884818	0.811443	0.932501	0.831832	0.918928	0.849878	0.838524	0.772948	0.960307	0.955249	0.933685	0.851122	0.894198	0.910049	0.914745	0.928635	0.987477	0.823927	0.845488	0.872248	0.776733	0.961271	0.89658
128	0.878117	0.854046	0.955265	0.96286	0.998803	0.772683	0.864926	1.00731	0.88025	0.916159	0.887707	0.948669	0.805233	0.889194	0.837701	0.851449	0.879015	0.783015	0.862571	0.918569	0.849353	0.810591	0.842329	0.860295	0.92729	0.844426	0.864425	0.880745	0.879421	0.910878	0.893269	1.00226	0.756003	0.90582	0.912348	0.902035	0.948057	1.03625	0.874882	0.721712	0.913231	0.864134	0.821212	0.917041	0.929007	0.812557	0.823235	0.85314	0.891182
129	0.817321	0.883349	0.905418	0.943414	0.852062	0.929712	0.919039	0.885776	0.671779	0.8394	0.876154	0.790831	0.906348	0.819804	0.938779	0.826598	0.942924	0.934366	0.882839	0.969143	0.739039	0.827111	0.687409	0.948271	0.797951	0.928716	0.888302	0.893047	0.894964	0.808695	0.799619	0.829124	0.88806	0.91571	0.97436	0.879268	0.759896	0.830525	0.892865	0.845973	0.921094	0.918125	1.01016	0.971918	0.880201	0.807705	0.888814	0.926621	0.908696
130	0.875588	0.872175	0.892203	0.893047	0.94431	0.852729	0.94349	0.946572	0.94754	0.797738	0.846775	0.847757	0.791835	0.969048	0.929085	0.827825	0.912438	0.958086	0.838339	0.829873	0.76976	0.852011	0.823249	0.812338	0.830667	0.872291	0.858325	0.787867	0.859812	0.805459	0.875314	0.811204	0.909778	0.75653	0.82929	0.722206	0.782677	0.893759	0.871059	0.860562	0.906594	0.980683	0.817257	0.852859	0.907288	0.894142	0.898019	0.791027	0.881283
131	0.920353	0.871366	0.782508	1.01122	0.944146	0.893461	0.991464	0.97551	0.896719	0.997206	0.886984	0.962537	0.84353	0.824776	0.984276	0.904433	1.02921	1.01791	0.857278	0.971345	0.914572	0.954497	0.859846	0.917869	0.932958	0.817618	0.799612	0.816107	0.850844	0.825743	0.874296	0.851141	0.832591	0.946386	0.829299	0.938728	0.915228	0.849759	0.928113	0.881401	0.945936	0.992685	0.942873	0.852527	0.966827	0.909174	0.966875	1.02447	0.904868
132	0.985342	0.846492	0.962726	0.862693	0.857512	0.785379	0.931955	0.904207	0.941582	0.790688	0.9831	0.868111	0.912433	0.929451	0.734399	0.986123	0.771511	0.841273	0.899647	0.808046	0.801247	1.02804	0.904564	0.892678	0.931621	0.924749	1.00114	0.963542	0.838749	0.901938	0.903144	0.985098	1.0103	0.905962	1.04653	0.851688	0.789951	0.987246	0.948691	0.762067	1.00594	0.918362	0.961325	0.948371	0.881699	0.919734	0.876485	0.706935	0.963242
133	0.722971	0.779296	0.895266	0.912147	0.929619	0.904917	1.012	0.854091	0.795593	0.856327	0.957606	0.887835	0.845763	0.892974	0.842563	0.944131	0.818847	0.899748	0.849718	0.960621	0.923728	0.813415	0.844053	0.863039	0.872993	0.888099	0.790714	0.806209	0.922591	1.03967	0.913098	0.891415	0.766029	0.856196	0.995126	0.939884	0.848887	0.883397	0.737334	0.885124	0.984058	0.913045	0.802725	0.991295	1.09509	0.910404	0.96746	0.8289	0.879304
134	0.926728	1.01419	0.793381	0.956113	0.76167	0.908577	0.931893	0.953199	0.888581	0.944483	0.844273	0.888184	0.892741	0.943155	0.851316	0.87819	0.98544	0.964984	0.853539	0.811822	0.792261	0.920787	0.844984	0.929578	0.822042	0.891804	0.862025	0.850566	0.985117	0.750855	0.911209	0.771034	0.868145	0.935062	0.912618	0.886333	0.78828	0.930733	0.875776	0.893994	0.814162	0.895482	0.906288	0.86253	0.812803	0.787647	0.823234	0.88223	0.884783
135	0.901784	0.833462	0.859992	0.971949	0.856607	0.905331	0.93345	1.01098	0.932779	0.982359	0.928329	0.986058	0.799549	0.934407	0.949716	0.88955	0.897198	0.879738	0.842082	0.934013	0.872313	0.895155	0.808095	0.810808	0.814365	0.915549	0.86878	0.910859	0.829421	0.868713	0.905401	0.759232	0.91343	0.802175	0.918942	0.828254	0.861613	0.805285	0.875249	0.850954	0.883752	0.897261	0.948189	0.94197	0.856727	0.848917	0.716063	0.850954	0.977833
136	0.834724	0.815965	0.949848	0.860115	0.86083	0.821043	0.884037	0.951785	0.861899	0.963514	0.858665	0.840889	0.979042	0.963501	0.947411	0.698644	0.944231	0.835952	0.883042	0.945017	0.921442	0.942896	0.877946	0.715914	0.95206	0.814665	0.940722	0.897619	0.958224	0.866933	0.851165	0.952059	0.903221	0.771681	1.00833	0.836763	0.883581	0.814339	0.91367	0.840448	0.861577	1.00536	0.928881	0.883808	0.869889	0.970967	0.879702	0.901996	0.849123
137	0.895891	0.733253	0.907952	0.909625	0.975374	0.846439	0.775963	1.01737	0.77606	0.834441	0.922799	0.949017	0.919639	0.87233	0.878935	0.958232	0.886913	0.872666	0.870932	0.786611	0.889743	0.787278	0.834495	0.827095	0.95922	0.943818	0.865624	0.927002	0.857758	1.00801	0.820751	0.895932	0.819382	0.781681	0.90836	0.951149	0.870802	0.765361	0.852739	0.993422	0.839106	0.909536	0.857722	0.992531	0.972211	1.01256	0.885667	0.771049	0.874616
138	0.892398	1.0261	0.953205	0.994231	0.816964	0.870159	0.793081	0.868689	0.84267	0.938183	0.912941	0.945057	1.0944	0.9173	0.930126	0.989636	0.864088	0.98296	0.863865	0.982876	0.872364	0.919654	0.845148	1.04904	0.967949	0.78742	0.857588	1.01161	0.889757	0.894327	0.950319	0.802961	0.885673	0.88966	0.988105	0.921153	0.861048	1.05477	0.816699	0.959287	0.867486	0.869789	0.981119	1.02196	0.959478	0.836881	0.798343	0.87101	0.952767
139	0.918004	0.928366	0.894371	0.865298	0.924389	0.939988	0.988946	0.81334	0.775594	0.94617	0.78034	0.813277	0.917547	0.823822	0.994194	0.911723	0.912884	0.792546	0.899551	0.906766	0.895324	0.839397	0.800403	0.948034	0.813705	0.996002	0.780694	0.82496	0.923767	0.871933	0.740835	0.884263	0.780132	0.841963	0.898518	0.87771	0.801004	0.830333	0.857747	0.845522	0.819541	0.878482	0.943525	0.866404	0.877832	0.8343	0.909756	0.851342	0.918436
140	0.902264	0.841292	0.791636	0.827931	0.901662	0.830344	0.943117	0.80087	0.837006	0.783547	0.837487	0.791825	1.00629	0.966554	0.790839	0.997683	0.887689	0.909062	0.934534	0.869742	0.834757	0.871041	0.78834	0.953938	0.78773	0.8706	0.88023	0.740643	0.872605	0.926134	0.979027	1.02007	0.912825	0.844681	0.921844	0.903636	0.901971	1.01002	0.828708	0.925774	0.901283	0.858151	0.952398	0.927853	0.931472	0.978411	0.999051	0.920264	0.889236
141	0.799336	0.889068	0.902153	0.826184	0.836195	0.853528	0.821527	0.919579	0.899309	0.951334	0.774626	0.871682	0.821812	0.80548	0.750533	0.909066	0.794483	0.868361	0.939995	0.867811	0.76803	0.861863	0.918957	0.91293	0.931463	0.803507	0.758285	0.823579	0.870049	0.761591	0.805666	0.81951	0.841997	0.763237	0.890728	0.900569	0.821853	0.817564	0.867656	0.774514	0.789416	0.853344	0.934829	0.932787	0.848854	0.817322	0.937966	0.904371	0.783378
142	0.850164	0.974348	0.984106	0.944719	0.987672	0.822339	0.888598	0.864916	0.878364	0.852405	0.872823	0.879465	0.908434	0.906086	0.838497	0.984287	0.928089	0.924511	0.873568	0.956412	0.841733	0.914493	0.984217	0.899153	0.887359	0.886763	0.724224	0.80274	0.853903	0.904487	0.927402	0.805711	0.933682	0.735822	1.02664	0.968386	0.862443	0.891899	0.84048	0.965358	0.955788	0.973242	0.968119	1.00198	0.910077	0.835433	0.856054	0.864268	0.856797
143	1.03117	0.907234	0.909671	0.90172	0.85629	0.92556	0.953211	0.967251	0.907661	0.940812	0.947747	0.777439	0.870053	0.83738	0.8385	0.923872	0.85512	0.884205	0.829919	0.948241	0.858344	0.972118	0.720647	0.778535	0.769072	0.921395	0.867555	0.87692	0.935503	0.898907	0.862517	0.895199	0.89661	0.824082	1.03103	0.845869	0.884222	0.921768	0.851348	0.979369	0.8975	0.936212	1.03903	0.826206	0.956157	0.821609	0.924142	0.959552	0.977779
144	0.76639	0.934018	0.913481	0.914239	0.948647	0.91932	0.85502	0.865045	0.88608	0.948554	0.89599	0.792314	0.960379	0.785473	0.809337	0.963773	0.861411	0.781163	0.838697	0.965743	0.833383	0.908653	0.856072	0.79345	0.74271	0.793199	0.778902	0.830509	0.957126	0.842699	0.859338	0.960624	0.820735	0.944091	1.05361	0.894482	0.697897	0.889313	0.751193	0.934865	0.845778	0.915673	0.918606	0.86108	0.904462	0.852324	1.01535	0.854051	0.879958
145	0.928447	0.887106	0.959101	0.897811	0.892674	0.894332	0.901009	0.851567	0.727453	0.880681	0.985255	0.824703	0.984289	0.894371	0.85733	0.965597	0.836593	0.919657	0.888761	0.916638	0.85545	0.891982	0.936762	0.865959	0.911838	0.796081	0.805907	0.898558	0.936336	0.852665	0.860222	0.790751	0.867043	0.823605	0.960063	0.947899	0.808097	0.885009	0.802042	0.928277	0.953608	0.897899	1.06431	0.987766	0.898918	0.970102	0.988945	0.863435	0.906396
146	0.884785	1.01563	0.928141	0.912594	0.850695	0.86695	0.906198	0.938157	0.911761	0.941767	0.878672	0.834818	0.938358	0.853604	0.930861	0.981298	0.848401	0.92285	0.771405	0.894875	0.763516	0.88374	0.858383	0.806975	0.854341	0.861579	0.90292	0.901654	0.866238	0.974444	1.03506	0.923228	0.868507	0.943549	0.982616	0.896305	0.896293	0.813388	0.830105	0.896928	0.82629	0.804717	0.929155	0.951118	0.91209	0.871621	0.916087	0.812072	0.941129
147	0.88768	0.90115	0.81641	0.875821	0.936686	0.787621	0.913486	0.910254	0.888614	0.84273	0.88332	0.90147	0.900667	0.961378	0.928531	0.809135	0.908683	0.828071	0.837399	0.882735	0.832881	0.84553	0.880821	0.713276	0.876011	0.789426	0.913254	0.888647	0.8775	0.872155	0.8958	0.802567	0.832598	0.929177	0.946111	0.908952	0.821796	0.80885	0.988799	0.793429	0.838103	0.951288	0.825001	0.989509	0.912563	0.839375	0.839124	0.8671	0.884696
148	0.941263	0.994606	1.02786	0.911629	0.851463	0.841669	0.918031	0.869111	0.968522	0.959321	0.903781	0.86804	0.839264	0.993862	0.86622	0.936478	0.883689	0.929883	0.919526	0.825442	0.727759	0.941416	0.919529	0.903851	0.888185	0.906121	0.829465	0.780204	0.81527	0.860121	1.02126	0.865202	0.949269	0.85793	0.966076	0.92063	0.853897	0.95507	0.72015	0.745972	0.949918	0.941411	0.860063	0.939162	0.84604	0.835338	0.818148	0.792626	1.01842
149	0.961694	0.87458	0.947919	0.776004	0.849574	0.795093	0.917991	0.799903	0.938225	0.892389	1.00659	0.958452	0.901072	0.893361	0.842042	0.771335	0.847677	0.990342	0.74397	0.780289	0.861941	0.965895	0.715032	0.853837	0.915485	0.896788	0.898055	0.921963	0.824249	0.964419	0.91413	0.893988	0.914691	0.841399	0.931177	0.879272	0.773572	0.895026	0.860869	0.906944	0.987422	0.970937	0.960886	0.994342	0.912275	0.892567	0.923099	0.900027	0.997484
150	0.975281	0.939764	0.806246	0.984213	0.914467	1.04166	0.911989	0.913961	0.858663	0.89977	0.882749	0.833256	0.883232	0.838394	0.946534	0.888606	0.847322	0.939589	0.78546	1.12277	0.88558	0.819688	0.801168	0.789223	0.874071	0.85591	0.960899	0.890655	0.871378	0.936015	0.877888	0.892473	0.990978	0.902336	0.918265	0.874517	0.830442	0.826405	1.02194	0.916516	0.886697	0.880546	0.888786	1.00755	1.05423	0.830562	0.911145	0.919844	0.975825
151	0.998873	0.991106	0.808345	0.936615	0.893322	0.871003	0.970738	0.850637	0.95192	1.05662	0.900679	0.783324	0.765827	0.968417	0.874209	0.803783	0.931963	0.864577	0.788533	0.828329	1.0093	0.895288	1.05232	0.714581	0.873978	0.886112	1.00309	0.881344	0.913513	0.886163	0.823798	0.893672	0.937712	0.980792	0.868477	0.750542	0.788965	0.896168	1.00231	0.81519	0.862267	0.941884	0.848598	0.838044	0.810763	0.911855	0.916564	0.858036	1.06329
152	0.847975	0.983668	0.862291	0.846658	0.837484	0.861539	0.931334	0.968863	0.835964	0.913638	0.851081	0.879451	0.966426	0.861594	0.737478	0.993206	0.886534	0.824427	0.972246	0.838495	0.80351	0.953941	0.836078	0.930414	0.868062	0.837583	0.886555	0.82903	0.871848	0.905231	0.877426	0.859293	0.92914	0.918854	0.964782	0.944828	0.853865	0.91055	0.821727	0.779651	0.859824	0.784647	0.975626	0.924613	0.8719	0.905059	1.08316	0.918025	0.963867
153	0.806014	0.965356	0.746764	1.01491	1.04567	0.895668	0.872205	1.0369	0.874646	1.02503	0.837536	0.820353	0.93516	0.898872	0.871552	0.885715	0.940289	0.833177	0.9137	0.919531	0.928687	0.814059	0.840456	0.83161	0.861233	0.848899	0.960613	0.839681	0.878117	0.947154	0.870821	0.978127	1.00816	1.01824	0.971514	0.916875	0.883665	0.79143	1.03153	0.904337	0.784395	0.932618	0.941438	0.819923	0.916777	0.858582	0.869503	0.973647	0.865099
154	0.935289	0.921463	1.01467	0.841802	0.880102	0.924037	0.948564	0.887221	0.916388	0.961305	0.863196	0.872265	0.941446	0.776256	0.917649	0.878632	0.801157	0.882387	0.847478	1.04201	0.791795	0.850862	0.936736	0.87085	0.87584	0.928647	0.875088	0.855232	0.844085	0.833606	0.902821	0.850186	0.864138	0.942641	0.896909	0.944132	0.803433	0.843872	0.703182	0.934226	0.84359	0.90514	0.85757	1.04925	1.06348	0.822546	0.937143	0.801718	0.939706
155	0.840219	0.788386	0.89252	0.876457	0.954076	0.882831	0.822736	0.962147	0.858151	0.966319	0.951852	0.924462	0.944291	0.85103	0.923307	0.899299	0.914159	0.743191	0.924641	0.960497	0.886448	0.811253	0.869338	0.8073	0.885217	0.754893	0.837911	0.885232	0.948751	0.916887	0.827353	0.934331	0.978387	0.910306	0.847541	0.941735	0.814044	0.801292	0.957299	0.953242	0.822011	0.942927	0.928639	1.03932	0.985085	0.841911	0.901116	0.86031	0.878506
156	0.796939	0.939941	1.05051	0.890782	0.920278	0.798672	0.888164	0.914796	0.972594	0.798143	0.899453	0.865934	1.05766	0.918058	0.810572	0.95662	0.945496	0.903713	0.854545	0.900782	0.883211	0.891293	0.806827	0.895746	0.838098	1.02903	0.816591	0.837214	0.866526	0.862536	1.03524	0.785584	0.842272	0.844514	0.982279	0.878922	0.797082	0.916573	0.803229	1.04797	1.01505	0.841726	0.878178	0.970215	0.988459	0.843222	0.854097	0.782014	0.949984
157	0.949316	0.99655	0.969759	1.04618	0.906811	0.840278	0.986382	0.88413	1.0264	0.959525	0.840762	0.914563	1.01452	0.938336	0.937073	0.958133	0.961719	0.983625	0.907081	0.952853	0.898664	0.988649	0.911486	0.825332	0.826942	1.1039	1.03181	0.983548	0.834212	0.93769	0.900291	0.885573	0.911311	0.843376	0.939916	0.808469	0.88724	0.885497	0.835374	0.839402	0.987043	0.973716	0.89564	0.822439	0.892607	0.715716	0.978838	0.868875	0.922339
158	0.897378	0.859032	0.892559	0.768161	0.881389	0.871423	0.934066	0.762637	0.993606	0.968116	0.810483	0.833778	0.980832	0.929978	0.872916	0.958414	0.855416	0.801431	0.946374	0.80206	0.835684	0.813251	0.892138	0.900841	0.858396	0.985649	0.808447	0.847196	0.811055	0.914557	0.821045	0.945769	0.857687	0.862224	0.941135	0.926955	0.918294	0.814548	0.891624	0.773472	0.802584	0.879603	0.929804	0.830736	0.933995	0.892058	0.936918	0.929432	0.871183
159	0.859076	0.942623	0.926444	0.785217	0.899449	0.931509	0.9913	0.848595	0.961437	0.860242	0.907721	0.891628	0.880437	0.865975	0.782434	0.971464	0.809042	0.808819	0.905909	0.7947	0.770186	0.938356	0.874563	0.886791	0.916032	0.754121	0.891991	0.884036	0.802987	0.835815	0.87885	0.83444	0.979731	0.899159	1.07886	0.863594	0.842848	0.905425	0.823194	0.856725	0.820213	0.963521	0.89188	0.921494	0.859926	0.792798	0.850761	0.90636	0.874995
160	0.766482	0.831105	0.81902	0.850044	0.980529	0.834685	0.963604	0.941675	0.924593	0.960463	0.927107	0.872529	0.869978	0.981133	0.894614	0.864128	0.887963	0.798682	0.805906	0.918433	0.746825	0.838352	0.956295	0.892377	0.91663	0.822916	0.830116	0.827142	0.89196	0.928741	1.0196	0.947351	0.891541	0.820498	0.837458	0.885497	0.883408	0.766904	0.971173	0.86228	1.00892	0.842011	0.865777	0.88895	0.904942	0.940828	0.92946	0.905069	0.822507
161	0.802985	0.870558	0.858911	0.840138	0.921832	0.888645	0.941114	0.90984	0.914355	0.96135	0.763258	0.924715	0.887677	0.933885	0.866307	1.00056	0.826639	0.874025	0.898007	0.81177	0.826283	0.97139	0.909268	0.962201	0.925911	0.808742	0.865216	0.936205	0.828219	0.869254	1.04026	1.03354	0.958941	0.909726	0.910718	0.954707	0.947883	0.833684	0.898478	0.892012	0.923049	0.980063	0.856586	0.813884	0.924902	0.790946	0.928017	0.96718	1.00474
162	0.895401	0.964195	0.782797	0.96136	0.903308	0.946798	0.929853	0.808795	0.843076	0.926621	0.832743	0.886088	0.934032	0.77859	0.891386	0.955784	0.889576	0.858482	0.961795	0.922718	0.873481	0.813483	0.775586	0.928287	0.860186	1.00004	0.8435	0.851584	0.929227	0.782723	0.927179	0.895606	0.885015	1.0071	0.939254	0.920377	0.758543	0.836972	0.913444	0.831673	0.777411	0.908199	0.980716	0.888476	0.791957	0.838046	0.840971	0.855852	0.919088
163	0.945788	0.931023	0.827627	0.931277	0.806129	0.930185	0.868631	0.819562	0.826304	1.05511	0.807793	0.790212	0.984167	0.914415	0.826782	0.943683	0.935837	0.738575	0.944039	0.928534	0.860216	0.888199	0.811528	0.87721	0.983366	0.868709	0.810155	0.786982	0.981384	0.783834	0.913817	0.858337	0.949858	0.948402	1.02705	0.924701	0.819112	0.906013	0.80314	0.921467	0.817833	0.776397	1.05984	0.944559	0.889394	0.849057	0.823701	0.787812	0.965592
164	0.956606	0.937079	1.06819	1.00111	0.961796	0.823622	0.97311	0.897991	0.846095	0.929467	0.790494	0.894709	0.895107	0.792876	0.845159	0.809988	0.886819	0.83851	0.94471	0.95355	0.911729	0.90111	0.813564	0.90149	0.911884	0.932652	0.828212	0.874778	0.894977	0.876568	0.880859	1.00308	0.91195	0.921809	0.922282	0.91282	0.867998	0.902358	0.819675	0.845676	0.913176	0.773744	0.864598	0.889389	0.694318	0.929754	0.892929	0.80384	0.969754
165	0.938699	1.08505	0.859112	1.12299	0.842747	0.887071	0.934456	0.877832	0.857238	0.929732	0.905419	0.903059	0.958107	0.873243	0.934593	0.786423	0.93539	0.91593	0.863792	0.969625	0.879395	0.858136	0.82613	0.84565	1.01891	0.929774	0.880354	0.839436	0.941713	0.892593	0.815596	0.811421	0.969664	0.959602	0.851564	0.785888	0.749166	0.883685	0.857333	0.869255	0.924528	0.885564	0.993071	0.902912	0.917026	0.866605	0.767676	0.775556	0.882864
166	0.982278	0.870412	0.883092	1.03112	0.842947	0.92809	0.950366	0.999071	0.945535	0.896134	1.01097	0.936331	1.08043	0.816643	0.853577	0.831626	0.980339	0.903673	0.815938	0.918803	0.885959	0.881411	0.656656	0.622122	0.858234	0.809853	0.875108	0.971404	0.867139	1.0486	0.88067	0.787374	0.854929	0.911763	1.05089	0.928197	0.796169	0.848822	0.774106	0.96036	0.829343	0.936033	0.92018	0.912965	1.00814	0.916426	0.966249	0.947994	0.908159
167	0.902932	0.892597	0.897464	0.894002	0.924035	0.913506	0.920152	0.848918	0.806659	0.861429	1.07208	0.927459	0.932582	0.891837	0.835249	1.00065	0.943141	0.976836	0.936361	0.851272	0.832672	0.884673	0.773471	0.7937	0.828579	0.968172	0.911626	0.96845	0.993143	0.900481	0.81737	0.910436	0.864747	0.883752	0.877963	1.01358	0.803065	0.838356	0.885981	0.924938	0.81165	0.906494	0.951581	0.930647	0.968364	1.00057	1.02647	0.908427	0.938527
168	0.868342	0.776406	0.935405	0.812912	0.914504	0.910237	0.976907	0.850919	0.806714	0.937737	0.775658	0.968763	0.949956	0.925945	0.918629	0.833348	0.833946	0.783854	0.991382	0.84363	0.743965	0.813195	0.792144	0.988075	0.896672	0.851719	0.78738	0.824409	0.851255	0.810041	0.87756	0.932213	0.915914	0.811972	1.01621	0.866307	0.791059	0.876684	0.788714	0.743773	0.828374	0.840712	0.960639	0.819561	0.823403	0.858643	0.901443	1.0216	0.921444
169	0.931357	0.987666	0.940325	0.95278	0.961214	0.873515	0.923336	0.902227	1.02682	1.08586	0.955452	0.895988	0.887648	0.862896	0.860272	0.925227	0.854546	0.78452	0.874122	0.887099	0.961668	0.972195	0.826724	0.824107	0.911262	0.849293	0.900986	0.944538	0.93094	0.940989	0.992064	0.900202	0.871541	0.954775	1.03401	0.876282	0.97222	0.856286	0.968587	0.812564	0.882007	0.970909	0.798867	0.900139	0.928769	0.858574	1.00995	0.968775	0.954812
170	0.964228	0.907422	0.925512	0.863649	0.998781	0.822698	0.986812	0.868216	0.982159	0.888747	0.830987	0.890594	0.967122	0.960349	0.886258	0.922428	0.860639	0.817357	0.993035	0.836093	0.971981	0.900301	0.92905	1.00754	0.864322	0.944836	0.935894	0.899646	0.832998	0.88188	0.811542	0.809185	0.886364	0.874041	0.987094	0.88725	1.01068	0.845749	1.05338	0.813585	0.944355	0.876848	0.918038	0.908254	0.826087	0.914177	0.907968	0.88281	0.934031
171	0.935072	1.00481	1.06018	0.96006	0.781291	0.934981	0.954889	0.940048	1.00211	0.913579	0.967288	0.801242	0.885605	1.00348	0.94458	0.961519	0.980335	0.989363	0.786399	0.966419	0.946868	1.05775	0.845358	0.882014	0.945119	0.902306	0.91564	0.954265	0.909078	0.954695	0.900098	0.840222	0.932461	0.964346	1.05031	0.960344	0.914108	0.955668	0.91464	1.01986	0.952558	1.0551	0.869151	0.955064	0.962442	0.851358	0.963985	0.913133	0.963833
172	0.854375	0.91612	0.975453	1.04706	0.888306	0.790943	0.928417	0.981185	0.946716	0.778455	0.975929	0.879742	0.9819	0.935167	0.80322	0.924847	0.890632	0.769279	0.836748	1.02197	0.927988	0.913766	0.830658	0.745893	0.892017	0.769371	0.83715	1.0441	0.787768	0.943953	0.871638	0.845579	0.938392	0.957323	0.90808	0.781457	0.832112	0.951156	0.953392	0.961419	0.882712	0.816882	0.920132	1.01116	0.909955	0.906919	0.923018	0.792652	0.852933
173	0.917403	0.998311	1.0639	0.925485	0.914186	0.944662	0.895416	0.884305	1.01736	0.906804	0.893444	0.903655	0.970068	0.936872	0.808859	0.962597	0.818405	0.973791	0.937153	0.994508	0.864407	1.06964	0.894882	0.840994	0.978676	0.838362	0.831165	0.835373	0.883364	0.918463	0.926663	0.963653	0.808537	0.984684	1.01079	0.898981	0.877255	1.02098	0.878157	0.992115	0.969513	0.889909	0.90467	0.9235	1.04584	0.91522	0.883809	0.894139	0.853293
174	0.86309	0.848339	0.841582	0.863331	0.930252	0.887546	0.898151	0.883808	0.943724	0.865907	0.903669	0.791714	1.05834	0.933655	0.905655	0.883912	0.965632	0.807077	0.974135	0.892256	0.978145	0.965892	0.876738	0.998116	1.02597	0.816437	0.840393	0.963383	0.831716	0.818182	0.864477	0.847845	0.926914	0.972722	0.91717	0.913589	0.978106	0.900014	0.945037	0.850195	0.951993	0.959971	0.926592	1.02737	0.821828	0.848051	0.881051	0.965677	0.904186
175	0.829607	0.877218	0.882735	0.967044	1.02895	0.892456	0.95503	0.990014	0.863208	0.859645	0.928911	0.894959	0.995795	0.993381	0.877199	0.96346	0.881374	0.991903	0.836268	0.952597	0.90296	0.894548	0.93366	0.897152	0.985683	0.838374	0.770909	0.937064	0.932104	0.955864	0.87571	0.904854	0.922286	0.830721	0.996273	0.948925	1.0304	0.899312	0.853167	0.95667	1.02934	0.776773	0.930775	0.967913	0.970853	0.927084	1.04087	0.94608	0.862061
176	1.03585	0.921629	0.912191	0.910726	0.9259	0.963292	0.859646	0.923234	0.937439	0.918526	0.917996	0.911889	0.969163	0.89689	0.983407	1.03408	0.918023	0.884671	0.835111	0.875194	0.885913	0.911164	0.964112	0.899044	0.891107	0.934577	0.870455	0.873666	0.919835	0.865777	0.885171	0.976522	0.922514	0.893528	1.08572	1.03618	0.905271	0.955491	0.786905	1.00932	0.982417	0.900603	0.926196	0.906289	0.846318	0.836775	0.911242	0.828493	1.0251
177	0.874238	0.929465	0.928712	0.936938	0.874606	1.03023	0.841114	0.788895	0.971557	0.945563	0.978969	0.907007	0.960427	0.803831	0.948062	1.00271	0.885271	0.954346	0.814626	0.892975	0.851917	0.819191	0.962831	0.963272	0.915742	0.844162	0.893521	0.857041	0.876808	0.852516	0.907273	0.829492	0.98522	0.955905	0.992239	0.847069	0.835729	0.838116	0.919871	0.998208	0.964067	0.986825	0.898077	0.935966	0.957538	0.934545	0.914182	0.776857	1.05207
178	1.00027	0.944077	1.00924	0.897819	0.933722	0.940432	0.972713	0.921043	0.832397	0.869465	0.902273	0.982105	0.95138	0.964191	0.993806	0.832571	0.915914	0.953387	0.984498	0.928766	0.872409	0.768415	0.96335	0.965376	0.967066	0.934334	1.01982	1.00781	0.898957	0.812382	0.795749	1.05236	0.880203	0.937953	0.907772	0.955962	0.940342	0.994616	0.963617	0.735828	0.897152	0.887015	0.993907	0.934336	0.863776	0.889849	0.89765	0.942735	0.994894
179	0.841615	0.958232	0.924672	0.959782	0.973739	0.903804	0.981441	0.938184	0.765475	1.02319	0.909774	0.77459	0.891461	0.859031	1.01597	0.860654	1.0799	0.948052	0.909506	0.913606	0.883238	0.858297	0.965843	0.990096	0.831349	1.08426	0.838383	0.746873	1.00118	0.856669	0.875945	0.971326	0.860635	0.845354	0.872094	0.784694	0.899696	0.916574	1.00957	0.920402	0.926624	0.851418	1.07044	0.849691	0.935957	0.964969	0.958639	1.00773	1.08103
180	0.885547	0.834382	0.992138	0.91609	1.0324	0.946118	0.946023	1.00528	0.922928	0.88313	0.900052	1.08121	0.98333	0.947055	0.820671	1.07054	0.92912	0.925506	0.935809	0.883551	0.922353	0.962151	0.948543	0.886732	0.984933	0.923767	0.823256	0.888067	0.806149	1.02299	0.954353	1.13681	0.879771	0.886145	1.16152	0.945951	1.05415	0.918847	0.843251	0.839401	0.978064	0.957296	0.836816	0.79343	0.99719	0.933578	1.07062	0.908035	0.9417
181	0.967991	0.910404	0.941835	0.910929	0.856556	0.942232	1.08576	0.927166	0.832374	0.965382	0.816415	0.776688	0.860934	0.894596	0.902306	0.884748	0.905799	0.74717	0.918829	1.0225	0.821045	1.02188	0.89298	0.890847	0.851351	0.998019	0.850656	0.904113	0.857231	0.93775	0.884294	0.82264	0.841013	0.984387	0.983345	0.877733	0.795355	0.874365	0.951748	0.815766	0.912298	0.997579	0.970876	0.832641	1.01552	0.997665	0.926693	0.882591	0.980018
182	0.913876	1.04957	0.952845	0.921743	0.982451	0.888569	0.953341	0.880216	0.967549	0.933921	0.879982	0.867263	0.991236	0.938675	0.886046	0.997127	0.936052	0.925368	0.906778	1.03691	0.932436	0.960132	0.858423	0.878245	0.997538	0.894776	0.836151	0.914405	0.800275	0.911207	0.894145	0.85658	0.850818	0.98559	1.08201	0.962677	1.0077	0.933689	0.786672	0.929266	0.928533	0.966318	0.919036	0.816601	0.866701	0.902991	0.893417	0.810445	0.933176
183	0.924649	0.973565	0.869889	0.871556	0.949643	0.881929	0.979066	0.912066	0.960551	0.976465	0.910852	0.897555	0.959667	0.824864	0.852865	0.84899	0.94741	0.905194	0.928661	0.95933	0.895069	1.02937	0.880506	0.940889	0.851197	0.947496	0.942646	0.998837	0.834479	0.925256	0.924698	0.83679	0.942463	0.993267	0.975695	0.926849	0.948482	0.904758	0.848721	0.97425	0.861281	0.99	0.988194	0.880173	0.862565	0.884269	0.800737	0.926302	0.856478
184	0.959556	0.744194	1.04286	0.815371	0.87219	0.93771	1.03514	0.910363	0.875256	0.900949	0.873819	0.891949	0.80644	0.962576	0.965436	0.837469	0.877106	0.752094	0.850016	0.823971	0.883818	0.975562	0.963581	0.847086	0.958728	0.889378	0.951985	0.92923	0.864258	0.832883	0.779268	0.885947	0.845258	0.930247	1.00896	0.907679	0.930198	0.874279	0.895647	0.819291	0.865089	1.06237	0.860976	0.888529	0.902932	0.837426	0.855935	0.809904	0.834178
185	0.943137	0.807297	0.925077	0.805352	0.934823	0.798868	1.02982	0.86113	0.885709	0.907881	0.883394	0.817907	0.950073	1.01363	0.864951	0.937603	0.90239	0.873795	0.911683	0.912229	0.850576	1.08341	0.944479	0.87494	0.966802	0.852415	0.956406	0.850564	0.840281	0.912184	0.892293	0.987362	0.842158	0.960608	0.999488	0.85648	0.895659	0.953738	0.844998	0.859939	0.89667	0.897773	0.882777	0.869019	0.951137	1.04677	1.03022	0.919009	0.940693
186	1.01182	0.851989	0.899799	0.884279	0.976683	0.906659	0.857218	0.917324	0.913117	0.973367	0.887943	0.974167	1.03287	0.86812	0.95547	0.89795	0.943078	1.02169	0.819578	0.873388	0.957107	1.02399	0.941655	0.908952	0.920969	0.813737	0.872221	0.854204	0.82416	0.895433	0.964572	0.916673	0.934588	0.917944	1.01243	0.944741	0.941417	0.898788	0.841614	0.990847	0.882734	1.02289	0.869363	1.00709	0.94981	0.823053	0.875134	0.982148	0.91616
187	0.956623	0.836087	0.786247	0.812829	0.905698	0.855782	0.837432	0.871906	0.849035	0.939962	0.81054	0.869946	0.979106	0.887202	0.891878	0.900271	0.938053	0.794039	0.879101	0.891304	0.888717	0.971839	0.920566	0.859149	0.858279	0.906458	0.783207	0.978692	0.731957	0.90915	0.858277	0.884987	0.97169	0.827433	1.03206	0.92895	0.850336	0.861872	0.854994	0.816724	0.847764	0.797167	0.94115	0.95484	0.821337	0.872247	0.899361	0.877808	0.883332
188	0.86805	0.919112	0.889704	0.92306	1.01162	0.875284	0.893791	0.910514	0.978121	1.02715	0.908643	0.850509	0.957777	0.854392	0.811616	0.959688	0.970527	0.942471	0.82614	0.782244	0.9166	1.07757	0.846488	0.944996	0.914964	0.825313	0.891879	0.969113	0.972612	0.867905	0.977379	0.79752	0.891339	0.874056	0.973734	0.931633	0.81072	0.878325	0.804654	0.924496	0.917137	0.92552	0.959179	0.917551	0.905449	0.87212	0.865368	0.901297	1.03993
189	0.978778	0.893862	0.924427	1.05166	0.78911	1.00148	0.913395	0.957003	0.78791	0.959828	0.894331	0.830698	0.859612	0.811183	1.06618	1.04754	0.911345	0.82607	0.866666	1.01746	0.839778	0.926145	0.863137	0.969681	0.896543	0.975295	0.929994	1.08248	0.916043	0.769301	0.876218	0.778425	0.89231	0.983206	0.972853	0.869944	0.837967	0.888701	0.845853	0.918738	0.888984	0.868882	0.953112	1.02569	0.968975	0.74567	0.970416	0.83229	0.959267
190	0.895773	0.974865	1.18911	0.956298	0.829693	0.855796	0.936751	1.01807	0.866527	0.939748	0.898685	0.957247	0.924226	0.923273	0.915033	1.03123	0.923665	0.880941	0.883561	1.07717	0.806407	0.86082	0.854653	0.96253	0.919567	0.901612	0.85745	0.884236	0.86815	1.04791	0.991377	0.855118	0.953847	0.929036	1.04449	0.981261	0.902744	0.889074	0.781689	0.971286	0.970948	0.872187	0.947221	0.984781	0.917568	0.800686	0.988313	0.83753	0.974687
191	0.953696	0.807015	0.904354	0.95638	0.887048	0.940063	0.997556	1.04557	0.848349	0.889222	0.896481	0.869419	0.899087	0.796705	0.941411	0.934112	1.00431	1.03712	1.03244	1.03274	0.741207	0.881596	0.912214	1.00413	0.866663	0.969792	0.942304	0.951066	0.935574	0.869727	0.976334	0.865039	0.902437	0.839392	0.90153	1.02927	0.833644	1.00373	0.953551	0.990586	0.961914	0.88823	1.08774	0.950482	0.968012	0.763618	0.884755	0.876627	1.04861
192	0.916828	0.85562	1.01176	0.904087	0.944176	0.852238	0.902006	0.976009	0.85876	0.944134	0.818947	0.875433	0.87684	0.786891	0.84455	0.996858	0.869338	0.830974	0.830195	0.897326	0.841502	1.011	0.895411	0.847008	0.950551	0.799555	0.894258	0.99669	0.810535	0.966836	0.923213	0.986817	0.872906	0.899788	1.0057	0.957241	0.888668	0.9664	0.820853	0.881777	0.960111	0.901283	0.848112	0.963125	1.09326	0.868835	1.014	0.866568	0.888356
193	0.855507	0.93963	0.870838	0.912076	0.91896	0.899294	0.911195	0.915645	0.986737	0.933828	0.948176	0.861841	0.950125	0.925118	0.82843	0.999226	0.874996	0.919588	1.01662	0.931077	0.848981	0.910098	0.735739	0.925634	0.901207	1.00086	0.786036	0.918923	0.870036	0.908344	0.879454	0.961407	0.870921	0.922742	1.03638	0.865984	0.916096	0.821816	0.985957	0.880398	0.84905	0.954424	0.968069	0.807485	0.904071	0.799838	0.863073	0.939234	0.812074
194	1.03617	1.01129	0.889891	0.924499	0.78054	0.906917	1.03104	0.918825	0.896067	0.976847	0.875386	0.945682	1.0494	0.971885	0.893684	0.932675	0.790399	0.969615	0.889041	1.0353	0.813121	0.86463	0.95517	0.917961	0.957485	0.893469	0.962009	1.05862	0.878462	0.907956	0.913042	0.929451	0.811233	0.932697	1.15783	0.888601	0.959998	1.02226	0.931116	0.942647	0.942396	0.856322	0.966596	1.03387	0.979821	0.977479	0.88707	0.845546	0.957805
195	0.967634	0.950459	0.849747	0.951799	0.911391	0.937517	0.835767	0.828042	0.869383	1.00998	1.00105	0.960146	0.935651	0.888508	0.954942	0.948879	1.0059	0.982947	0.889644	0.916778	0.888384	0.810681	0.829081	1.04184	1.03642	0.888446	0.856233	0.887928	0.969596	0.906874	0.883287	0.933301	0.857496	0.904066	1.03037	0.805459	0.860787	1.03628	0.95963	0.88164	0.891074	0.980379	0.960028	0.956771	0.874954	0.889112	0.929784	0.891136	0.952495
196	1.03215	0.92752	0.899772	0.965908	1.03499	0.888971	0.978688	1.04782	0.880914	1.09131	0.878231	0.970629	0.841722	1.02824	0.898732	0.979851	0.832072	0.843666	0.931796	1.00181	0.876966	0.937798	0.934948	1.05445	1.02778	1.01675	0.906076	0.954071	0.924941	1.01566	0.95834	1.04914	0.808795	1.03669	0.996365	0.903832	1.00778	0.919815	0.947783	0.804138	1.02329	0.804758	0.96611	0.849824	0.976032	0.848751	0.943401	0.841668	0.833243
197	1.05917	0.940636	0.893723	0.919969	0.91688	0.948418	0.958735	0.888654	0.894228	0.9387	0.859864	0.738175	0.880736	0.918568	0.835266	0.79921	0.931007	0.861116	0.963902	0.85091	0.884409	0.928112	0.910778	0.824956	0.792585	0.833658	0.794975	0.779379	0.825884	0.851741	0.853936	0.79316	0.855601	0.856408	0.975555	0.81934	0.879581	0.946417	0.862353	0.857357	0.968122	0.81849	0.992623	0.892746	0.824169	0.886094	0.922735	0.783511	0.85916
198	0.88778	1.04356	0.928721	0.958341	0.95441	0.82205	0.788814	0.88399	0.918729	0.962349	0.926073	0.865112	0.929416	0.899127	0.909554	0.85215	0.940002	1.01528	0.951921	0.948249	0.856602	0.781073	0.935562	0.992963	0.798468	1.00768	0.926783	0.824385	0.95232	0.805083	0.923312	0.78417	0.759552	0.855355	0.943717	0.827254	1.03044	0.837632	0.89938	1.02792	0.951252	0.87781	0.975882	1.02395	0.868945	0.856836	0.767205	0.843437	0.868279
199	0.865805	0.967345	0.931531	1.0316	0.82018	0.926285	1.10449	0.944565	0.903729	1.0396	0.938524	0.98806	0.880939	0.941388	0.888395	0.935382	0.881763	0.897243	0.907992	0.865819	0.808733	0.807452	0.866149	0.996987	0.940661	0.945818	0.826627	0.947977	0.995092	0.971568	1.01726	0.820248	0.920324	0.965259	0.867735	0.984997	0.802905	0.861242	0.939101	0.897694	0.920363	0.877803	1.04776	0.990106	1.02693	0.867387	0.998203	0.873618	0.973953
200	0.894836	0.959197	0.911423	0.892185	0.872565	0.851407	0.992578	0.892945	0.847662	1.02997	0.86122	0.835806	0.821601	0.824371	0.941747	0.918738	0.923941	0.847985	0.846122	0.875442	0.728222	0.881036	0.990558	1.00533	0.855463	0.937962	0.865103	0.880127	0.956177	0.796836	0.889316	0.79876	0.968793	0.953168	0.978728	0.992184	0.889064	0.719573	0.796702	0.821853	0.932677	0.837448	1.01869	0.902341	0.889946	0.873689	0.892439	0.755883	0.946703
201	0.89961	1.01345	0.939288	0.869292	0.856996	0.856158	0.972151	0.839234	0.910213	1.09156	0.843333	0.862967	0.874499	1.00341	0.853449	0.960585	0.822904	0.819416	0.991671	0.901611	0.88044	0.898994	0.914099	0.985363	0.897579	0.932639	0.848406	0.878603	0.87437	0.822271	0.893026	0.877488	0.844686	0.873072	1.01652	0.828202	0.97777	0.915205	0.944918	0.790994	0.948993	0.835877	1.06865	0.89829	0.923423	0.852202	0.857799	0.863203	0.801534
202	0.924046	0.930425	0.930843	0.952902	0.842512	0.880693	0.978645	0.863861	0.880383	1.0136	0.850289	0.87939	0.873597	0.856127	0.889806	0.886825	0.817545	1.01391	0.717237	0.90657	0.740992	0.882954	0.911296	1.00755	0.804511	0.956086	0.906803	0.854793	0.988718	0.826093	0.878863	0.873679	0.763539	0.768271	0.972824	0.919199	0.871513	0.905145	0.75321	0.923945	0.908068	0.930234	0.911202	0.820381	0.862611	0.859079	0.879214	0.747082	0.947908
203	0.798496	0.926364	0.919852	0.86006	0.917227	0.930081	0.856112	0.856851	0.840043	1.04007	0.907416	0.841609	0.924035	0.802164	0.92507	1.00505	0.894985	0.860891	0.938454	1.01672	0.913257	0.936505	0.908271	1.03305	0.928641	0.911652	0.716193	0.958019	0.885367	0.768434	0.92336	0.938185	0.804323	0.926819	1.0004	0.900631	0.934104	0.839605	0.895146	0.872319	0.922089	0.896918	0.991835	0.929336	0.911397	0.890757	0.857844	0.898267	0.890304
204	0.835989	0.885973	0.877189	0.870723	1.02059	0.838221	0.839193	0.815803	0.838666	0.926579	0.857065	0.973155	0.93899	0.873089	0.952637	0.99003	0.911583	0.878774	0.954782	0.808982	0.926706	0.842144	0.862583	1.03779	0.983874	0.903481	0.929604	0.981088	0.902233	0.867556	0.829161	0.934897	0.837294	0.845853	1.01005	0.980484	1.00198	0.918154	0.847423	0.879214	0.898641	0.946447	0.980112	0.841172	0.827456	0.809783	0.836897	0.859198	0.964251
205	0.909276	0.926765	0.9281	0.962312	0.916087	0.910109	1.03099	0.942649	0.823217	1.02798	0.922411	0.888645	0.91868	0.982994	0.961156	0.810259	0.896706	0.900872	0.802058	0.962242	0.945067	0.798569	0.895092	0.995714	0.872818	0.917448	0.796458	0.870438	0.884346	0.933553	0.808057	0.767771	0.915799	0.881404	0.846747	0.961984	0.796786	0.768201	0.805255	0.862176	0.949617	0.686358	0.981598	0.905146	0.902383	0.947348	0.945913	0.832968	0.967696
206	1.0058	0.89144	0.841007	0.907988	0.913886	0.838593	0.928118	0.920603	0.887432	0.952376	0.86542	0.852645	0.91378	1.0229	0.937881	0.831811	0.9518	0.868549	0.943468	0.914122	0.886714	0.909934	0.849405	0.998306	0.847751	0.948791	1.00026	0.93167	0.850737	0.837021	0.841807	0.85709	0.833346	0.919039	0.936246	0.791056	0.89404	0.898195	0.978115	0.868591	0.928133	0.800021	0.899122	0.932049	0.829741	0.86277	0.755912	0.819689	0.924802
207	0.889141	0.98597	0.887367	0.912001	0.920971	0.874279	0.890578	0.92407	0.930388	0.962509	0.926995	0.98141	0.97805	0.921303	0.816109	1.04269	0.798076	0.92765	0.949774	0.870757	0.811561	0.876605	0.860987	0.886956	0.915795	0.946728	0.868686	0.823656	0.908985	0.924557	0.988956	0.855864	0.816449	0.953259	0.995981	0.873946	0.864496	0.851483	0.925886	0.868067	0.978558	0.81141	1.03904	0.939762	0.951312	0.852497	0.875632	0.837449	0.921606
208	0.956851	0.975747	0.882057	0.975723	0.877891	0.8894	0.973003	0.987315	0.882648	0.994741	0.850787	0.973314	0.911402	1.01423	0.894649	0.922501	0.937274	0.86366	0.946857	0.915284	0.9517	0.822894	0.865096	0.840056	0.948697	0.828718	0.966927	0.92191	0.870252	0.930716	0.892029	0.88968	0.818733	0.854059	0.958164	0.930778	0.872577	0.824605	1.02694	0.968304	0.846564	0.91803	0.90281	0.968783	0.861253	0.945394	0.904252	0.944793	0.859477
209	0.913003	1.01472	0.968206	0.930693	0.959989	1.00812	0.947881	0.813956	0.853056	1.07402	0.876727	0.920047	0.908176	0.933443	0.853515	0.973191	0.944634	0.914852	0.954958	0.780441	0.895115	0.897082	0.897796	0.951716	0.880812	1.00649	0.882955	0.930746	0.948237	0.889055	0.927239	0.867286	0.82519	0.865849	0.970161	0.842264	0.985339	0.958991	0.896838	0.98722	1.04792	0.910667	1.04692	0.853031	1.02658	0.886341	0.997669	0.835423	1.07205
210	0.936382	0.865025	0.88226	0.871369	0.963575	0.856396	0.969517	0.983717	0.88675	0.900099	0.899636	0.897822	0.827075	0.783299	0.901272	0.838407	0.962527	0.78398	0.968167	0.87918	0.804176	0.915523	0.864387	0.964659	0.782413	1.00469	0.941229	0.832755	0.77413	0.840575	1.00208	0.866338	0.856482	0.855222	0.986802	0.875186	0.923382	0.853234	0.85855	0.840321	0.882705	0.766866	0.861708	0.926198	0.861798	0.906033	0.802831	0.846794	0.829931
211	0.819343	0.97087	0.843978	1.01984	0.854122	0.79306	1.01612	0.838479	0.822562	0.932275	0.845435	0.901139	0.896123	0.920616	0.859412	0.843048	0.926159	0.907194	0.896012	0.940302	0.892439	0.88177	0.947351	0.8341	0.98345	0.923848	0.840208	0.815802	0.847988	0.741015	0.743349	0.862537	0.852648	0.89284	0.884619	0.8525	0.894579	0.863326	0.830764	0.799361	0.898391	0.783566	0.89336	0.978299	0.918352	0.828696	0.83011	0.862442	0.923267
212	0.94712	0.977879	0.873354	0.881887	0.949297	0.929109	0.862751	0.830462	0.775413	1.07497	0.918738	0.852082	0.938345	0.815825	0.801648	0.965637	0.836954	0.857403	1.01798	0.968807	0.897365	0.884365	0.95327	1.03815	0.866048	0.943071	0.828845	0.904659	0.91595	0.75005	0.927277	1.06971	0.85158	0.868922	0.892763	0.924764	0.904507	0.923805	0.931658	0.902472	0.899504	0.866036	1.01215	0.853299	0.877969	0.906742	0.886761	0.902142	1.00196
213	0.974794	0.852317	0.96539	0.90542	0.953365	0.81682	0.915168	0.853918	0.903427	0.875044	0.860387	0.951255	0.987451	0.959434	0.885672	1.06369	0.848695	0.803095	0.911581	1.10794	0.869584	0.840966	0.899771	1.00846	0.935398	0.96457	0.851407	0.916344	0.90151	0.925413	0.870998	0.960464	0.833808	0.923022	1.00774	0.965071	0.929379	0.953824	0.898188	0.872353	0.944659	0.930259	0.915688	1.00826	0.941096	0.827507	0.809537	0.815419	0.946104
214	0.91592	0.887619	0.936872	0.906697	0.883601	1.01201	0.931264	0.948008	0.985964	0.928343	1.02227	0.941594	0.993473	0.90413	0.933356	1.01459	0.830199	0.912665	1.03014	1.03143	0.814126	0.916673	0.824459	1.00212	0.871706	0.85157	0.928495	0.90408	0.931522	0.83572	0.841533	0.936462	0.889308	0.905329	0.972985	0.82532	0.921723	0.980606	0.976026	1.04916	0.861678	0.841983	1.00116	0.914129	0.903268	0.903311	0.915927	0.872896	0.935367
215	1.0195	0.918056	0.932465	0.943476	0.93478	0.877129	0.918527	1.0127	0.87077	0.918474	1.0137	0.969421	0.905451	0.887622	0.915283	0.796277	0.912844	0.969158	0.977108	0.976289	0.795912	0.853251	0.931111	1.05464	0.999131	0.89916	0.972035	0.99519	0.799843	1.00284	0.858606	1.01405	0.946045	0.878779	0.938527	0.950298	0.964483	0.891925	0.930508	0.867348	0.916246	0.953158	0.915518	0.868028	0.956721	0.819164	0.978953	0.845683	0.990581
216	0.899352	0.880273	1.00645	0.792662	1.00306	0.934392	0.833066	0.906219	0.97466	1.04378	0.931482	0.956152	0.945776	0.905615	0.926117	0.993669	0.891111	0.926714	0.962851	0.823437	0.879066	0.750314	0.914452	1.04235	0.897369	0.94643	0.855871	0.875699	0.836487	0.870492	0.984784	1.039	0.870533	0.76339	0.901067	0.937264	1.16163	0.817157	0.915141	0.870957	0.949926	0.941057	0.961046	0.910997	0.786986	0.884255	1.03078	0.874759	0.963462
217	0.878329	0.926765	0.854504	0.867588	0.917629	0.924528	0.98288	0.889642	0.693792	0.85673	0.930504	0.857812	0.881094	0.878536	0.895493	0.956883	0.869024	0.763184	0.845858	0.777119	0.955853	0.77923	0.846064	0.901461	0.814598	0.958524	0.808465	0.854419	0.838471	0.798482	0.791158	0.888497	0.795953	0.882235	0.861134	0.943028	0.850816	0.821534	0.935713	0.822187	0.995879	0.883377	0.879729	0.966919	0.899304	0.895526	0.977711	0.87021	0.825291
218	0.861805	0.936948	0.912085	0.814917	1.03589	0.897558	0.945741	0.878905	0.79301	1.05347	0.76662	0.79403	1.00894	0.971125	0.988922	0.861618	0.92154	0.896762	0.946713	0.940578	0.911859	0.916236	0.872572	0.999793	0.956076	0.968812	0.762086	0.911219	0.899768	0.789192	0.93455	0.99154	0.818158	0.872192	0.98789	0.921122	0.967699	0.85768	0.886484	0.870132	0.980578	0.873347	1.0143	0.734286	0.986276	0.797375	0.934466	0.922094	0.951742
219	1.01073	0.981227	0.906501	0.996124	0.932052	0.967502	1.00139	0.784346	0.916047	0.952419	0.956337	0.878399	0.926863	0.806653	0.905002	0.927081	0.935281	0.938807	0.919206	1.03327	0.872026	0.893621	0.865305	0.892152	0.841741	1.06347	0.990501	0.953142	0.913409	0.891727	0.962404	0.916124	0.928791	0.997795	0.977908	0.79133	0.825395	0.920082	0.898163	0.917506	0.998115	0.971443	0.918748	0.866297	0.899716	0.981746	0.864768	0.905771	0.970105
[truncated: 303 more columns]

## Sheet: SuppFig1c
Cross corr	col_0	col_1	col_2	col_3	col_4	col_5	col_6	col_7	col_8	col_9	col_10	col_11	col_12	col_13	col_14	col_15	col_16	col_17	col_18	col_19	col_20	col_21	col_22	col_23	col_24	col_25	col_26	col_27	col_28	col_29	col_30	col_31	col_32	col_33	col_34	col_35	col_36	col_37	col_38	col_39	col_40	col_41	col_42	col_43	col_44	col_45	col_46	col_47	col_48
0	0	0.736783	0.836454	0.807689	0.605834	0.753579	0.72212	0.79809	0.709971	0.798343	0.743684	0.714771	0.849235	0.851603	0.775539	0.80648	0.901023	0.950571	0.814569	0.764626	0.813566	0.779484	0.693098	0.767289	0.802323	0.772159	0.829201	0.836605	0.788177	0.647316	0.793216	0.732991	0.981249	0.776014	0.859871	0.726518	0.704007	0.716774	0.757719	0.775473	0.763349	0.783539	0.852192	0.796289	0.864025	0.605858	0.890859	0.816236	0.794986
1	0.736783	0	0.820158	0.778955	0.734385	0.799332	0.753861	0.759364	0.649282	0.673488	0.753276	0.828394	0.769416	0.805826	0.743262	0.805625	0.729652	0.874192	0.813296	0.727399	0.885579	0.704949	0.845742	0.874963	0.768828	0.716752	0.876062	0.846671	0.827634	0.731012	0.825584	0.745074	0.845111	0.794271	0.875334	0.632038	0.555572	0.688878	0.755182	0.60542	0.633796	0.860223	0.701372	0.768908	0.773654	0.738078	0.865951	0.806595	0.825973
2	0.836454	0.820158	0	0.610924	0.907355	0.854347	0.799098	0.788942	0.858523	0.775094	0.800892	0.811339	0.890415	0.760341	0.826387	0.786386	0.816943	0.775004	0.819554	0.879182	0.884584	0.580241	0.91774	0.847511	0.799881	0.806282	0.784795	0.809549	0.876656	0.706611	0.790672	0.757868	0.850835	0.875726	0.907083	0.711873	0.849093	0.794429	0.815	0.779167	0.8568	0.821635	0.91707	0.799119	0.761003	0.756977	0.776974	0.676374	0.775634
3	0.807689	0.778955	0.610924	0	0.707439	0.878822	0.857318	0.756905	0.825755	0.754345	0.67833	0.841815	0.781171	0.818111	0.655828	0.732786	0.856746	0.715662	0.794403	0.790526	0.756025	0.717037	0.807037	0.852508	0.738704	0.68909	0.761397	0.721796	0.82404	0.784319	0.886305	0.855606	0.91877	0.779576	0.79417	0.754709	0.858033	0.870657	0.812205	0.754844	0.682184	0.859051	0.86464	0.83825	0.812784	0.69565	0.807941	0.719652	0.776189
4	0.605834	0.734385	0.907355	0.707439	0	0.867436	0.724495	0.783914	0.699416	0.837564	0.788306	0.6899	0.831908	0.895442	0.69476	0.80905	0.875196	0.794367	0.79108	0.679229	0.708108	0.875064	0.651758	0.875265	0.780155	0.766268	0.791448	0.782147	0.765027	0.73432	0.834296	0.831927	0.973155	0.807244	0.919462	0.812158	0.86383	0.672593	0.730022	0.819462	0.793115	0.858692	0.841039	0.854446	0.894105	0.748282	0.872507	0.757897	0.723159
5	0.753579	0.799332	0.854347	0.878822	0.867436	0	0.799889	0.640316	0.839636	0.71876	0.67445	0.761455	0.722676	0.786771	0.849092	0.766965	0.77692	0.870958	0.73898	0.861611	0.77424	0.725609	0.791285	0.808003	0.696386	0.767205	0.802309	0.779344	0.748317	0.736557	0.736693	0.738777	0.84147	0.819317	0.858063	0.678512	0.716865	0.798933	0.805768	0.75009	0.670641	0.734428	0.768445	0.798522	0.712657	0.812034	0.775487	0.802755	0.762524
6	0.72212	0.753861	0.799098	0.857318	0.724495	0.799889	0	0.889349	0.852387	0.78422	0.625578	0.783831	0.79899	0.853092	0.829174	0.807124	0.769985	0.868303	0.791845	0.71947	0.852702	0.783415	0.828653	0.838003	0.719516	0.838984	0.773577	0.815685	0.700865	0.675081	0.847801	0.748953	0.848897	0.775523	0.875853	0.792084	0.703548	0.532628	0.790867	0.800765	0.835869	0.839142	0.697243	0.838541	0.761413	0.701633	0.947436	0.755112	0.752005
7	0.79809	0.759364	0.788942	0.756905	0.783914	0.640316	0.889349	0	0.755095	0.837152	0.71425	0.921132	0.744051	0.846956	0.749955	0.664835	0.788116	0.982525	0.697082	0.786723	0.663637	0.711624	0.757334	0.750436	0.688043	0.783201	0.86412	0.748996	0.765268	0.702721	0.64404	0.767358	0.780999	0.774998	0.845578	0.70908	0.725373	0.777596	0.856273	0.678247	0.748003	0.78954	0.847655	0.682203	0.628926	0.826839	0.662667	0.731205	0.73387
8	0.709971	0.649282	0.858523	0.825755	0.699416	0.839636	0.852387	0.755095	0	0.807856	0.785727	0.827586	0.822345	0.810735	0.661189	0.854031	0.780647	0.841274	0.690908	0.774552	0.749803	0.880988	0.807292	0.829825	0.730758	0.757109	0.768421	0.735565	0.720335	0.746119	0.796328	0.796793	0.842994	0.776505	0.768016	0.740761	0.75989	0.702603	0.731194	0.735636	0.734599	0.879549	0.838214	0.698998	0.926181	0.71239	0.736998	0.72493	0.791558
9	0.798343	0.673488	0.775094	0.754345	0.837564	0.71876	0.78422	0.837152	0.807856	0	0.768147	0.881205	0.827164	0.784672	0.731647	0.838439	0.790933	0.755401	0.826314	0.735412	0.806812	0.700292	0.815193	0.765057	0.760049	0.554337	0.795896	0.798631	0.847674	0.776378	0.782712	0.72481	0.869493	0.855211	0.836598	0.558268	0.656991	0.769985	0.809329	0.629952	0.537678	0.776486	0.818094	0.852588	0.726479	0.798688	0.783586	0.832591	0.8195
10	0.743684	0.753276	0.800892	0.67833	0.788306	0.67445	0.625578	0.71425	0.785727	0.768147	0	0.8691	0.65762	0.803435	0.645645	0.764649	0.872192	0.83841	0.593512	0.733022	0.54378	0.705926	0.85004	0.71137	0.348805	0.768014	0.759843	0.710911	0.536106	0.585409	0.809268	0.734625	0.794818	0.682654	0.783937	0.757037	0.699848	0.685338	0.861696	0.693343	0.715509	0.81906	0.633533	0.696509	0.809486	0.687803	0.689663	0.733629	0.710936
11	0.714771	0.828394	0.811339	0.841815	0.6899	0.761455	0.783831	0.921132	0.827586	0.881205	0.8691	0	0.758857	0.814573	0.78688	0.89569	0.895396	0.816512	0.841073	0.859369	0.924981	0.917725	0.628929	0.938604	0.755803	0.834565	0.807076	0.870853	0.867089	0.704683	0.857559	0.756382	0.805565	0.826063	0.912129	0.806844	0.788974	0.794635	0.752046	0.815207	0.76156	0.611021	0.704857	0.849416	0.930121	0.774265	0.984189	0.831561	0.834912
12	0.849235	0.769416	0.890415	0.781171	0.831908	0.722676	0.79899	0.744051	0.822345	0.827164	0.65762	0.758857	0	0.910635	0.769934	0.812336	0.774777	0.857063	0.735156	0.765544	0.817151	0.686172	0.747019	0.847016	0.721318	0.842521	0.813431	0.715073	0.688141	0.712528	0.714136	0.664274	0.811057	0.745627	0.787763	0.755147	0.807187	0.782397	0.828309	0.736507	0.733585	0.779667	0.748731	0.728704	0.865256	0.768809	0.814924	0.633371	0.726677
13	0.851603	0.805826	0.760341	0.818111	0.895442	0.786771	0.853092	0.846956	0.810735	0.784672	0.803435	0.814573	0.910635	0	0.816402	0.888591	0.703011	0.728523	0.829487	0.780679	0.842813	0.866563	0.828299	0.739553	0.771729	0.849314	0.845437	0.906469	0.835399	0.777801	0.885593	0.931434	0.864805	0.774571	0.894058	0.821835	0.765559	0.700895	0.818621	0.80067	0.77325	0.777037	0.825035	0.923547	0.762595	0.801689	0.79883	0.970401	0.828039
14	0.775539	0.743262	0.826387	0.655828	0.69476	0.849092	0.829174	0.749955	0.661189	0.731647	0.645645	0.78688	0.769934	0.816402	0	0.83319	0.807968	0.759857	0.685819	0.540031	0.709353	0.776781	0.799828	0.880685	0.612458	0.707821	0.805687	0.762022	0.727525	0.736133	0.852702	0.804233	0.891597	0.797678	0.872824	0.665049	0.804198	0.701407	0.822201	0.665409	0.596247	0.848585	0.688943	0.733943	0.890158	0.825268	0.739393	0.797761	0.732905
15	0.80648	0.805625	0.786386	0.732786	0.80905	0.766965	0.807124	0.664835	0.854031	0.838439	0.764649	0.89569	0.812336	0.888591	0.83319	0	0.742319	0.940598	0.759459	0.818283	0.770059	0.805416	0.82745	0.859765	0.777419	0.803189	0.817194	0.797238	0.800519	0.7323	0.804469	0.80649	0.892732	0.873929	0.881149	0.757799	0.79905	0.748082	0.872589	0.850864	0.74128	0.876187	0.816724	0.822437	0.778122	0.805401	0.842066	0.791964	0.822114
16	0.901023	0.729652	0.816943	0.856746	0.875196	0.77692	0.769985	0.788116	0.780647	0.790933	0.872192	0.895396	0.774777	0.703011	0.807968	0.742319	0	0.806806	0.833587	0.795196	0.85742	0.816941	0.826919	0.879226	0.796381	0.84664	0.854519	0.882669	0.834451	0.760821	0.898195	0.847905	0.793429	0.803746	0.901226	0.717209	0.713121	0.703989	0.798648	0.788439	0.798728	0.793549	0.746037	0.8939	0.701844	0.806355	0.82909	0.825701	0.795018
17	0.950571	0.874192	0.775004	0.715662	0.794367	0.870958	0.868303	0.982525	0.841274	0.755401	0.83841	0.816512	0.857063	0.728523	0.759857	0.940598	0.806806	0	0.800477	0.796006	0.935701	0.859467	0.942209	0.866695	0.813658	0.821229	0.856321	0.885324	0.937379	0.86348	0.915208	0.929647	0.865777	0.933761	0.843422	0.912596	0.851507	0.778505	0.767207	0.847823	0.822472	0.921879	0.788082	0.901505	0.88927	0.837612	0.866287	0.886151	0.810427
18	0.814569	0.813296	0.819554	0.794403	0.79108	0.73898	0.791845	0.697082	0.690908	0.826314	0.593512	0.841073	0.735156	0.829487	0.685819	0.759459	0.833587	0.800477	0	0.681205	0.743006	0.807622	0.809669	0.791241	0.654046	0.76609	0.699098	0.647977	0.710444	0.782406	0.65898	0.648148	0.594295	0.75737	0.795755	0.789021	0.709652	0.676562	0.793456	0.758258	0.726586	0.782652	0.749125	0.421954	0.843921	0.791819	0.743979	0.713064	0.632299
19	0.764626	0.727399	0.879182	0.790526	0.679229	0.861611	0.71947	0.786723	0.774552	0.735412	0.733022	0.859369	0.765544	0.780679	0.540031	0.818283	0.795196	0.796006	0.681205	0	0.781907	0.729621	0.799334	0.799028	0.73813	0.791415	0.849095	0.766428	0.770038	0.743128	0.756733	0.773668	0.839238	0.79066	0.857476	0.741898	0.734178	0.712135	0.819273	0.716626	0.654267	0.933135	0.73914	0.749153	0.844107	0.77321	0.773213	0.738417	0.721419
20	0.813566	0.885579	0.884584	0.756025	0.708108	0.77424	0.852702	0.663637	0.749803	0.806812	0.54378	0.924981	0.817151	0.842813	0.709353	0.770059	0.85742	0.935701	0.743006	0.781907	0	0.788883	0.797754	0.624861	0.568373	0.762298	0.763746	0.712238	0.568068	0.661368	0.799567	0.81283	0.892856	0.586535	0.835769	0.72666	0.805102	0.79165	0.889987	0.861951	0.780006	0.851266	0.784073	0.774632	0.847134	0.792636	0.686485	0.738159	0.769835
21	0.779484	0.704949	0.580241	0.717037	0.875064	0.725609	0.783415	0.711624	0.880988	0.700292	0.705926	0.917725	0.686172	0.866563	0.776781	0.805416	0.816941	0.859467	0.807622	0.729621	0.788883	0	0.951907	0.853677	0.772064	0.722225	0.915915	0.817419	0.856896	0.739296	0.707409	0.717493	0.847943	0.844938	0.851447	0.620729	0.784749	0.750355	0.915887	0.662728	0.733796	0.878782	0.808097	0.783771	0.6941	0.77854	0.735328	0.597514	0.789892
22	0.693098	0.845742	0.91774	0.807037	0.651758	0.791285	0.828653	0.757334	0.807292	0.815193	0.85004	0.628929	0.747019	0.828299	0.799828	0.82745	0.826919	0.942209	0.809669	0.799334	0.797754	0.951907	0	0.821017	0.837085	0.819146	0.818546	0.793914	0.791119	0.734851	0.810416	0.77576	0.934587	0.842001	0.897142	0.780448	0.759697	0.755545	0.758169	0.844384	0.787624	0.648117	0.833487	0.809303	0.896923	0.675382	0.821485	0.722549	0.76909
23	0.767289	0.874963	0.847511	0.852508	0.875265	0.808003	0.838003	0.750436	0.829825	0.765057	0.71137	0.938604	0.847016	0.739553	0.880685	0.859765	0.879226	0.866695	0.791241	0.799028	0.624861	0.853677	0.821017	0	0.739961	0.784377	0.812974	0.830123	0.707042	0.770236	0.869626	0.847502	0.838251	0.775062	0.875776	0.723042	0.714821	0.872407	0.873637	0.791553	0.777877	0.772625	0.92395	0.768328	0.881904	0.812459	0.727274	0.815983	0.817028
24	0.802323	0.768828	0.799881	0.738704	0.780155	0.696386	0.719516	0.688043	0.730758	0.760049	0.348805	0.755803	0.721318	0.771729	0.612458	0.777419	0.796381	0.813658	0.654046	0.73813	0.568373	0.772064	0.837085	0.739961	0	0.76198	0.786801	0.723952	0.612235	0.548584	0.847918	0.719333	0.813797	0.712895	0.831705	0.720715	0.683516	0.651654	0.797729	0.697926	0.685156	0.78029	0.56749	0.761242	0.843211	0.719027	0.673381	0.727516	0.743603
25	0.772159	0.716752	0.806282	0.68909	0.766268	0.767205	0.838984	0.783201	0.757109	0.554337	0.768014	0.834565	0.842521	0.849314	0.707821	0.803189	0.84664	0.821229	0.76609	0.791415	0.762298	0.722225	0.819146	0.784377	0.76198	0	0.84908	0.817483	0.802825	0.785116	0.851322	0.766695	0.764074	0.827399	0.810268	0.520094	0.675448	0.785082	0.841573	0.581438	0.45973	0.8459	0.894278	0.770219	0.664547	0.810517	0.823661	0.781242	0.786787
26	0.829201	0.876062	0.784795	0.761397	0.791448	0.802309	0.773577	0.86412	0.768421	0.795896	0.759843	0.807076	0.813431	0.845437	0.805687	0.817194	0.854519	0.856321	0.699098	0.849095	0.763746	0.915915	0.818546	0.812974	0.786801	0.84908	0	0.63957	0.679841	0.755745	0.851678	0.798426	0.825085	0.696625	0.647378	0.834232	0.784481	0.767505	0.807751	0.785465	0.80109	0.822019	0.77379	0.746246	0.8302	0.74698	0.876688	0.803939	0.785717
27	0.836605	0.846671	0.809549	0.721796	0.782147	0.779344	0.815685	0.748996	0.735565	0.798631	0.710911	0.870853	0.715073	0.906469	0.762022	0.797238	0.882669	0.885324	0.647977	0.766428	0.712238	0.817419	0.793914	0.830123	0.723952	0.817483	0.63957	0	0.76519	0.779733	0.750418	0.742675	0.779793	0.75177	0.69099	0.800714	0.842647	0.828056	0.809975	0.823899	0.807217	0.889422	0.830587	0.734457	0.860882	0.688295	0.705409	0.679502	0.813609
28	0.788177	0.827634	0.876656	0.82404	0.765027	0.748317	0.700865	0.765268	0.720335	0.847674	0.536106	0.867089	0.688141	0.835399	0.727525	0.800519	0.834451	0.937379	0.710444	0.770038	0.568068	0.856896	0.791119	0.707042	0.612235	0.802825	0.679841	0.76519	0	0.639141	0.803584	0.881689	0.925022	0.55928	0.777088	0.73271	0.720503	0.727197	0.912389	0.766679	0.783742	0.79167	0.775848	0.800314	0.841245	0.790691	0.840087	0.728438	0.725171
29	0.647316	0.731012	0.706611	0.784319	0.73432	0.736557	0.675081	0.702721	0.746119	0.776378	0.585409	0.704683	0.712528	0.777801	0.736133	0.7323	0.760821	0.86348	0.782406	0.743128	0.661368	0.739296	0.734851	0.770236	0.548584	0.785116	0.755745	0.779733	0.639141	0	0.771097	0.711079	0.832264	0.788972	0.802054	0.69184	0.667911	0.58657	0.748104	0.733361	0.730052	0.70534	0.602803	0.820612	0.830941	0.572552	0.78659	0.650477	0.633557
30	0.793216	0.825584	0.790672	0.886305	0.834296	0.736693	0.847801	0.64404	0.796328	0.782712	0.809268	0.857559	0.714136	0.885593	0.852702	0.804469	0.898195	0.915208	0.65898	0.756733	0.799567	0.707409	0.810416	0.869626	0.847918	0.851322	0.851678	0.750418	0.803584	0.771097	0	0.747288	0.803656	0.827485	0.851966	0.837732	0.740244	0.808552	0.892403	0.872975	0.77456	0.771271	0.743148	0.667624	0.893122	0.746313	0.75371	0.730885	0.773195
31	0.732991	0.745074	0.757868	0.855606	0.831927	0.738777	0.748953	0.767358	0.796793	0.72481	0.734625	0.756382	0.664274	0.931434	0.804233	0.80649	0.847905	0.929647	0.648148	0.773668	0.81283	0.717493	0.77576	0.847502	0.719333	0.766695	0.798426	0.742675	0.881689	0.711079	0.747288	0	0.7198	0.772209	0.844612	0.669768	0.744319	0.745883	0.738034	0.714547	0.721193	0.691378	0.804326	0.682999	0.748644	0.715545	0.745025	0.623486	0.775373
32	0.981249	0.845111	0.850835	0.91877	0.973155	0.84147	0.848897	0.780999	0.842994	0.869493	0.794818	0.805565	0.811057	0.864805	0.891597	0.892732	0.793429	0.865777	0.594295	0.839238	0.892856	0.847943	0.934587	0.838251	0.813797	0.764074	0.825085	0.779793	0.925022	0.832264	0.803656	0.7198	0	0.816729	0.880451	0.770133	0.741917	0.811655	0.908725	0.732363	0.758929	0.862285	0.791718	0.466229	0.77407	0.933584	0.804359	0.805769	0.819662
33	0.776014	0.794271	0.875726	0.779576	0.807244	0.819317	0.775523	0.774998	0.776505	0.855211	0.682654	0.826063	0.745627	0.774571	0.797678	0.873929	0.803746	0.933761	0.75737	0.79066	0.586535	0.844938	0.842001	0.775062	0.712895	0.827399	0.696625	0.75177	0.55928	0.788972	0.827485	0.772209	0.816729	0	0.867509	0.795757	0.769299	0.723481	0.89845	0.848641	0.822726	0.87223	0.75005	0.77513	0.810833	0.761149	0.799854	0.789561	0.847301
34	0.859871	0.875334	0.907083	0.79417	0.919462	0.858063	0.875853	0.845578	0.768016	0.836598	0.783937	0.912129	0.787763	0.894058	0.872824	0.881149	0.901226	0.843422	0.795755	0.857476	0.835769	0.851447	0.897142	0.875776	0.831705	0.810268	0.647378	0.69099	0.777088	0.802054	0.851966	0.844612	0.880451	0.867509	0	0.841113	0.804211	0.907177	0.912523	0.77527	0.775955	0.834393	0.833147	0.799957	0.81023	0.75426	0.838154	0.857293	0.847507
35	0.726518	0.632038	0.711873	0.754709	0.812158	0.678512	0.792084	0.70908	0.740761	0.558268	0.757037	0.806844	0.755147	0.821835	0.665049	0.757799	0.717209	0.912596	0.789021	0.741898	0.72666	0.620729	0.780448	0.723042	0.720715	0.520094	0.834232	0.800714	0.73271	0.69184	0.837732	0.669768	0.770133	0.795757	0.841113	0	0.506885	0.772806	0.812806	0.373468	0.474364	0.825501	0.79523	0.694094	0.599846	0.851335	0.866566	0.726645	0.783883
36	0.704007	0.555572	0.849093	0.858033	0.86383	0.716865	0.703548	0.725373	0.75989	0.656991	0.699848	0.788974	0.807187	0.765559	0.804198	0.79905	0.713121	0.851507	0.709652	0.734178	0.805102	0.784749	0.759697	0.714821	0.683516	0.675448	0.784481	0.842647	0.720503	0.667911	0.740244	0.744319	0.741917	0.769299	0.804211	0.506885	0	0.672698	0.836209	0.534466	0.557332	0.763897	0.724112	0.711324	0.728231	0.797352	0.776122	0.764756	0.769364
37	0.716774	0.688878	0.794429	0.870657	0.672593	0.798933	0.532628	0.777596	0.702603	0.769985	0.685338	0.794635	0.782397	0.700895	0.701407	0.748082	0.703989	0.778505	0.676562	0.712135	0.79165	0.750355	0.755545	0.872407	0.651654	0.785082	0.767505	0.828056	0.727197	0.58657	0.808552	0.745883	0.811655	0.723481	0.907177	0.772806	0.672698	0	0.734661	0.744766	0.830211	0.869613	0.730126	0.770757	0.728714	0.621903	0.810479	0.773194	0.744677
38	0.757719	0.755182	0.815	0.812205	0.730022	0.805768	0.790867	0.856273	0.731194	0.809329	0.861696	0.752046	0.828309	0.818621	0.822201	0.872589	0.798648	0.767207	0.793456	0.819273	0.889987	0.915887	0.758169	0.873637	0.797729	0.841573	0.807751	0.809975	0.912389	0.748104	0.892403	0.738034	0.908725	0.89845	0.912523	0.812806	0.836209	0.734661	0	0.842668	0.806362	0.799329	0.909881	0.853643	0.854535	0.613638	0.894308	0.823132	0.777737
39	0.775473	0.60542	0.779167	0.754844	0.819462	0.75009	0.800765	0.678247	0.735636	0.629952	0.693343	0.815207	0.736507	0.80067	0.665409	0.850864	0.788439	0.847823	0.758258	0.716626	0.861951	0.662728	0.844384	0.791553	0.697926	0.581438	0.785465	0.823899	0.766679	0.733361	0.872975	0.714547	0.732363	0.848641	0.77527	0.373468	0.534466	0.744766	0.842668	0	0.436168	0.847185	0.830744	0.663242	0.601925	0.838598	0.895831	0.768968	0.823986
40	0.763349	0.633796	0.8568	0.682184	0.793115	0.670641	0.835869	0.748003	0.734599	0.537678	0.715509	0.76156	0.733585	0.77325	0.596247	0.74128	0.798728	0.822472	0.726586	0.654267	0.780006	0.733796	0.787624	0.777877	0.685156	0.45973	0.80109	0.807217	0.783742	0.730052	0.77456	0.721193	0.758929	0.822726	0.775955	0.474364	0.557332	0.830211	0.806362	0.436168	0	0.817903	0.735699	0.719542	0.709875	0.880688	0.815432	0.736889	0.709263
41	0.783539	0.860223	0.821635	0.859051	0.858692	0.734428	0.839142	0.78954	0.879549	0.776486	0.81906	0.611021	0.779667	0.777037	0.848585	0.876187	0.793549	0.921879	0.782652	0.933135	0.851266	0.878782	0.648117	0.772625	0.78029	0.8459	0.822019	0.889422	0.79167	0.70534	0.771271	0.691378	0.862285	0.87223	0.834393	0.825501	0.763897	0.869613	0.799329	0.847185	0.817903	0	0.767386	0.886387	0.899947	0.737137	0.815952	0.792157	0.824948
42	0.852192	0.701372	0.91707	0.86464	0.841039	0.768445	0.697243	0.847655	0.838214	0.818094	0.633533	0.704857	0.748731	0.825035	0.688943	0.816724	0.746037	0.788082	0.749125	0.73914	0.784073	0.808097	0.833487	0.92395	0.56749	0.894278	0.77379	0.830587	0.775848	0.602803	0.743148	0.804326	0.791718	0.75005	0.833147	0.79523	0.724112	0.730126	0.909881	0.830744	0.735699	0.767386	0	0.82722	0.835296	0.756076	0.80362	0.850939	0.729101
43	0.796289	0.768908	0.799119	0.83825	0.854446	0.798522	0.838541	0.682203	0.698998	0.852588	0.696509	0.849416	0.728704	0.923547	0.733943	0.822437	0.8939	0.901505	0.421954	0.749153	0.774632	0.783771	0.809303	0.768328	0.761242	0.770219	0.746246	0.734457	0.800314	0.820612	0.667624	0.682999	0.466229	0.77513	0.799957	0.694094	0.711324	0.770757	0.853643	0.663242	0.719542	0.886387	0.82722	0	0.800789	0.808197	0.779004	0.732184	0.669639
44	0.864025	0.773654	0.761003	0.812784	0.894105	0.712657	0.761413	0.628926	0.926181	0.726479	0.809486	0.930121	0.865256	0.762595	0.890158	0.778122	0.701844	0.88927	0.843921	0.844107	0.847134	0.6941	0.896923	0.881904	0.843211	0.664547	0.8302	0.860882	0.841245	0.830941	0.893122	0.748644	0.77407	0.810833	0.81023	0.599846	0.728231	0.728714	0.854535	0.601925	0.709875	0.899947	0.835296	0.800789	0	0.897795	0.858974	0.811596	0.810965
45	0.605858	0.738078	0.756977	0.69565	0.748282	0.812034	0.701633	0.826839	0.71239	0.798688	0.687803	0.774265	0.768809	0.801689	0.825268	0.805401	0.806355	0.837612	0.791819	0.77321	0.792636	0.77854	0.675382	0.812459	0.719027	0.810517	0.74698	0.688295	0.790691	0.572552	0.746313	0.715545	0.933584	0.761149	0.75426	0.851335	0.797352	0.621903	0.613638	0.838598	0.880688	0.737137	0.756076	0.808197	0.897795	0	0.764211	0.703031	0.789167
46	0.890859	0.865951	0.776974	0.807941	0.872507	0.775487	0.947436	0.662667	0.736998	0.783586	0.689663	0.984189	0.814924	0.79883	0.739393	0.842066	0.82909	0.866287	0.743979	0.773213	0.686485	0.735328	0.821485	0.727274	0.673381	0.823661	0.876688	0.705409	0.840087	0.78659	0.75371	0.745025	0.804359	0.799854	0.838154	0.866566	0.776122	0.810479	0.894308	0.895831	0.815432	0.815952	0.80362	0.779004	0.858974	0.764211	0	0.722857	0.826519
47	0.816236	0.806595	0.676374	0.719652	0.757897	0.802755	0.755112	0.731205	0.72493	0.832591	0.733629	0.831561	0.633371	0.970401	0.797761	0.791964	0.825701	0.886151	0.713064	0.738417	0.738159	0.597514	0.722549	0.815983	0.727516	0.781242	0.803939	0.679502	0.728438	0.650477	0.730885	0.623486	0.805769	0.789561	0.857293	0.726645	0.764756	0.773194	0.823132	0.768968	0.736889	0.792157	0.850939	0.732184	0.811596	0.703031	0.722857	0	0.711111
48	0.794986	0.825973	0.775634	0.776189	0.723159	0.762524	0.752005	0.73387	0.791558	0.8195	0.710936	0.834912	0.726677	0.828039	0.732905	0.822114	0.795018	0.810427	0.632299	0.721419	0.769835	0.789892	0.76909	0.817028	0.743603	0.786787	0.785717	0.813609	0.725171	0.633557	0.773195	0.775373	0.819662	0.847301	0.847507	0.783883	0.769364	0.744677	0.777737	0.823986	0.709263	0.824948	0.729101	0.669639	0.810965	0.789167	0.826519	0.711111	0
49	0.847797	0.723821	0.82204	0.839421	0.92254	0.745535	0.79242	0.762435	0.892756	0.783461	0.865596	0.825346	0.822623	0.722374	0.941025	0.774807	0.793224	0.828106	0.904315	0.817272	0.918579	0.827262	0.87673	0.873731	0.88589	0.748768	0.888731	0.917244	0.864958	0.853188	0.828941	0.838876	0.793839	0.835016	0.779178	0.739951	0.755514	0.818454	0.911165	0.711248	0.766535	0.875698	0.803567	0.839701	0.584106	0.827648	0.980183	0.959449	0.845976
50	0.803633	0.750353	0.860251	0.786459	0.860284	0.76556	0.835129	0.842181	0.855319	0.851661	0.839616	0.772029	0.715064	0.817942	0.810366	0.830078	0.833979	0.864225	0.808862	0.893075	0.756496	0.804805	0.775779	0.899151	0.755914	0.802968	0.861723	0.776823	0.816134	0.803403	0.71831	0.875789	0.904106	0.759496	0.853101	0.746924	0.748631	0.895149	0.818037	0.903558	0.729295	0.831029	0.7381	0.848763	0.882211	0.82189	0.758068	0.779976	0.845981
51	0.822182	0.858202	0.749571	0.791786	0.83526	0.848288	0.693296	0.833837	0.953444	0.80801	0.642917	0.838863	0.86027	0.79522	0.768977	0.800152	0.860613	0.846605	0.896212	0.711763	0.679304	0.7115	0.925363	0.757928	0.712234	0.841508	0.854006	0.873352	0.696663	0.704157	0.872763	0.791468	0.887412	0.659619	0.898797	0.813294	0.762193	0.64513	0.935537	0.783254	0.789782	0.882504	0.794966	0.872316	0.782465	0.844155	0.771137	0.836879	0.899021
52	0.794812	0.719155	0.75938	0.738038	0.854545	0.678562	0.83616	0.268283	0.743892	0.723051	0.759655	0.865694	0.768784	0.829619	0.78239	0.685575	0.70224	0.897259	0.733779	0.777884	0.749321	0.732308	0.756367	0.804024	0.742101	0.733933	0.872242	0.80316	0.794516	0.750518	0.638381	0.796745	0.756038	0.746982	0.853143	0.685297	0.69805	0.835075	0.885767	0.723012	0.693622	0.734853	0.795854	0.753127	0.658944	0.848264	0.698667	0.783373	0.777182
53	0.760581	0.770283	0.675773	0.766134	0.808972	0.728993	0.830522	0.774942	0.645836	0.697331	0.719379	0.762072	0.775655	0.860202	0.700935	0.815445	0.843383	0.942239	0.567006	0.783051	0.691992	0.686461	0.723996	0.78665	0.593255	0.712398	0.763193	0.694667	0.822896	0.701823	0.763488	0.561107	0.700796	0.79229	0.78764	0.650358	0.743458	0.7276	0.800647	0.74467	0.696779	0.752696	0.804719	0.594731	0.858604	0.742775	0.613705	0.616467	0.814792
54	0.724812	0.715686	0.762802	0.704573	0.656696	0.878527	0.793022	0.774413	0.76952	0.800421	0.749739	0.716874	0.808052	0.800057	0.816157	0.81541	0.847374	0.882476	0.753756	0.703144	0.864905	0.735078	0.7942	0.918023	0.787494	0.828698	0.793279	0.857691	0.832187	0.748969	0.851993	0.798062	0.847332	0.799177	0.853827	0.821564	0.821051	0.778507	0.783511	0.7	0.782873	0.776994	0.884306	0.73953	0.868035	0.790947	0.831455	0.724103	0.752457
55	0.841001	0.828884	0.76997	0.813109	0.834165	0.836543	0.71133	0.836878	0.76899	0.872875	0.653782	0.767357	0.621652	0.936516	0.852295	0.843126	0.803496	0.79699	0.74379	0.755654	0.839013	0.697927	0.860686	0.882471	0.645311	0.863671	0.765014	0.6182	0.708172	0.766525	0.779855	0.780448	0.777383	0.789943	0.783844	0.82972	0.791768	0.784368	0.894673	0.879176	0.870187	0.838439	0.816025	0.810804	0.918896	0.757229	0.78315	0.581039	0.788984
56	0.737672	0.816712	0.854182	0.819647	0.789409	0.630281	0.872302	0.554852	0.747529	0.782316	0.784064	0.945242	0.775075	0.915184	0.80789	0.746073	0.825535	0.89634	0.729878	0.848655	0.775662	0.828789	0.814279	0.775571	0.768424	0.843207	0.806569	0.693676	0.811486	0.725603	0.609359	0.750468	0.805674	0.846274	0.799182	0.805024	0.772562	0.844968	0.816343	0.889651	0.77405	0.792338	0.859679	0.766952	0.875608	0.757261	0.683396	0.7404	0.753385
57	0.812982	0.820484	0.838129	0.772952	0.758823	0.774404	0.892828	0.601629	0.764757	0.851238	0.793953	0.784979	0.68104	0.893369	0.799386	0.690983	0.803124	0.933885	0.711825	0.757188	0.777618	0.800713	0.726763	0.873516	0.773065	0.885734	0.813545	0.735252	0.787482	0.711614	0.492116	0.687698	0.812455	0.743245	0.844645	0.874592	0.858851	0.814258	0.84322	0.891307	0.745729	0.725063	0.730321	0.767103	0.910972	0.750707	0.660041	0.646259	0.909002
58	0.815111	0.560547	0.899854	0.82848	0.732977	0.835021	0.775433	0.874414	0.77868	0.80385	0.826274	0.875806	0.739477	0.847654	0.782581	0.81215	0.737199	0.81517	0.849743	0.773286	0.888918	0.710154	0.889903	0.956298	0.859519	0.833775	0.901551	0.913141	0.780797	0.818835	0.815846	0.771011	0.94129	0.786995	0.898955	0.701195	0.748144	0.717648	0.786786	0.772981	0.765962	0.83809	0.765446	0.89431	0.771168	0.845508	0.817807	0.852662	0.837973
59	0.753415	0.736557	0.849834	0.759419	0.838564	0.871293	0.898614	0.764274	0.815716	0.873052	0.868362	0.775863	0.748556	0.888924	0.726222	0.815757	0.787148	0.949012	0.801127	0.814925	0.817106	0.755595	0.767617	0.9064	0.859385	0.80005	0.848142	0.829611	0.845873	0.724109	0.737203	0.796966	0.896127	0.861074	0.863136	0.710914	0.733056	0.842016	0.859433	0.76662	0.701707	0.812214	0.846418	0.806449	0.862175	0.77301	0.85996	0.792965	0.760468
60	0.757286	0.933616	0.809617	0.78984	0.784199	0.877275	0.903061	0.853711	0.876163	0.926303	0.784947	0.714962	0.785982	0.920151	0.803048	0.854988	0.887574	0.866955	0.844717	0.803605	0.831854	0.907884	0.689383	0.841477	0.736344	0.845552	0.838322	0.82393	0.828167	0.799977	0.879861	0.824617	0.94596	0.87611	0.907013	0.806091	0.890969	0.914522	0.751662	0.849512	0.818508	0.766001	0.849004	0.799389	0.959867	0.751784	0.896457	0.749636	0.762885
61	0.720403	0.795656	0.874106	0.738775	0.804065	0.800187	0.745774	0.848254	0.904858	0.729654	0.569578	0.834179	0.767465	0.901682	0.793157	0.783687	0.905579	0.915068	0.857729	0.822159	0.661525	0.826328	0.921486	0.79472	0.584267	0.805527	0.731643	0.806883	0.587347	0.67654	0.84982	0.802615	0.911422	0.537381	0.87399	0.778588	0.757067	0.703552	0.925845	0.802012	0.763434	0.851901	0.671901	0.838865	0.868371	0.801045	0.838832	0.873854	0.874872
62	0.76317	0.824957	0.828565	0.730115	0.75013	0.825381	0.805961	0.760936	0.556969	0.782332	0.711473	0.83188	0.808875	0.768612	0.727995	0.824689	0.86575	0.912778	0.691223	0.744642	0.637246	0.909982	0.740608	0.718338	0.734434	0.790657	0.471467	0.683056	0.587781	0.708397	0.804218	0.790265	0.820023	0.586318	0.650245	0.74018	0.7109	0.751568	0.846343	0.717758	0.790986	0.777707	0.838254	0.659876	0.803068	0.720908	0.778685	0.805474	0.83148
63	0.70456	0.729875	0.803225	0.756874	0.792807	0.642508	0.778058	0.659561	0.723958	0.696454	0.663891	0.828231	0.704681	0.708568	0.695398	0.809342	0.738452	0.774801	0.707613	0.639185	0.669861	0.702494	0.789528	0.777859	0.655184	0.60492	0.89998	0.799342	0.755203	0.705553	0.711155	0.713874	0.748165	0.74969	0.741047	0.568944	0.660641	0.723391	0.784728	0.569078	0.574426	0.789306	0.760433	0.646185	0.611372	0.728139	0.77979	0.745436	0.738178
64	0.824966	0.785267	0.890782	0.885814	0.832003	0.832691	0.95612	0.835594	0.821493	0.776283	0.807555	0.752391	0.787463	0.860584	0.715228	0.861873	0.849927	0.83228	0.7923	0.813553	0.829708	0.86866	0.690641	0.876595	0.841291	0.800184	0.741836	0.858485	0.822231	0.862853	0.761145	0.790907	0.870594	0.804439	0.869054	0.788475	0.761494	0.786362	0.781597	0.809942	0.733857	0.755351	0.787379	0.799405	0.881911	0.805844	0.823584	0.868566	0.765997
65	0.534581	0.70045	0.840824	0.762045	0.686471	0.806878	0.78464	0.703836	0.729716	0.767146	0.777718	0.654799	0.774702	0.778552	0.713326	0.865358	0.850973	0.94182	0.750683	0.714308	0.748162	0.812206	0.400181	0.765831	0.745746	0.70922	0.735066	0.754591	0.828855	0.6465	0.769794	0.729034	0.881877	0.733214	0.845148	0.703304	0.709685	0.675244	0.713768	0.743971	0.680047	0.678374	0.795548	0.683364	0.829505	0.599313	0.824128	0.781427	0.681356
66	0.81428	0.904952	0.837616	0.8158	0.726759	0.841706	0.765534	0.819418	0.721937	0.873557	0.743715	0.620761	0.665114	0.854074	0.810826	0.830632	0.812959	0.853429	0.710061	0.744052	0.795249	0.800116	0.756352	0.849346	0.677469	0.836286	0.681689	0.721152	0.721222	0.631633	0.830737	0.742091	0.787489	0.752127	0.761153	0.792224	0.815623	0.749105	0.843676	0.769712	0.823831	0.713074	0.756449	0.788886	0.942889	0.727882	0.901256	0.613876	0.69569
67	0.832387	0.831711	0.628857	0.640046	0.746053	0.810209	0.839536	0.848052	0.881904	0.785381	0.781561	0.733416	0.87313	0.649256	0.782539	0.813419	0.732882	0.635331	0.798896	0.768432	0.804842	0.780422	0.885464	0.764971	0.752762	0.824413	0.810435	0.826753	0.87664	0.744785	0.953246	0.779446	0.822826	0.830017	0.874645	0.817282	0.795919	0.799027	0.808752	0.842736	0.763478	0.834987	0.782483	0.883041	0.835674	0.826256	0.909059	0.819587	0.826044
68	0.694556	0.711197	0.859046	0.812314	0.820858	0.832485	0.788552	0.76434	0.728637	0.806284	0.789618	0.796225	0.831766	0.858193	0.586752	0.901561	0.830775	0.859738	0.774418	0.655112	0.792894	0.727577	0.857401	0.827893	0.725018	0.85389	0.875668	0.806356	0.864713	0.665997	0.865379	0.820554	0.848215	0.777841	0.921817	0.74304	0.752295	0.621973	0.825758	0.791009	0.734086	0.834682	0.786751	0.739361	0.91353	0.755351	0.727813	0.825029	0.883404
69	0.750119	0.748924	0.787941	0.819251	0.759234	0.734384	0.756674	0.789461	0.723178	0.673179	0.739948	0.702803	0.723167	0.776696	0.664076	0.805445	0.800447	0.87455	0.757609	0.771738	0.844968	0.764848	0.814467	0.866419	0.712515	0.814315	0.682449	0.740421	0.731153	0.731146	0.77791	0.728069	0.79184	0.756657	0.818287	0.733666	0.685283	0.707407	0.685587	0.756726	0.735339	0.712086	0.780949	0.758981	0.88142	0.760138	0.719514	0.80744	0.801172
70	0.734931	0.769496	0.82221	0.854177	0.826846	0.706063	0.740322	0.742979	0.73292	0.782699	0.66442	0.809825	0.765395	0.721924	0.734271	0.799814	0.777032	0.863424	0.742821	0.77828	0.75299	0.757205	0.812579	0.800179	0.627819	0.850757	0.762909	0.811324	0.65608	0.664207	0.859996	0.75963	0.853974	0.633374	0.820796	0.713069	0.733419	0.611461	0.795374	0.752267	0.730856	0.84284	0.749713	0.757265	0.861579	0.760096	0.786347	0.810266	0.796441
71	0.870922	0.744037	0.710758	0.801033	0.907157	0.810871	0.756859	0.830631	0.822139	0.74077	0.696164	0.853918	0.747527	0.824701	0.834584	0.77304	0.818783	0.888005	0.59885	0.790802	0.849077	0.803298	0.845126	0.787963	0.68023	0.783208	0.782924	0.874232	0.768369	0.714846	0.874766	0.706911	0.661594	0.814692	0.86813	0.806331	0.753308	0.747405	0.812514	0.78015	0.745197	0.768428	0.74776	0.649467	0.813886	0.836466	0.818911	0.758839	0.691054
72	0.773491	0.751257	0.821475	0.817506	0.759819	0.912307	0.919977	0.797898	0.628981	0.735686	0.788874	0.73861	0.775952	0.820005	0.678309	0.827959	0.843959	0.76569	0.77781	0.767656	0.748486	0.857966	0.782602	0.835178	0.679912	0.82307	0.849194	0.829818	0.822781	0.808519	0.807277	0.801985	0.908758	0.86586	0.887341	0.758867	0.755626	0.783583	0.807206	0.778354	0.71485	0.774888	0.814393	0.836536	0.915016	0.814277	0.750699	0.811177	0.845082
73	0.784453	0.80413	0.822823	0.742996	0.724105	0.809691	0.792116	0.824825	0.891231	0.768277	0.802135	0.815625	0.826694	0.860997	0.784015	0.9087	0.860277	0.779158	0.685932	0.708901	0.841066	0.764907	0.78521	0.872646	0.798492	0.757925	0.793107	0.884845	0.833606	0.839668	0.882627	0.796427	0.833064	0.857877	0.816792	0.732769	0.758604	0.853272	0.794981	0.688955	0.727595	0.892714	0.86706	0.718478	0.80578	0.855745	0.902208	0.79891	0.609778
74	0.826366	0.810613	0.79461	0.878569	0.83988	0.743589	0.699536	0.845445	0.745856	0.789964	0.709626	0.757801	0.652208	0.865193	0.926908	0.823199	0.764809	0.8586	0.744438	0.805915	0.80467	0.742845	0.836419	0.825751	0.61858	0.807052	0.756002	0.678217	0.819503	0.681763	0.763756	0.628613	0.842951	0.743508	0.748773	0.784709	0.709259	0.720621	0.807644	0.820191	0.840667	0.765296	0.753511	0.852246	0.861418	0.669044	0.791339	0.538865	0.847033
75	0.710331	0.808758	0.819143	0.739658	0.733968	0.801421	0.781971	0.700325	0.747865	0.774205	0.704247	0.843602	0.56678	0.925449	0.681233	0.703979	0.831204	0.87591	0.625768	0.691618	0.728362	0.713771	0.756473	0.818449	0.688188	0.784851	0.733929	0.621473	0.720425	0.661509	0.66171	0.608624	0.860336	0.713319	0.782788	0.739878	0.79039	0.718957	0.771028	0.819674	0.737973	0.814218	0.807596	0.754105	0.878075	0.723949	0.735052	0.530774	0.791465
76	0.818714	0.882517	0.87718	0.848911	0.887578	0.8604	0.993105	0.910718	0.733258	0.829263	0.780239	0.671546	0.79376	0.839732	0.722021	0.880537	0.877488	0.813177	0.819455	0.832707	0.812194	0.895726	0.719269	0.919428	0.802721	0.830078	0.794176	0.826394	0.788027	0.790732	0.827431	0.828947	0.901785	0.874121	0.88077	0.822145	0.849127	0.836111	0.826139	0.81246	0.764658	0.762211	0.847676	0.829613	0.969814	0.827974	0.905502	0.903317	0.805789
77	0.868514	0.771908	0.827426	0.768933	0.829529	0.689014	0.878871	0.688959	0.778922	0.731218	0.697968	0.775734	0.703977	0.823682	0.584898	0.722025	0.717882	0.853309	0.677354	0.720182	0.758713	0.788104	0.863687	0.789847	0.660761	0.776199	0.880478	0.763171	0.739684	0.714645	0.832195	0.729123	0.747413	0.778333	0.852593	0.672503	0.718921	0.72883	0.815092	0.702177	0.625985	0.747957	0.772277	0.783655	0.742449	0.867379	0.690065	0.760755	0.821773
78	0.809871	0.768533	0.804341	0.865837	0.827742	0.545918	0.823939	0.646558	0.695419	0.752391	0.623114	0.839278	0.721724	0.740812	0.78373	0.764931	0.791901	0.865414	0.685569	0.804908	0.751854	0.768591	0.852847	0.708839	0.614857	0.79207	0.714586	0.723572	0.709984	0.668957	0.816225	0.763132	0.742102	0.784379	0.812824	0.699491	0.685087	0.731026	0.754991	0.735488	0.72044	0.750685	0.767083	0.679135	0.803554	0.811495	0.668938	0.814533	0.721471
79	0.910644	0.712435	0.854647	0.811777	0.807179	0.793712	0.814284	0.763457	0.792614	0.842019	0.818755	0.812362	0.721215	0.837018	0.779416	0.799814	0.707335	0.849025	0.880249	0.778293	0.853432	0.765814	0.789035	0.85795	0.833275	0.871547	0.908049	0.862195	0.81252	0.822147	0.838128	0.844558	0.892181	0.869776	0.888985	0.720872	0.741953	0.838931	0.942375	0.734743	0.795388	0.854314	0.780888	0.869043	0.767399	0.892051	0.783425	0.776382	0.777445
80	0.819358	0.682209	0.770495	0.768599	0.822303	0.846664	0.82164	0.775313	0.764364	0.819703	0.794857	0.871327	0.748974	0.866688	0.710869	0.862004	0.817117	0.845428	0.821273	0.721882	0.813778	0.730058	0.918588	0.862117	0.781575	0.80225	0.891325	0.890516	0.811133	0.842048	0.809718	0.793	0.889293	0.83472	0.879947	0.622509	0.647579	0.799387	0.898511	0.700898	0.757237	0.962282	0.760946	0.791834	0.734679	0.854755	0.813938	0.721905	0.69147
81	0.756229	0.880469	0.7649	0.751384	0.847659	0.741602	0.831348	0.718972	0.775552	0.776333	0.676683	0.919844	0.638077	1.00121	0.790771	0.780356	0.876125	0.956864	0.713676	0.780827	0.724009	0.705578	0.831577	0.806532	0.70795	0.814742	0.640832	0.54571	0.739008	0.734063	0.666206	0.699218	0.882866	0.76722	0.702822	0.756662	0.730729	0.724406	0.892313	0.851382	0.774243	0.902449	0.827862	0.708064	0.84505	0.740964	0.673422	0.569105	0.746985
82	0.649294	0.670416	0.799931	0.800088	0.750899	0.820066	0.668395	0.769235	0.698533	0.790895	0.708363	0.860579	0.788097	0.884686	0.699051	0.864666	0.84155	0.959535	0.722226	0.799805	0.847207	0.723738	0.843704	0.775835	0.677426	0.781827	0.775108	0.795555	0.827471	0.721039	0.729842	0.756153	0.862469	0.769802	0.880951	0.778881	0.732247	0.582662	0.765445	0.776021	0.790889	0.829607	0.80309	0.723328	0.873369	0.626424	0.713729	0.784556	0.789727
83	0.771918	0.78053	0.819311	0.856251	0.91524	0.667162	0.74263	0.774518	0.848599	0.714074	0.691584	0.818363	0.757151	0.780458	0.818541	0.867285	0.769252	0.925363	0.778953	0.806356	0.799947	0.8063	0.749352	0.772875	0.713447	0.756712	0.82708	0.752302	0.753188	0.75264	0.797563	0.773508	0.857198	0.766018	0.783142	0.706534	0.685656	0.733957	0.795184	0.802117	0.782165	0.765144	0.793347	0.803392	0.868716	0.764423	0.724456	0.819307	0.75637
84	0.774377	0.645826	0.771263	0.753065	0.853754	0.69277	0.76272	0.638729	0.857494	0.702112	0.791023	0.83679	0.736046	0.807078	0.734359	0.76406	0.722637	0.899347	0.756394	0.776323	0.824933	0.685346	0.811599	0.849732	0.805355	0.613539	0.836019	0.809074	0.813602	0.722213	0.863083	0.735201	0.821548	0.755416	0.828748	0.465215	0.541781	0.715723	0.788334	0.497893	0.568556	0.860652	0.804634	0.786488	0.618468	0.818987	0.874583	0.724075	0.764643
85	0.758203	0.737836	0.68796	0.801172	0.806871	0.665704	0.810352	0.649821	0.745677	0.795688	0.715694	0.809226	0.665052	0.850696	0.762594	0.778096	0.815679	0.852342	0.636616	0.75989	0.744845	0.512982	0.798235	0.77957	0.683716	0.744649	0.80485	0.777304	0.798162	0.704043	0.674915	0.580297	0.759463	0.76443	0.878902	0.637666	0.708779	0.654001	0.778137	0.775247	0.727688	0.841299	0.793217	0.678462	0.753395	0.773717	0.618054	0.478161	0.81572
86	0.722083	0.61213	0.824555	0.790205	0.81895	0.795734	0.849996	0.719178	0.434483	0.763545	0.769831	0.854197	0.824053	0.777851	0.77144	0.848469	0.852082	0.941769	0.721655	0.8067	0.748194	0.739831	0.840461	0.751617	0.720834	0.746733	0.774075	0.668853	0.746323	0.689217	0.835356	0.859304	0.808585	0.803595	0.79736	0.675712	0.689457	0.796788	0.764545	0.728884	0.698386	0.839352	0.800484	0.745986	0.840207	0.767411	0.796933	0.791274	0.709145
87	0.775354	0.881376	0.672694	0.800777	0.819361	0.797459	0.828021	0.792661	0.792975	0.79948	0.763488	0.927226	0.902445	0.772032	0.790013	0.848912	0.860916	0.842399	0.77206	0.819412	0.671257	0.692782	0.875175	0.704507	0.667767	0.803648	0.772933	0.800512	0.889716	0.722098	0.845193	0.729125	0.855929	0.761257	0.894496	0.775242	0.77619	0.782528	0.816391	0.831188	0.774646	0.8034	0.858615	0.826741	0.870949	0.831541	0.629563	0.755054	0.821251
88	0.727807	0.75013	0.903352	0.817195	0.76805	0.76629	0.667655	0.797652	0.776473	0.79164	0.553954	0.858462	0.81667	0.845961	0.720836	0.866617	0.883199	0.883665	0.80548	0.725938	0.566544	0.705052	0.800109	0.787959	0.533377	0.829709	0.815677	0.750023	0.710097	0.511871	0.796716	0.791429	0.929618	0.761013	0.872017	0.777907	0.733259	0.694317	0.798133	0.788557	0.738311	0.798769	0.670695	0.881807	0.884338	0.688318	0.766146	0.694117	0.801013
89	0.852682	0.771632	0.74127	0.809616	0.740833	0.893537	0.788036	0.781814	0.728185	0.823232	0.789265	0.60483	0.68152	0.832261	0.691794	0.789204	0.758262	0.80304	0.736138	0.723622	0.853162	0.74212	0.696421	0.884256	0.690956	0.777738	0.823654	0.816827	0.759373	0.666174	0.849766	0.747972	0.786757	0.82317	0.872973	0.710287	0.75456	0.735063	0.790255	0.73546	0.750777	0.689867	0.785771	0.736539	0.909831	0.756297	0.890255	0.626332	0.75886
90	0.812991	0.727191	0.787031	0.740658	0.817681	0.788154	0.769736	0.816983	0.856709	0.685251	0.636136	0.766644	0.747761	0.732336	0.735627	0.912669	0.732511	0.767163	0.758598	0.788078	0.70362	0.757479	0.78318	0.790656	0.527989	0.764484	0.742782	0.765667	0.763459	0.670777	0.822169	0.710239	0.81871	0.763728	0.830097	0.729007	0.647816	0.671771	0.841508	0.759436	0.712831	0.761341	0.5925	0.837438	0.775366	0.732087	0.647134	0.818095	0.770084
91	0.754754	0.617424	0.806152	0.800606	0.858306	0.687571	0.8467	0.698769	0.70734	0.724759	0.681085	0.812767	0.836393	0.671057	0.800066	0.837435	0.86664	0.888	0.73799	0.8067	0.693221	0.724398	0.856182	0.771553	0.698647	0.709025	0.838065	0.775441	0.766078	0.710733	0.827236	0.863729	0.794287	0.724034	0.847103	0.683654	0.628285	0.779919	0.714608	0.707398	0.615153	0.717126	0.753437	0.834801	0.796898	0.800646	0.741011	0.845805	0.798876
92	0.89961	0.898251	0.832983	0.830604	0.898733	0.75391	0.841026	0.869439	0.823565	0.830946	0.740297	0.818791	0.744224	0.782129	0.8633	0.816332	0.8477	0.782005	0.806344	0.863567	0.824089	0.84143	0.889926	0.780068	0.80101	0.828278	0.79305	0.77708	0.699362	0.801217	0.849287	0.868607	0.751898	0.846447	0.80573	0.755497	0.839158	0.784552	0.839331	0.834204	0.825186	0.875329	0.805902	0.707028	0.8348	0.793543	0.864444	0.815853	0.745721
93	0.910073	0.802102	0.87998	0.927206	0.724821	0.900864	0.83423	0.812691	0.859699	0.886728	0.83283	0.770607	0.780173	0.918886	0.722949	0.850563	0.817047	0.862985	0.750025	0.635563	0.809647	0.797525	0.802883	0.861541	0.722694	0.844013	0.827882	0.829852	0.866198	0.803829	0.899182	0.802113	0.812996	0.8496	0.895189	0.831742	0.889234	0.704061	0.824092	0.793744	0.824527	0.824113	0.781311	0.75875	0.860588	0.843571	0.859731	0.844081	0.810053
94	0.882541	0.791264	0.677729	0.835235	0.852155	0.79939	0.861268	0.808733	0.826973	0.801916	0.762228	0.764202	0.922152	0.693232	0.745666	0.848327	0.753151	0.877771	0.847839	0.751282	0.808657	0.729823	0.943627	0.809022	0.694082	0.80398	0.878881	0.933525	0.914858	0.724541	0.864695	0.818927	0.821362	0.837321	0.967629	0.775079	0.7514	0.712945	0.911959	0.814793	0.798487	0.769993	0.698762	0.853189	0.811127	0.854649	0.62294	0.888804	0.843873
95	0.733891	0.574087	0.727787	0.800642	0.777013	0.740739	0.820346	0.789653	0.805248	0.67341	0.768995	0.779902	0.789902	0.75281	0.763797	0.829704	0.728457	0.793039	0.704666	0.74609	0.856172	0.702492	0.736747	0.746033	0.76066	0.678872	0.861809	0.7598	0.945875	0.712466	0.777094	0.633168	0.779284	0.902083	0.857928	0.598414	0.536406	0.699641	0.75696	0.593541	0.634144	0.724589	0.804436	0.768946	0.79296	0.660182	0.820853	0.718831	0.775993
96	0.768233	0.632742	0.779759	0.711478	0.748338	0.839829	0.767265	0.817743	0.78565	0.701417	0.723289	0.840313	0.731897	0.825032	0.747901	0.84821	0.813294	0.751951	0.769613	0.772368	0.771983	0.734431	0.830836	0.851196	0.707032	0.801073	0.842323	0.87854	0.792671	0.739065	0.809248	0.715893	0.85805	0.793115	0.897083	0.710866	0.703678	0.6975	0.827265	0.703708	0.725723	0.872553	0.693569	0.884558	0.844505	0.770509	0.77815	0.796949	0.733749
97	0.523163	0.836927	0.8097	0.841664	0.701118	0.781483	0.70428	0.747149	0.758273	0.836452	0.705656	0.735495	0.801831	0.738022	0.776864	0.826389	0.868384	0.898719	0.79125	0.741039	0.724873	0.805036	0.563561	0.701341	0.749238	0.791361	0.814518	0.758606	0.749145	0.627287	0.717287	0.726835	0.913169	0.777318	0.76196	0.781751	0.709558	0.592282	0.65972	0.804678	0.788054	0.694292	0.879453	0.740962	0.821136	0.451854	0.817118	0.79543	0.752247
98	0.769126	0.802149	0.642002	0.44979	0.756414	0.871181	0.8322	0.790159	0.858743	0.706457	0.713744	0.88241	0.815078	0.69275	0.690142	0.752567	0.836147	0.729524	0.834573	0.734159	0.767832	0.681907	0.810379	0.803842	0.749607	0.73594	0.784375	0.793511	0.84853	0.752322	0.845396	0.82249	0.806203	0.85148	0.835655	0.70934	0.828866	0.853872	0.889002	0.721212	0.639545	0.861841	0.819186	0.800685	0.836906	0.815455	0.768396	0.846176	0.827271
99	0.709332	0.724756	0.846032	0.744931	0.665787	0.885683	0.668805	0.810428	0.859207	0.799784	0.803518	0.815024	0.83031	0.905847	0.783061	0.861815	0.810291	0.86872	0.819697	0.685331	0.786039	0.836857	0.660138	0.79271	0.823513	0.794595	0.848016	0.816281	0.85704	0.663132	0.84752	0.776912	0.856842	0.806384	0.89619	0.770241	0.728854	0.658258	0.78249	0.792083	0.795814	0.838906	0.862412	0.830123	0.850234	0.656259	0.808331	0.763882	0.813172
100	0.81458	0.717214	0.781444	0.84231	0.781909	0.674006	0.75017	0.743325	0.785817	0.714052	0.66856	0.749494	0.736481	0.770207	0.559416	0.86383	0.788873	0.846035	0.678611	0.660479	0.785079	0.758782	0.848889	0.824629	0.644242	0.75318	0.79219	0.755861	0.707145	0.724561	0.83728	0.755272	0.835732	0.772902	0.863283	0.750504	0.711573	0.625647	0.811194	0.789931	0.68624	0.777935	0.785416	0.751647	0.870747	0.860028	0.712113	0.787022	0.796597
101	0.774799	0.840764	0.933273	0.84742	0.822902	0.726386	0.864311	0.636431	0.870075	0.845245	0.832776	0.901633	0.743741	0.888748	0.848588	0.734988	0.760184	0.929435	0.717098	0.804079	0.829203	0.814837	0.78552	0.815481	0.775118	0.844456	0.791186	0.659599	0.744995	0.75506	0.565951	0.733687	0.809189	0.803889	0.814752	0.827105	0.768153	0.734114	0.899123	0.915579	0.76756	0.888888	0.787909	0.741464	0.82625	0.7589	0.749283	0.683856	0.862744
102	0.901284	0.739193	0.835859	0.794439	0.917672	0.826223	0.830919	0.646951	0.827676	0.909816	0.787766	0.92322	0.806336	0.768772	0.803671	0.75425	0.7004	0.886934	0.75441	0.804268	0.834352	0.810841	0.897576	0.914906	0.771669	0.80182	0.862506	0.861652	0.824132	0.800546	0.883368	0.827268	0.811401	0.755595	0.851188	0.782264	0.76429	0.68429	0.836031	0.802354	0.818541	0.837337	0.755027	0.777772	0.709438	0.805707	0.789707	0.813054	0.787704
103	0.715098	0.805211	0.774275	0.771263	0.820304	0.776192	0.797044	0.775185	0.495769	0.814524	0.69868	0.789797	0.723438	0.908916	0.709794	0.85008	0.900797	0.864421	0.676394	0.848075	0.797411	0.895956	0.81421	0.829799	0.7565	0.791662	0.573945	0.491876	0.750874	0.741049	0.796465	0.732803	0.81986	0.859486	0.597422	0.799386	0.772496	0.830887	0.750786	0.77491	0.74668	0.783711	0.854365	0.674	0.951267	0.706887	0.729875	0.723157	0.837197
104	0.819135	0.797654	0.824358	0.822622	0.889815	0.815867	0.798171	0.662486	0.718901	0.896693	0.779155	0.892506	0.777278	0.900206	0.847555	0.698764	0.861565	0.908155	0.550072	0.783197	0.816014	0.825528	0.770874	0.802865	0.770069	0.78826	0.801638	0.765447	0.822546	0.746667	0.571101	0.72386	0.598721	0.795577	0.845335	0.785305	0.734493	0.809105	0.818994	0.778096	0.78098	0.83461	0.732809	0.540573	0.87285	0.76933	0.76259	0.699348	0.754878
105	0.637716	0.748807	0.860166	0.810052	0.832411	0.816868	0.755924	0.818321	0.78518	0.817074	0.726056	0.816567	0.767521	0.824132	0.902229	0.827213	0.82294	0.891316	0.821259	0.854156	0.853791	0.79134	0.643668	0.854273	0.701218	0.789771	0.799439	0.746099	0.813697	0.626294	0.862688	0.749503	0.935398	0.789085	0.818634	0.839443	0.760705	0.667413	0.738818	0.788521	0.839797	0.739436	0.730001	0.870215	0.871513	0.545896	0.860868	0.754571	0.811634
106	0.85783	0.839639	0.86895	0.853929	0.88665	0.778283	0.867921	0.819602	0.844475	0.794428	0.86002	0.818391	0.821795	0.804311	0.822461	0.790681	0.835549	0.794264	0.756922	0.803223	0.873573	0.800534	0.810154	0.884592	0.900047	0.883931	0.815338	0.899993	0.853055	0.826894	0.74182	0.795796	0.863721	0.853651	0.888786	0.857584	0.811608	0.827261	0.849411	0.884598	0.802683	0.811798	0.866404	0.853116	0.891252	0.845062	0.887071	0.863918	0.878185
107	0.806962	0.764925	0.618517	0.417033	0.685325	0.91464	0.87172	0.800536	0.787913	0.67823	0.735842	0.742777	0.802815	0.722303	0.655922	0.772286	0.85054	0.61384	0.820526	0.768029	0.822943	0.795772	0.808386	0.769261	0.783901	0.697384	0.762816	0.77805	0.787243	0.745093	0.909265	0.862142	0.866558	0.873924	0.807684	0.701145	0.778579	0.787044	0.811327	0.691092	0.672026	0.827833	0.855165	0.860869	0.814739	0.759605	0.780405	0.809923	0.790844
108	0.886361	0.820714	0.850151	0.837672	0.785933	0.90171	0.901446	0.85412	0.780718	0.904507	0.772525	0.849429	0.724295	0.842766	0.740975	0.830351	0.88647	0.855804	0.790236	0.77303	0.794133	0.845386	0.750103	0.901523	0.78141	0.900027	0.863271	0.825188	0.801493	0.836745	0.787649	0.778731	0.859673	0.800977	0.952629	0.811102	0.795333	0.723483	0.863182	0.861838	0.864651	0.834555	0.804996	0.840683	0.91972	0.897172	0.731767	0.782138	0.704502
109	0.883192	1.00972	0.856237	0.797738	0.83593	0.942942	0.859649	0.874129	0.961236	0.909582	0.796175	0.907728	0.877377	0.860186	0.873351	0.791673	0.956714	0.87019	0.841078	0.817367	0.819884	0.885067	0.894618	0.932566	0.874099	0.930482	0.729197	0.836882	0.769679	0.897216	0.80885	0.961288	0.921061	0.830887	0.851599	0.87361	0.912421	0.837013	0.945121	0.875597	0.884608	0.950805	0.817397	0.869014	0.873312	0.889676	0.985965	0.903471	0.931865
110	0.826609	0.828055	0.86707	0.889497	0.785521	0.76808	0.748779	0.799096	0.894173	0.88994	0.759553	0.852372	0.874015	0.818668	0.837848	0.811052	0.762043	0.873997	0.812732	0.837991	0.882739	0.848927	0.886657	0.88145	0.820899	0.832615	0.858668	0.854344	0.85029	0.826399	0.888724	0.76529	0.761327	0.875654	0.84906	0.788962	0.783646	0.803205	0.850062	0.837237	0.75511	0.865663	0.831327	0.825807	0.737259	0.854263	0.817532	0.873847	0.775659
111	0.888923	0.843373	0.988875	0.958003	0.914136	0.909234	0.800379	0.960468	0.986023	0.851156	0.870335	0.843196	0.929745	0.860481	0.84032	0.917446	0.92732	0.841882	0.916687	0.819671	1.06191	0.918892	0.956623	1.00481	0.925898	0.910768	0.898387	0.982212	0.983229	0.930562	0.936517	0.810036	0.836901	0.887127	0.922074	0.875225	0.873206	0.852769	0.975945	0.891775	0.834886	0.861974	0.708626	0.92606	0.840606	0.936727	0.866991	1.01865	0.908927
112	0.81219	0.701233	0.82733	0.800155	0.817208	0.897661	0.84926	0.816698	0.82558	0.925113	0.815773	0.856984	0.859369	0.814586	0.851508	0.90255	0.895726	0.87199	0.837716	0.774027	0.897593	0.77549	0.82705	0.976686	0.833688	0.843439	0.964177	0.878946	0.914779	0.768733	0.864833	0.891663	0.898027	0.903049	0.926544	0.797735	0.800476	0.816341	0.801982	0.819219	0.79127	0.90432	0.781871	0.840709	0.829029	0.878157	0.844763	0.797932	0.790809
113	0.806816	0.815297	0.819852	0.825558	0.783913	0.921181	0.850927	0.875366	0.898541	0.848664	0.85558	0.92602	0.900553	0.8787	0.809683	0.801151	0.86062	0.866293	0.722028	0.69312	0.895024	0.706757	0.881099	0.837805	0.908935	0.749544	0.894267	0.804078	0.870166	0.838848	0.861064	0.757279	0.846894	0.834917	0.871675	0.737824	0.885234	0.799942	0.852761	0.807702	0.742944	0.889261	0.910203	0.837696	0.84084	0.839541	0.805457	0.781342	0.918938
114	0.888415	0.752599	0.85651	0.801192	0.821033	0.926078	0.806697	0.876816	0.817032	0.897175	0.852335	0.877806	0.866177	0.805316	0.73264	0.965845	0.900309	0.746475	0.858799	0.752911	0.862118	0.785846	0.950835	0.92912	0.813714	0.92995	0.887331	0.901699	0.882125	0.85209	0.828506	0.854617	0.786	0.799441	1.00313	0.83487	0.79409	0.75853	0.932236	0.876876	0.879762	0.896459	0.711581	0.857225	0.868571	0.927061	0.81007	0.873867	0.862134
115	0.864203	0.836332	0.850675	0.898378	0.851345	0.886138	0.788953	0.947472	0.91349	0.93721	0.878591	0.810904	0.87277	0.795789	0.917813	0.895779	0.769596	0.824409	0.902505	0.886139	0.960741	0.920186	0.906411	0.866111	0.897835	0.916834	0.896176	0.980897	0.881056	0.889462	0.947824	0.901169	0.812194	0.921646	0.891266	0.823857	0.853977	0.854827	0.899996	0.901682	0.875065	0.853922	0.834557	0.925578	0.801274	0.897194	1.04894	1.01055	0.846545
116	0.880721	0.828344	0.90469	0.923976	0.862271	0.879301	0.820225	0.979206	0.978378	0.955095	0.914292	0.848226	0.822009	0.832813	0.940245	0.927728	0.789526	0.883684	0.858278	0.84128	0.976617	0.928671	0.938924	0.927957	0.947126	0.977224	0.815758	0.908605	0.895586	0.919508	0.853804	0.925925	0.781368	0.793227	0.86138	0.945099	0.875159	0.869692	0.865363	0.940668	0.936722	0.894259	0.780687	0.898001	0.857603	0.899273	0.991222	1.0193	0.917636
117	0.855109	0.860908	0.863632	0.937395	0.890349	0.883608	0.727018	0.923317	0.986985	0.96274	0.837787	0.831434	0.806948	0.889097	0.897866	0.834618	0.80065	0.859536	0.829988	0.761696	0.964957	0.845202	0.874875	0.777839	0.888153	0.882914	0.857439	0.955632	0.819457	0.839485	0.995531	0.824969	0.866392	0.893879	0.817056	0.885318	0.869153	0.833996	0.890746	0.869889	0.900938	0.891582	0.867621	0.938297	0.808846	0.885277	0.853122	0.861081	0.958712
118	0.975255	0.856572	0.927942	0.893287	0.916769	1.00388	0.828755	1.05177	0.950362	0.876046	0.930588	0.870908	0.88174	0.839717	0.980976	0.96851	0.94994	0.808429	0.913512	0.917548	1.09617	0.941384	0.902499	0.9939	0.981557	0.85968	1.01062	0.981667	0.928945	0.961557	0.967756	0.932307	0.863991	0.973279	0.857174	0.925623	0.883231	0.842491	0.949022	0.914568	0.905545	0.919331	0.864297	0.98474	0.903609	0.948042	1.0087	0.974845	0.925557
119	0.865755	0.781059	0.963428	0.947208	0.982197	0.921791	0.816866	0.934389	0.890014	0.89507	0.924277	0.967121	0.832447	0.840911	0.887851	0.998889	0.836999	0.851164	0.817375	0.789951	1.11441	0.884639	0.890775	0.951124	0.968618	0.889438	0.903857	0.903654	0.891147	0.887406	0.810054	0.783207	0.784173	0.850646	0.828178	0.92414	0.848428	0.820035	0.971566	0.872966	0.864213	0.870416	0.822529	0.823079	0.830195	0.892327	0.954451	0.948597	0.873465
120	0.903133	0.948589	1.01789	0.980556	0.886477	0.905944	0.753215	1.03803	0.997425	1.00412	0.946243	0.776095	0.913884	0.861409	0.970305	0.961402	0.914699	0.929328	0.941738	0.882969	1.04722	0.933531	0.942402	1.01402	0.955644	0.998513	0.908116	1.02499	0.955915	0.934509	0.926841	0.884783	0.838852	0.914524	0.872445	1.00881	0.8772	0.864309	0.91327	0.976069	0.964094	0.812753	0.817178	1.04537	0.898959	0.923819	1.02646	1.03479	0.993087
121	0.99908	0.922192	0.947012	0.96913	0.996362	0.927207	0.73022	1.02947	1.12138	0.938341	0.879152	0.861953	0.807464	0.944518	0.996174	0.863349	0.880688	0.918234	0.952331	0.924677	1.0919	0.941535	0.812585	0.957602	0.928208	1.0447	0.919518	0.920124	0.903203	0.813621	1.00596	0.864648	0.887446	1.02041	0.822609	1.01471	0.900862	0.838483	0.928037	0.996936	1.05715	0.833457	0.801154	0.944708	0.915028	0.858093	0.89685	0.906502	0.918816
122	0.807961	0.874963	0.826344	0.821998	0.875021	0.802276	0.718968	0.803006	0.891502	0.800215	0.72839	0.696118	0.807775	0.841973	0.825737	0.789805	0.800043	0.834028	0.80736	0.869685	0.915472	0.929658	0.821524	0.863904	0.739858	0.848176	0.756227	0.828368	0.756976	0.72131	0.825212	0.834007	0.780978	0.845736	0.840419	0.783901	0.741447	0.828404	0.762192	0.791407	0.747318	0.719396	0.702481	0.832685	0.810184	0.745466	0.856431	0.917495	0.838507
123	0.719175	0.773384	0.816953	0.91667	0.897304	0.91821	0.848485	0.847594	0.790861	0.856337	0.972878	0.872088	0.889653	0.839138	0.864561	0.919952	0.855152	0.919234	0.883048	0.800565	1.0047	0.728783	0.749343	0.969043	0.906813	0.824178	0.893667	0.959028	0.924111	0.892292	0.809433	0.856551	0.857607	0.874783	0.868504	0.827746	0.841278	0.748448	0.821384	0.855549	0.86213	0.863555	0.859229	0.821058	0.823509	0.780918	0.849151	0.866583	0.915892
124	0.93201	0.795224	0.934219	0.853362	0.890505	0.78585	0.841104	0.923202	0.969862	0.865184	0.857907	0.809038	0.794656	0.806757	0.901288	0.886679	0.845149	0.849616	0.796009	0.822146	0.916972	0.884078	0.837071	0.900075	0.876546	0.81742	0.782014	0.862278	0.789766	0.894854	0.852065	0.908979	0.875011	0.785857	0.787139	0.867218	0.867581	0.848013	0.868183	0.900217	0.810769	0.817085	0.754537	0.963969	0.78343	0.906097	0.941885	0.974742	0.862226
125	0.904033	0.902135	0.920367	0.91506	0.944867	1.00169	0.826973	1.01828	1.01095	0.963892	0.928621	0.946471	0.867679	0.892406	0.968798	0.95775	0.810639	0.855256	1.02489	0.908088	1.13861	0.916603	0.994939	1.08787	0.974429	0.971424	0.87947	0.960212	0.952303	0.910325	0.951532	0.977129	0.878213	0.881271	0.902502	1.01887	0.909255	0.870519	0.92153	1.01049	0.964985	0.882759	0.887572	1.03757	0.914651	0.894064	0.901857	0.998355	0.916386
126	0.942412	0.955416	0.978272	0.931709	0.928078	0.818288	0.823413	1.04179	1.04999	0.894841	0.920216	0.795007	0.854582	0.84967	0.962138	1.02206	0.84817	0.89206	0.912384	0.853779	1.02637	0.920015	0.872314	0.900437	0.9189	0.857284	0.883931	1.00893	0.918544	0.879093	0.957579	0.931063	0.885396	0.895189	0.944993	0.952806	0.958813	0.954363	0.986014	0.956981	0.858037	0.852976	0.834	1.00055	0.925015	0.919353	0.977181	0.990342	0.944842
127	0.88733	0.938262	0.972775	0.938048	0.898522	0.789474	0.775444	0.934282	0.861054	0.808132	0.797974	0.829111	0.797328	0.860451	0.837785	0.884093	0.889288	0.816327	0.783096	0.832158	0.911826	0.905661	0.866311	0.881762	0.820624	0.849347	0.839506	0.890268	0.803014	0.822853	0.87275	0.809973	0.799354	0.848122	0.836354	0.905794	0.890904	0.791035	0.922788	0.932203	0.805247	0.748921	0.804873	0.952851	0.896267	0.912548	0.858196	0.891841	0.881063
128	0.901161	0.859624	0.983711	0.946014	0.87522	0.854826	0.796542	0.994724	1.02953	0.940584	0.954493	0.776694	0.840582	0.824422	0.871149	0.880248	0.730738	0.740805	0.980644	0.81886	1.04976	0.887584	0.917297	1.0056	0.951246	0.989394	0.892712	1.01511	0.90979	0.916073	0.935331	0.955897	0.840851	0.863716	0.936692	0.897274	0.851062	0.844629	0.910651	0.896487	0.913833	0.893628	0.708785	0.945702	0.814501	0.925353	0.975158	1.05514	0.884718
129	0.947447	0.962821	1.01432	0.973167	0.962586	0.9097	0.879737	0.959254	0.916515	0.953919	0.904302	0.964125	0.826397	0.909063	0.915687	0.892021	0.860193	0.875986	0.852706	0.865215	0.896175	0.883566	0.893494	0.977762	0.939527	1.02331	0.94194	0.902064	0.889871	0.90961	0.918234	0.900835	0.913338	0.881118	0.929817	0.985731	0.938768	0.851314	0.902228	1.02216	0.963075	0.850958	0.872564	0.945033	0.933656	0.91877	0.899351	0.95195	0.961967
130	0.920645	0.937804	0.923066	0.961496	0.94758	0.850237	0.840838	0.944522	1.01825	0.917741	0.886305	0.964906	0.949458	0.898394	0.980517	0.783012	0.773853	0.944122	0.941312	0.83937	0.872784	0.892526	0.897287	0.873328	0.87745	0.940379	0.853951	0.904945	0.819889	0.900453	0.957631	0.869901	0.896611	0.788505	0.932352	0.959624	0.878274	0.910855	0.880782	0.998006	0.90437	0.904657	0.844882	0.936004	0.87871	0.972666	0.952969	0.914202	0.872841
131	0.900004	0.910132	0.930506	0.912019	0.910914	0.932434	0.808504	0.988949	0.988575	0.973318	0.937676	0.855255	0.987415	0.805923	0.905481	0.90858	0.822903	0.885732	0.840766	0.837623	1.04528	0.934132	0.944784	0.960619	0.924127	0.985092	0.907274	0.971509	0.900025	0.928331	0.886054	0.935387	0.974343	0.972176	0.960912	1.00482	0.862762	0.859356	0.847922	1.02207	0.968946	0.824074	0.803113	1.01463	0.871089	0.891458	0.988922	1.07182	0.878018
132	0.907242	0.863275	0.885194	0.979666	0.917184	0.786462	0.799095	0.895066	0.872956	0.889613	0.843367	0.891237	0.816991	0.854416	0.925107	0.84628	0.857867	0.803158	0.872288	0.91886	0.908632	0.821695	0.906329	0.795523	0.876274	0.857414	0.837864	0.893848	0.844358	0.883893	0.886447	0.817734	0.768664	0.822919	0.858158	0.888875	0.858925	0.835004	0.856499	0.860744	0.882329	0.840842	0.885136	0.869388	0.824333	0.83404	0.827027	0.909779	0.957392
133	0.835451	0.85087	0.990456	0.956732	0.844423	0.876902	0.833761	0.947641	0.932754	0.839048	0.837878	0.829114	0.803169	0.969855	0.836927	0.9313	0.994648	0.866841	0.873418	0.825664	0.891755	0.856054	0.944316	0.875729	0.806673	0.892693	0.967318	0.994232	0.820091	0.834216	0.928633	0.866685	0.902195	0.910883	0.961717	0.875282	0.84627	0.790297	0.844603	0.876175	0.871401	0.869718	0.862074	0.872533	0.961316	0.95593	0.884749	0.975675	0.961007
134	0.777242	0.780365	1.00083	0.905871	0.827403	0.873413	0.856932	0.860256	0.855858	0.904027	0.972408	0.831467	0.821824	0.87107	0.89548	0.911536	0.822636	0.875967	0.812637	0.822035	0.896181	0.891739	0.88063	0.82676	0.927703	0.841325	0.88722	0.81328	0.941263	0.924024	0.841882	0.821046	0.744832	0.818332	0.877265	0.893712	0.789417	0.819394	0.875767	0.961957	0.845701	0.798559	0.817166	0.869951	0.879668	0.881914	0.790298	0.986689	0.945677
135	0.854111	0.847033	0.862859	0.909699	0.845508	0.753794	0.786843	0.902201	0.969536	0.798747	0.813802	0.810149	0.847685	0.850699	0.963738	0.802855	0.867274	0.806722	0.853593	0.811167	0.953317	0.864752	0.871422	0.935691	0.878614	0.973067	0.805855	0.901179	0.873504	0.794915	0.9032	0.925262	0.870622	0.830754	0.941903	0.956829	0.764551	0.803013	0.861353	0.924693	0.918236	0.795448	0.794196	0.983289	0.824802	0.811439	0.828148	0.968463	0.924588
136	0.867166	0.80908	0.948603	0.931466	0.931588	0.84935	0.812334	0.93922	0.975173	0.964817	0.894557	0.836991	0.84302	0.882982	0.897746	0.893154	0.798676	0.916957	0.975073	0.876013	1.01491	0.815812	0.87621	1.06938	0.879568	0.966312	0.898418	0.907373	0.837194	0.829151	0.908507	0.957578	0.921772	0.949986	0.86535	0.944753	0.865894	0.80586	0.810146	0.912866	0.92848	0.881324	0.790352	1.0293	0.877816	0.814349	0.98887	0.945735	0.953638
137	0.82784	0.928753	0.93168	0.905891	0.794672	0.785829	0.788808	1.02669	0.905766	0.916631	0.80931	0.750385	0.827412	0.841246	0.938581	0.865554	0.85297	0.85771	0.835238	0.83844	0.950507	0.880444	0.861889	0.90109	0.821448	0.899294	0.886364	0.900584	0.81021	0.866015	0.891938	0.848075	0.820264	0.84991	0.849635	0.978371	0.883809	0.856635	0.852679	0.954395	0.888001	0.805961	0.803948	0.921208	0.909648	0.883835	0.942612	0.892185	0.935926
138	0.914588	0.864426	0.90777	0.90295	0.960375	0.76982	0.907842	0.863232	0.948692	0.840389	0.875184	0.887419	0.856179	0.889551	0.958133	0.886682	0.818155	0.871647	0.90403	0.905919	0.944714	0.907828	0.815562	0.805173	0.880323	0.827442	0.862485	0.830982	0.890095	0.80788	0.914844	0.907378	0.886763	0.889415	0.890562	0.862284	0.817065	0.918024	0.863272	0.839602	0.796442	0.817859	0.830844	0.898939	0.927119	0.871531	0.830664	0.986577	0.967796
139	0.882904	0.823974	0.929576	0.86817	0.946051	0.793183	0.782292	1.01883	0.894749	0.907317	0.872475	0.81434	0.813344	0.817505	0.906811	0.889669	0.844763	0.82546	0.984089	0.882888	1.02244	0.854631	0.944352	0.985885	0.898009	0.948912	0.926715	0.919734	0.934994	0.920083	0.98901	0.979264	0.925778	0.897837	0.866127	0.921868	0.817421	0.884201	0.879397	0.910857	0.843832	0.896947	0.797766	0.935479	0.838499	0.911783	1.0084	0.926793	0.928536
140	0.8859	0.891027	0.926394	0.999411	0.896627	0.816473	0.741398	0.989326	0.97691	0.859663	0.844399	0.792973	0.853198	0.918168	0.935195	0.935413	0.844839	0.84483	0.986548	0.837914	0.991589	0.887505	0.883476	0.92703	0.93367	0.936352	0.906263	0.900734	0.817568	0.832611	0.894491	0.940069	0.908279	0.870896	0.852423	0.928185	0.860048	0.794712	0.889947	0.963489	0.83523	0.840697	0.711856	0.980672	0.901805	0.861446	1.02537	0.959672	0.912415
141	0.894442	0.769738	0.906255	0.837046	0.929398	0.798196	0.705768	0.865273	0.966956	0.857981	0.801182	0.821228	0.807258	0.812926	0.905159	0.802679	0.746949	0.806352	0.863905	0.852704	1.02224	0.883621	0.964479	0.922949	0.806185	0.912124	0.849466	0.988336	0.824372	0.828323	0.902521	0.86585	0.824994	0.821658	0.882673	0.9093	0.856911	0.77829	0.927639	0.88953	0.844348	0.812389	0.722	0.943383	0.793088	0.87336	0.919538	1.06436	0.969557
142	0.912191	0.86618	0.833838	0.841212	0.873318	0.898115	0.740735	0.873821	0.987876	0.896197	0.854892	0.799725	0.81406	0.73731	0.916259	0.866933	0.722488	0.779983	0.873472	0.712145	0.900057	0.877804	0.929879	0.901265	0.774907	0.905338	0.889056	0.933798	0.861823	0.792966	0.92342	0.81939	0.791025	0.812312	0.921977	0.911271	0.902052	0.767802	0.810761	0.920126	0.925234	0.850389	0.696605	0.975484	0.725494	0.829138	0.925017	0.90529	0.900462
143	0.8704	0.825325	0.932276	0.879014	0.726437	0.767402	0.795347	0.82883	0.862071	0.841263	0.807348	0.73829	0.886821	0.914216	0.8996	0.788116	0.776748	0.773066	0.750746	0.789902	0.921271	0.862618	0.785452	0.946113	0.825815	0.839552	0.872524	0.877438	0.78343	0.732912	0.80582	0.712386	0.782655	0.90489	0.926806	0.875731	0.857434	0.784168	0.856834	0.910995	0.79753	0.75545	0.758331	0.843459	0.85871	0.856769	0.870854	0.838424	0.845543
144	0.846282	0.906019	0.916781	0.967698	0.978341	0.899691	0.79274	0.974582	1.02349	0.835274	0.954916	0.875733	0.911072	0.831703	1.01272	0.815753	0.854304	0.950999	0.859956	0.846768	0.972871	0.81714	0.932751	0.884253	0.936149	0.790176	0.887973	0.970988	0.855868	0.914299	0.896617	0.840144	0.900107	0.824671	0.915267	0.870266	0.858679	0.778652	0.839297	0.872164	0.896909	0.958399	0.913	0.997823	0.770655	0.929915	0.966502	0.933573	0.987399
145	0.908934	0.956091	0.925677	0.990474	0.968477	0.828663	0.874658	0.936905	1.02701	0.962081	0.923386	0.864071	0.967395	0.849074	1.00578	0.972283	0.859085	0.930236	0.956307	0.908312	1.03884	0.852614	1.00529	0.947584	0.866163	0.954032	0.96766	0.976746	0.992872	0.907946	0.890449	0.888407	0.901881	0.935992	0.922435	0.918821	0.874095	0.918902	0.877412	0.978995	0.919042	0.846164	0.843689	0.979247	0.913974	0.928747	0.884316	1.03454	1.0411
146	0.986425	0.991508	0.992449	1.0694	0.995833	0.88582	0.939865	1.02767	0.993755	1.09406	0.952593	0.950807	0.964106	1.00373	1.03634	0.947746	0.950794	0.949176	0.969236	0.93032	0.951535	0.981294	0.927953	0.922193	1.0419	1.11839	0.912817	0.951412	0.86107	0.999184	0.958122	0.994828	0.971308	0.910841	0.915902	1.04437	0.969829	0.952548	1.013	1.03842	1.06435	1.00565	0.888249	0.930406	0.959339	0.940459	0.891111	1.01201	1.01815
147	0.855266	0.862136	0.71754	0.758245	0.887989	0.807192	0.709363	0.950174	0.955376	0.862872	0.790567	0.788581	0.689769	0.874222	0.967521	0.814545	0.786672	0.753593	0.886757	0.821938	0.890304	0.741258	0.879278	0.916285	0.825429	0.901381	0.828196	0.814443	0.830842	0.810208	0.839056	0.807206	0.877887	0.763539	0.897573	0.910862	0.806324	0.820454	0.923965	0.925164	0.901331	0.799099	0.745775	0.947281	0.873346	0.748997	0.923333	0.756465	0.846998
148	0.816719	0.749946	0.886414	0.892375	0.884816	0.832088	0.824028	0.96262	0.971618	0.835964	0.892626	0.853775	0.801293	0.808711	0.859681	0.865631	0.794685	0.879082	0.948829	0.852084	0.895731	0.873919	0.87483	0.840184	0.866525	0.904166	0.942342	0.952944	0.848092	0.855213	1.02289	0.818831	0.864676	0.848805	0.912559	0.803277	0.797915	0.850137	0.862783	0.799639	0.82446	0.890543	0.810682	0.951388	0.831991	0.973524	0.916676	0.972939	1.01645
149	0.770479	0.809591	0.772198	0.809187	0.799946	0.780208	0.757505	0.756409	0.906121	0.821934	0.71576	0.816777	0.814892	0.830103	0.887519	0.777842	0.866406	0.812953	0.678262	0.877981	0.818966	0.842035	0.856413	0.86753	0.819463	0.815527	0.724022	0.804814	0.807765	0.819834	0.791814	0.729962	0.766014	0.84527	0.779277	0.820158	0.828124	0.802178	0.80632	0.801744	0.792276	0.825265	0.805559	0.742585	0.817406	0.770025	0.897048	0.853042	0.755698
150	0.895996	0.794092	0.972747	0.846409	0.904629	0.904505	0.816235	0.969918	0.990973	0.900979	0.954872	0.848723	0.781439	0.860382	0.990004	0.863295	0.800696	0.842704	0.970295	0.885899	1.09286	0.878164	0.844475	1.00643	0.957383	0.844164	0.916837	0.942508	0.920617	0.829268	0.882932	0.901141	0.867301	0.931761	0.819425	0.861785	0.827221	0.813247	0.913057	0.870164	0.850796	0.908565	0.708372	0.962108	0.777962	0.882712	1.03441	0.972445	0.849943
151	0.848631	0.828983	0.885447	0.934424	0.98741	0.836206	0.74661	1.02398	1.00693	0.860783	0.83258	0.823858	0.908218	0.854742	0.940662	0.843537	0.833534	0.816909	0.944241	0.842346	1.11944	0.892534	0.928623	0.977276	0.931435	0.931639	0.935364	1.01771	0.965251	0.937418	0.928514	0.907663	0.792139	0.890829	0.927324	0.884426	0.771538	0.814452	0.917839	0.879627	0.876604	0.925566	0.749281	0.915241	0.744402	0.980595	1.02116	1.04678	1.02503
152	0.935768	0.804239	0.994967	0.935355	0.968222	0.869622	0.814651	1.01578	0.858755	0.871116	0.888521	0.887951	0.86008	0.856762	0.892544	0.897913	0.813897	0.80972	0.912974	0.839215	1.00698	0.883342	0.882358	0.975429	0.934921	0.936114	0.966795	0.941741	0.874704	0.944342	0.875379	0.938184	0.850715	0.857068	0.925796	0.87197	0.77323	0.885547	0.907144	0.939052	0.897051	0.887698	0.840659	0.9263	0.877474	0.974889	0.934445	0.925446	0.878778
153	0.870836	0.815026	0.908161	0.925836	0.808871	0.890023	0.731221	0.978646	0.965847	0.942819	0.800149	0.796047	0.940055	0.846127	0.961737	0.838685	0.835957	0.804467	0.824499	0.873916	0.950899	0.924864	0.883634	0.980508	0.768594	0.976541	0.947891	0.885272	0.954089	0.841591	1.01901	0.898488	0.804774	0.965574	1.00984	0.916314	0.853016	0.729343	0.771009	0.994678	0.911376	0.869324	0.702901	0.959169	0.916531	0.838439	0.907355	0.98221	0.931246
154	0.962376	0.885034	0.808497	0.84482	0.897997	0.814279	0.90421	0.733634	0.964517	0.844605	0.835433	0.846657	0.755732	0.87525	0.821611	0.837974	0.801384	0.83417	0.825486	0.842361	0.92033	0.820595	0.959889	0.868393	0.917435	0.868928	0.883868	0.911171	0.88628	0.830516	0.798828	0.875665	0.769049	0.88057	0.863116	0.839928	0.818557	0.916021	0.830607	0.872091	0.76092	0.822531	0.88593	0.800626	0.794528	0.940689	0.853984	0.829122	0.820254
155	0.898779	0.880029	0.902564	0.998371	0.909179	0.848261	0.876081	1.00488	1.06796	0.930819	0.944363	0.837057	0.843116	0.880429	0.994972	0.952684	0.809834	0.941997	0.95869	0.939479	1.02787	0.889095	0.942851	1.03874	0.989985	1.00924	0.913219	0.957115	1.00086	0.931755	0.889678	1.03555	0.894976	0.963606	0.906732	1.00076	0.925681	0.857675	0.879578	1.01177	0.936792	0.933376	0.769641	0.973891	0.897175	0.888911	0.949296	1.00073	0.918536
156	0.879993	0.791489	0.89087	0.897418	0.886519	0.905872	0.838769	0.899901	0.959858	0.965184	0.885957	0.804966	0.867256	0.870898	0.948077	0.838442	0.856936	0.894113	0.866915	0.879848	0.991846	0.908908	0.917058	0.95514	0.864028	0.973322	0.865448	0.937279	0.883622	0.823358	0.86769	0.840893	0.750133	0.867415	0.90279	0.963032	0.784851	0.858871	0.809482	0.931728	0.893828	0.824716	0.817875	0.875089	0.86553	0.818772	1.02017	0.911765	0.924068
157	0.820138	0.871698	0.962159	0.991993	0.861723	0.855449	0.858427	0.98694	0.881799	0.997536	0.855148	0.878587	0.880364	0.865389	0.910818	0.878805	0.803233	0.929818	0.890213	0.860447	0.914438	0.949117	0.827334	0.845053	0.834696	0.971997	0.934212	0.931702	0.851331	0.76321	1.00679	0.887238	0.88459	0.928736	0.927958	0.961562	0.909384	0.87696	0.961341	0.935412	0.922732	0.930223	0.771992	0.894946	0.882401	0.858615	0.921144	0.853829	0.877129
158	0.92999	0.896794	0.964664	0.932367	0.924243	0.86492	0.86668	0.931212	1.0346	0.848914	0.859044	0.87049	0.79667	0.848322	0.944551	0.887113	0.901466	0.868083	0.935255	0.80722	0.970711	0.873186	0.887117	0.906124	0.876028	0.824177	0.956639	0.99198	0.865289	0.91167	0.913601	0.865394	0.85936	0.853311	0.857547	0.829487	0.849771	0.845172	0.871411	0.837688	0.797332	0.910977	0.808292	0.945925	0.779552	0.912152	0.951671	0.895132	0.845393
159	0.915047	0.898197	1.00146	0.984452	0.901759	0.805533	0.808212	0.980447	1.02252	0.881005	0.920703	0.865678	0.824605	0.914397	1.00543	0.823483	0.797914	0.88903	0.998969	0.889799	0.962433	0.955093	0.913068	0.886161	0.919335	0.9322	0.85056	0.965839	0.834607	0.882487	0.945396	0.884522	0.83285	0.877031	0.897003	0.906867	0.823177	0.889009	0.974194	0.868782	0.824401	0.871213	0.753185	0.936954	0.823253	0.966654	0.892339	0.985242	0.993922
160	0.857433	0.818498	0.792379	0.871853	0.931821	0.685438	0.800753	0.76753	0.774126	0.737321	0.758111	0.776137	0.702728	0.827941	0.792	0.893163	0.763269	0.927976	0.763358	0.794034	0.867967	0.771907	0.833647	0.840992	0.738379	0.770437	0.853971	0.869577	0.747947	0.797611	0.900201	0.686327	0.766345	0.773768	0.85433	0.721635	0.747593	0.799533	0.817281	0.752079	0.678216	0.683471	0.775029	0.794957	0.802124	0.91919	0.807943	0.826623	0.843324
161	0.820977	0.885346	0.94067	0.900995	0.86683	0.807504	0.743251	0.933505	0.954242	0.921432	0.859807	0.82351	0.941242	0.896495	0.943187	0.822267	0.83501	0.781339	0.919092	0.911836	1.0251	0.906046	0.973249	0.904261	0.929318	0.945696	0.893187	0.963326	0.910395	0.869155	0.895406	0.892031	0.798478	0.934875	0.833805	0.930383	0.775453	0.834802	0.899787	0.968013	0.889056	0.881712	0.768129	0.932215	0.884964	0.849305	0.905269	0.967388	0.878755
162	0.962781	0.932919	1.01484	0.911978	0.941588	0.83396	0.844898	0.874053	1.00766	0.907165	0.842555	0.986545	0.880857	0.905707	1.02009	0.860385	0.823141	0.972438	1.03966	0.908611	0.939242	0.977039	0.838034	0.80495	0.915491	0.916454	0.95855	0.911476	0.861988	0.848571	1.01824	1.04093	0.92719	0.932852	0.910438	0.861559	0.784263	1.00012	0.992458	0.918235	0.831144	0.940617	0.817799	1.01108	0.831336	0.978648	0.915865	0.950552	0.97124
163	0.943022	0.807168	0.911911	0.927788	0.938158	0.908269	0.730436	0.980246	0.989878	0.972292	0.875973	0.89752	0.835737	0.790279	0.927333	0.952948	0.751027	0.840896	0.892812	0.762801	1.03783	0.881247	0.961638	0.909966	0.904394	0.968401	0.881441	0.942792	0.86903	0.889504	0.969311	0.906236	0.810846	0.874504	0.85545	0.915014	0.825967	0.837412	0.928303	0.931364	0.984046	0.978017	0.837227	0.948005	0.813573	0.942071	0.960034	0.982865	0.99583
164	0.803003	0.889882	0.913674	0.928473	0.884075	0.855616	0.758976	0.967097	0.955631	0.862381	0.89345	0.785343	0.91913	0.738669	0.858614	0.823439	0.828537	0.842378	0.877366	0.806819	1.02343	0.908659	0.887257	0.9487	0.942529	0.911319	0.903824	0.992544	0.855344	0.834581	0.951331	0.896605	0.827258	0.879063	0.907779	0.900512	0.817361	0.754734	0.880359	0.913133	0.83546	0.832141	0.749627	0.933457	0.850129	0.8033	0.957655	1.03288	0.999959
165	0.866252	0.730584	0.944596	0.893527	0.834731	0.781467	0.74565	0.95302	0.978154	0.827103	0.858905	0.778866	0.869154	0.82034	0.871351	0.756525	0.743372	0.844022	0.927703	0.846588	0.968151	0.846737	0.821179	0.971003	0.869347	0.88086	0.819035	0.899463	0.954652	0.852837	0.888465	0.861546	0.864684	0.946186	0.93692	0.788749	0.69153	0.7061	0.874884	0.792739	0.763065	0.853865	0.665804	0.902909	0.778272	0.866569	0.94085	1.00738	0.883303
166	0.848254	0.847806	0.823344	0.950967	0.965654	0.887309	0.80729	0.914046	1.02106	0.866711	0.841103	0.953346	0.913755	0.781877	0.953892	0.942015	0.763276	0.815641	0.871979	0.811526	0.9608	0.887284	0.960458	0.741871	0.869868	0.876682	0.905312	1.03138	0.900567	0.827863	1.04152	0.883431	0.859133	0.915805	0.943968	0.825029	0.772485	0.864805	0.810682	0.79626	0.849468	0.929493	0.859845	0.935779	0.781861	0.924397	0.923251	0.95349	0.876961
167	0.869774	0.795196	0.891145	0.841826	0.800277	0.809033	0.816326	0.891241	0.920599	0.78646	0.941009	0.725658	0.834489	0.839135	0.91515	0.808899	0.732588	0.781382	0.864567	0.839073	1.00065	0.80575	0.798483	0.902221	0.849569	0.811571	0.983178	0.912192	0.933271	0.839565	0.838677	0.803314	0.799472	0.936019	0.920933	0.801041	0.774348	0.822471	0.841119	0.922757	0.746579	0.789162	0.738874	0.930732	0.813033	0.854502	0.926499	0.827983	0.875936
168	0.884057	0.829284	0.865182	0.841942	0.88599	0.802386	0.820728	0.816296	0.980402	0.980582	0.86573	0.848486	0.87593	0.840588	0.98825	0.826278	0.845822	0.872514	0.870109	0.876454	0.909851	0.87691	0.816806	0.83292	0.842406	0.880568	0.879869	0.95729	0.890826	0.835297	0.905382	0.831019	0.882883	0.85368	0.871577	0.913718	0.860617	0.820287	0.898502	0.931944	0.840424	0.888505	0.856738	0.846989	0.809919	0.846453	0.805464	0.929676	0.922304
169	0.948902	0.803037	0.891641	0.938638	0.896789	0.863921	0.782427	0.877788	0.876953	0.999107	0.908044	0.804895	0.788338	0.916687	0.833959	0.990683	0.835813	0.84823	0.828893	0.874775	1.05029	0.910902	0.788543	0.940246	0.950197	0.973717	0.858844	0.871992	0.864378	0.919827	0.872638	0.906115	0.819284	0.893864	0.859588	0.879003	0.807739	0.864271	0.800969	0.873317	0.894275	0.805348	0.796401	0.806943	0.846223	0.886461	0.94889	0.852882	0.827922
170	0.796854	0.846466	0.860269	0.951271	0.89288	0.886432	0.768204	1.022	0.941111	0.919469	0.883869	0.762777	0.906547	0.874632	0.938437	0.932233	0.902961	0.899371	0.916244	0.834211	1.04872	0.861091	0.875665	0.917083	0.841529	0.862508	0.867748	0.949448	0.929867	0.828425	0.917065	0.837054	0.785308	0.875512	0.866505	0.871675	0.806559	0.804438	0.860222	0.843263	0.842791	0.827424	0.814335	0.946068	0.891219	0.880156	0.977452	0.954896	0.892887
171	1.00494	0.946824	0.921429	0.918512	1.00956	0.91014	0.821304	0.971157	1.06768	0.964073	0.870455	0.958944	0.923987	0.861196	0.935207	0.861963	0.911504	0.912082	0.961087	0.884448	1.02648	0.941986	1.012	1.01286	0.941215	0.976215	0.914887	0.985938	0.84659	0.925628	0.98221	0.994577	0.985048	0.863266	0.874778	0.949411	0.861869	0.935069	0.985252	0.963919	0.906744	0.941824	0.877683	1.02225	0.903724	0.945158	0.943893	1.03986	0.955875
172	0.869109	0.782263	0.887062	0.957464	0.887696	0.785365	0.717738	0.853	0.816317	0.885186	0.845755	0.826247	0.775135	0.769	0.85626	0.851756	0.691636	0.820305	0.788569	0.756958	0.943853	0.908254	0.810775	0.947569	0.818148	0.87236	0.936529	0.888356	0.844114	0.852323	0.859635	0.814681	0.757446	0.859822	0.879462	0.791281	0.771917	0.788139	0.811302	0.837071	0.82015	0.854822	0.77403	0.835237	0.736018	0.836033	0.937044	0.871849	0.753379
173	0.871094	0.919677	0.904803	0.919245	0.939315	0.866742	0.835485	0.93377	0.932276	0.860594	0.829796	0.854965	0.920296	0.920324	0.975474	0.842126	0.906587	0.885332	0.905069	0.924233	0.919674	0.968477	0.924723	0.831432	0.777902	0.903675	0.89968	0.949235	0.894648	0.800754	0.916276	0.81593	0.870338	0.935672	0.91289	0.8832	0.825429	0.924599	0.904179	0.91679	0.875709	0.867774	0.782552	0.930429	0.860313	0.953217	0.887099	1.00704	0.929414
174	1.01152	0.888266	0.950967	0.915949	0.971502	0.993584	0.988787	0.923525	1.01944	0.973419	0.974793	0.915293	0.940743	0.903931	0.945896	0.856822	0.807275	0.888166	0.959447	0.94455	1.11431	0.971022	0.89341	0.933967	0.939397	1.01461	1.0915	1.04511	1.08274	0.955924	0.953034	0.896786	0.836368	1.01366	1.03845	0.96494	0.919117	0.939806	0.891343	0.927603	0.929168	0.922018	0.881463	0.938451	0.882964	1.01862	0.934433	1.01737	1.03508
175	0.911167	0.885688	1.00541	0.945668	0.844235	0.929315	0.869401	1.03226	0.893849	0.852105	0.973978	0.856015	1.01115	0.855953	0.925811	0.941786	0.881049	0.81156	0.952535	0.831094	0.944524	0.945998	0.86178	0.922809	0.953882	0.789951	0.905863	0.938145	0.917475	0.942844	0.993685	0.976748	0.902415	0.952233	0.930137	0.845323	0.884414	0.921015	0.925311	0.892183	0.821738	0.933319	0.912326	1.02094	0.860772	1.00661	0.991869	0.995144	0.930601
176	0.901987	0.848403	0.860676	0.898496	0.861523	0.769987	0.738586	0.899218	0.968087	0.895381	0.819082	0.796336	0.80912	0.812586	1.01652	0.765639	0.757318	0.906511	0.950035	0.890884	0.936208	0.853885	0.844815	0.852543	0.876772	0.899101	0.778992	0.837655	0.859244	0.816829	0.880667	0.838697	0.916439	0.910143	0.873509	0.907153	0.822918	0.796778	0.853251	0.904665	0.861677	0.793899	0.796142	1.01058	0.799126	0.799028	0.902988	0.888419	0.927436
177	0.829538	0.839398	1.03411	0.980941	0.972387	0.967271	0.943428	1.0442	0.958258	0.880234	0.947078	0.91264	0.829992	0.874939	1.02973	0.902592	0.879509	0.930528	0.983098	0.95724	1.03841	0.980264	0.939723	1.00273	0.937134	0.906417	0.95973	0.966836	0.906506	0.892682	0.901484	0.93849	0.854109	0.881054	0.876207	0.926532	0.782111	0.934586	0.924561	0.8668	0.841201	0.879285	0.887183	0.917693	0.914371	0.928536	0.984228	1.0724	0.956901
178	0.885356	0.878571	0.973332	0.954017	0.992687	0.885205	0.923609	0.931575	1.03406	0.946429	0.968529	0.927173	0.891976	0.842838	1.04838	0.850961	0.881681	0.910159	0.9651	0.979568	1.07101	0.937017	0.911982	0.810629	0.919902	0.945526	1.00211	1.02218	0.971446	0.957099	0.972641	0.968542	0.895109	0.956596	1.05094	0.951762	0.822188	0.868376	0.848375	0.89045	0.928513	0.873977	0.928974	1.01196	0.86209	0.961993	0.938009	0.972731	1.0049
179	0.859851	0.930447	0.874414	0.907564	0.940341	0.912935	0.868301	1.03036	0.958704	0.859865	0.963871	0.763649	0.864863	0.791016	0.943909	0.964782	0.850323	0.83876	0.954168	0.953085	0.994612	0.978944	0.900161	0.912075	0.893518	0.91527	0.853456	1.00417	0.894629	0.80216	1.0403	0.875878	0.830909	0.98661	0.916539	0.826711	0.812489	0.92378	0.801179	0.819225	0.869979	0.795408	0.895151	0.944783	0.888925	0.872799	1.00364	0.994255	0.908305
180	0.953708	0.966244	1.05251	1.02537	0.983029	0.92773	0.884347	0.981406	0.993478	0.947173	1.0075	0.92547	0.873546	0.931509	1.00893	0.95959	0.845512	0.968382	1.02552	0.957728	0.956124	0.94955	0.834632	0.82762	0.986408	0.943694	0.922586	0.896135	0.917587	0.927024	1.00867	0.898761	0.86966	0.969593	0.89896	0.891291	0.842715	0.913757	0.919945	0.899459	0.971937	0.902083	0.97988	0.955859	0.939177	0.951007	0.91888	0.953056	0.995595
181	0.908351	0.827161	0.869175	0.975374	0.875722	0.940241	0.847837	0.987706	0.956547	0.95649	0.907517	0.852547	0.886418	0.816781	0.951443	0.915593	0.836947	0.853541	0.956113	0.823238	0.992627	0.965441	0.884404	0.94249	0.889485	0.96156	0.926273	0.969902	0.86449	0.79001	0.985073	0.888017	0.883484	0.934966	0.92558	0.911155	0.76595	0.869224	0.798641	0.886247	0.887853	0.935863	0.859077	1.02774	0.975411	0.933888	0.968943	0.923591	0.926833
182	0.878707	0.805645	0.955058	0.85916	0.939567	0.863847	0.762602	0.912369	0.932123	0.874276	0.841327	0.871142	0.868742	0.821414	0.881605	0.863317	0.775433	0.731087	0.838219	0.805556	1.00095	0.910848	0.961089	0.908752	0.89616	0.891611	0.891607	0.918174	0.865602	0.866437	0.897898	0.87158	0.764016	0.806238	0.779452	0.907549	0.778365	0.854132	0.83059	0.860548	0.854094	0.875548	0.815488	0.809716	0.838065	0.954057	0.921377	1.00602	0.913766
183	0.856228	0.83274	0.904195	0.924745	0.891591	0.886089	0.7722	0.926186	0.889402	0.818841	0.955322	0.813908	0.844835	0.786697	0.951958	0.887784	0.796828	0.865888	0.907904	0.854915	0.914832	0.854213	0.87642	0.819622	0.872042	0.844637	0.916643	0.975561	0.861366	0.792962	0.869539	0.857823	0.800649	0.789962	0.932831	0.874056	0.832149	0.767856	0.911203	0.907874	0.886024	0.815502	0.822477	0.963403	0.784038	0.831102	0.897432	0.904113	0.925133
184	0.909439	0.831038	0.934642	0.940794	0.911764	0.953361	0.859932	1.02954	0.914231	0.915254	0.909746	0.867153	0.840328	0.854413	0.878735	0.925981	0.789584	0.883507	1.00539	0.826841	0.961306	0.977363	0.845185	0.882873	0.870662	0.92746	0.931703	0.92668	0.809487	0.897992	0.970919	1.00473	0.899189	0.824453	0.896787	0.929453	0.912423	0.824663	0.864446	0.948792	0.906916	0.902908	0.79711	0.938948	0.894661	0.895908	0.899008	1.01153	0.941331
185	0.86134	0.860822	0.94501	0.892534	0.854017	0.805897	0.849556	0.925075	0.950969	0.900852	0.945879	0.779355	0.879551	0.791843	0.872864	0.92437	0.714198	0.842018	0.948261	0.858611	0.902517	0.900618	0.899785	0.975172	0.936904	0.837788	0.898841	0.969668	0.898999	0.895991	0.961598	0.891935	0.868869	0.82241	0.89836	0.833692	0.837817	0.878903	0.863181	0.90972	0.833985	0.841478	0.83672	0.953188	0.778448	0.957553	1.01882	1.02657	0.931948
186	0.960664	0.950051	1.02634	1.0001	0.91533	0.902812	0.878563	1.04313	0.998279	0.950893	0.963414	0.834144	0.879924	0.983645	0.98054	0.938389	0.80482	0.880938	0.96758	0.912468	1.03388	0.964229	0.912721	0.977986	0.990223	0.985757	0.949199	1.02828	0.918454	0.943942	0.97597	0.956599	0.899846	0.99275	0.882346	1.02561	0.929964	0.935282	0.90631	1.00515	0.921357	0.913034	0.839269	0.920975	0.932837	0.952653	1.00473	1.06535	0.896292
187	1.00327	0.985997	1.07544	0.954492	1.00118	1.05939	0.955164	1.07479	1.04738	1.02663	0.992091	1.02641	1.04334	0.944835	1.12249	0.950756	0.885534	0.93219	1.0273	1.04617	1.05972	1.11421	0.924806	0.975668	1.00311	1.01145	1.00773	0.910172	1.0135	1.01599	1.09629	1.05623	1.02027	1.03217	0.932589	1.09759	0.955557	0.966773	0.980473	1.04109	0.952725	0.969824	0.98398	1.128	0.934884	0.916234	0.983358	1.03997	1.00829
188	0.883129	0.963966	0.983076	0.896862	0.902261	0.882918	0.799548	1.03498	1.05499	0.876112	0.850569	0.883516	0.88094	0.865146	0.981473	0.877524	0.868158	0.829799	0.910482	0.977432	1.00761	0.943682	0.916896	0.94535	0.911598	0.946867	0.91641	0.905867	0.910701	0.915096	0.977729	0.982164	0.846569	0.894727	0.927253	0.913924	0.836466	0.856125	0.980146	0.900241	0.879112	0.937481	0.868262	0.977659	0.906731	0.912024	1.01072	0.98183	0.979402
189	0.857591	0.827987	0.895542	0.918357	0.918896	0.770752	0.825533	0.924904	0.982387	0.873916	0.848405	0.761502	0.840656	0.815061	0.910854	0.874547	0.75245	0.821738	0.919845	0.882326	1.10189	0.946488	0.842375	0.977115	0.923255	0.952792	0.858761	0.882343	0.927457	0.818981	0.949736	0.863962	0.858034	0.926139	0.853533	0.983391	0.800268	0.786194	0.888541	0.97113	0.885217	0.821035	0.758104	1.01164	0.915005	0.816029	0.949688	0.980124	0.873328
190	0.844117	0.744164	1.01166	0.90715	0.95488	0.836726	0.774026	0.964363	0.959051	0.991206	0.891184	0.898691	0.8122	0.762414	1.01498	0.805744	0.790252	0.784153	0.883785	0.823281	1.00659	0.875108	1.01816	0.967219	0.911408	0.965332	0.961481	0.924246	0.91648	0.874315	0.932635	0.867592	0.867906	0.871661	0.854156	0.951747	0.845155	0.81302	0.849587	0.931638	0.864493	0.826554	0.752174	0.960233	0.861483	0.856436	1.01613	1.00221	0.931591
191	1.02011	0.872626	0.883096	0.938491	0.97346	0.800207	0.899956	0.917127	1.10162	0.906825	0.912262	0.900744	0.831241	0.958642	0.994139	0.854927	0.824863	0.827551	0.842832	0.911486	0.953166	0.842058	0.94186	0.918529	0.979849	0.842369	0.989969	1.00835	0.937625	0.976091	0.85007	0.875865	0.816556	0.812825	0.923509	0.928414	0.879548	0.937353	0.935487	0.911136	0.862911	0.89908	0.829406	0.855669	0.824483	0.962958	0.909974	0.894864	0.870325
192	0.879521	0.828241	0.918441	0.878975	0.893923	0.748466	0.800882	0.957121	0.985879	0.786261	0.902638	0.85664	0.795526	0.824485	0.948818	0.780785	0.710543	0.81057	0.851724	0.894193	0.975238	0.906185	0.919079	0.889792	0.916423	0.927478	0.841169	0.987288	0.864106	0.834122	0.957184	0.905218	0.887919	0.908075	0.898199	0.87825	0.77355	0.700733	0.870933	0.899353	0.848603	0.834123	0.77735	0.95452	0.816899	0.816519	0.969827	0.992183	0.911639
193	0.905616	0.856628	0.904995	0.892	0.839041	0.915508	0.797534	0.902019	0.908307	0.933559	0.845775	0.891558	0.905903	0.882347	0.958533	0.854689	0.826727	0.927686	0.96637	0.895657	0.81762	0.890961	0.922478	0.916039	0.855783	0.911062	0.910221	0.777247	0.823671	0.843533	0.904229	0.878524	0.949238	0.846384	0.85568	0.947154	0.800033	0.83919	0.851824	0.977709	0.909186	0.894664	0.843621	1.00626	0.864147	0.862005	0.874108	0.868063	0.973462
194	0.901715	0.795965	0.944228	0.986064	0.831129	0.864979	0.751139	0.948018	0.83031	0.909645	0.88878	0.785899	0.952327	0.866389	0.951696	0.840046	0.706922	0.844584	0.874774	0.822285	0.960761	0.868954	0.878683	0.961406	0.873125	0.97508	0.838439	0.87309	0.85976	0.84562	0.968244	0.895048	0.929597	0.852541	0.875044	0.888151	0.763699	0.713848	0.906024	0.919351	0.950205	0.861828	0.837027	0.991232	0.831344	0.84228	0.94258	0.807053	0.91835
195	0.939092	0.942135	0.838122	0.854777	0.987763	0.778897	0.766374	0.972541	1.11416	0.836976	0.841408	0.841514	0.895517	0.933865	0.888191	0.914736	0.863018	0.79911	0.936438	0.840589	1.00567	0.848133	0.941428	0.942118	0.881382	0.881009	0.965963	0.94883	0.971501	0.901322	0.977265	0.890008	0.805491	0.867613	0.937849	0.870344	0.880976	0.843397	0.918402	0.913515	0.901923	0.884373	0.821312	0.95969	0.780928	0.896585	0.904646	0.938781	0.959834
196	0.869833	0.893707	0.820514	0.85076	0.808491	0.897861	0.762594	0.984691	0.9035	0.837098	0.831814	0.806332	0.933143	0.760509	0.889481	0.896113	0.819702	0.7802	0.921142	0.761572	0.877995	0.841774	0.869608	0.879754	0.794374	0.889846	0.842136	0.963219	0.850149	0.708258	0.905275	0.812354	0.883396	0.809037	0.860158	0.951106	0.819411	0.742991	0.795969	1.02471	0.929144	0.84803	0.805207	0.976646	0.822522	0.828601	0.87166	0.876319	0.917755
197	0.874574	0.85742	0.782112	0.841952	0.846393	0.800855	0.702706	0.782947	0.79239	0.781239	0.823413	0.768944	0.784145	0.740526	0.829001	0.845885	0.747263	0.911511	0.703125	0.791817	0.815249	0.766121	0.893803	0.886098	0.804264	0.852932	0.685698	0.837203	0.788571	0.748601	0.758284	0.76716	0.739166	0.662303	0.846054	0.7653	0.741467	0.663612	0.797924	0.781975	0.8366	0.873426	0.809246	0.81304	0.798556	0.841909	0.875909	0.821812	0.814128
198	0.847237	0.817345	0.838385	0.926313	0.893754	0.805329	0.728852	0.856902	0.850693	0.793621	0.740444	0.805724	0.792787	0.809655	0.880462	0.853109	0.769468	0.807972	0.672392	0.803302	0.922897	0.8558	0.843144	0.887443	0.724241	0.78819	0.757593	0.84812	0.829923	0.788035	0.810008	0.751729	0.687521	0.874226	0.748286	0.848238	0.722128	0.772771	0.853973	0.874102	0.81393	0.75171	0.690198	0.732013	0.782048	0.830833	0.832883	0.918226	0.731632
199	0.814474	0.730376	0.921703	0.838353	0.834776	0.827321	0.72	0.870749	0.865308	0.817891	0.70957	0.779938	0.717811	0.837876	0.862023	0.855422	0.7725	0.783363	0.831823	0.838789	0.849864	0.795324	0.839829	0.873731	0.787971	0.861076	0.76436	0.841899	0.770557	0.785306	0.907069	0.81786	0.796753	0.813204	0.768063	0.882635	0.845261	0.745683	0.875937	0.824988	0.813227	0.874249	0.754003	0.865533	0.871216	0.798673	0.982371	0.868182	0.839908
200	0.850245	0.893603	0.858867	0.85818	0.906387	0.882312	0.818561	0.929231	0.992965	0.973962	0.917887	0.802513	0.881008	0.866324	0.993089	0.898172	0.841155	0.957753	1.04937	0.843808	0.983642	0.919746	0.83555	0.945479	0.988853	1.08896	0.870079	0.898372	0.957964	0.898257	0.898801	0.910159	0.952153	0.904442	0.865478	1.0171	0.938862	0.930828	0.855939	1.03863	0.934773	0.826074	0.798129	0.948428	0.8386	0.851309	0.944012	0.945575	0.96502
201	0.920888	0.878048	0.940552	0.94081	0.942867	0.842216	0.80384	1.03177	0.99674	0.902028	0.919004	0.853317	0.83807	0.774295	0.941964	0.843823	0.758224	0.883114	0.938133	0.830044	1.04024	0.880752	0.895623	0.902106	0.858013	0.96483	0.929755	0.983829	0.911942	0.908369	0.903992	0.968141	0.8898	1.0164	0.950471	0.977516	0.881628	0.780783	0.80787	1.01333	0.88031	0.854178	0.839786	0.94438	0.92451	0.881238	0.947962	1.01254	0.8956
202	0.855653	0.828757	0.830825	0.888058	0.8745	0.81507	0.751544	0.885437	0.942222	0.764695	0.836754	0.842062	0.825814	0.831277	0.947914	0.847018	0.711367	0.802499	0.796895	0.844392	1.00477	0.807113	0.934363	0.930165	0.855426	0.875873	0.837006	0.908531	0.856719	0.834858	0.874823	0.835207	0.808562	0.793464	0.860744	0.805897	0.778772	0.822972	0.817144	0.814251	0.765579	0.867331	0.738368	0.904107	0.748076	0.821387	0.87606	0.97488	0.927392
203	0.8386	0.889936	0.823205	0.991106	0.881955	0.885029	0.846489	0.998302	0.969227	0.936513	0.904926	0.810252	0.783324	0.865588	1.01748	0.877853	0.800121	0.875163	0.901843	0.857737	0.958539	0.847658	0.915554	0.9482	0.94072	1.02443	0.879275	0.961383	0.856819	0.832836	0.851609	0.858208	0.868812	0.860435	0.895544	0.91268	0.842793	0.873566	0.897919	0.906536	0.91476	0.830775	0.795163	0.888246	0.860727	0.800722	0.932624	0.878425	0.889821
204	0.911882	0.844608	0.804924	0.802821	0.854901	0.965897	0.799876	1.00101	1.04615	0.925923	0.928977	0.862386	0.88562	0.848413	0.935537	0.848584	0.835814	0.777644	0.94548	0.837942	0.951201	0.772079	0.926593	0.942822	0.906661	0.835598	0.95208	1.00333	0.898836	0.821713	0.96885	0.890122	0.738591	0.918058	0.9392	0.816905	0.903609	0.876293	0.904913	0.878076	0.833618	0.946031	0.776523	0.902721	0.865011	0.936697	1.02211	0.90096	0.841289
205	0.899383	1.03998	0.998249	0.996295	0.886223	0.910076	0.904426	0.936764	0.987086	0.988996	0.959975	0.85864	0.944821	0.933942	1.03744	0.880869	0.905287	0.926955	0.94684	0.8818	0.966814	0.929185	0.864148	0.96586	0.958634	0.997164	0.907271	0.931086	0.864647	0.875538	0.956095	0.957001	1.02038	0.965218	0.902108	1.00039	0.991388	0.931451	0.916291	1.08125	0.938673	0.830681	0.934994	1.07779	0.973607	0.902328	0.862193	0.895505	1.01318
206	0.944945	0.888774	0.999918	0.908613	0.961501	0.904294	0.912064	1.07382	1.04298	1.0513	0.87304	0.906951	0.779343	0.87537	0.918035	0.92999	0.82062	0.866488	0.952842	0.872679	1.06941	0.878431	1.00636	1.07329	0.956465	1.0289	0.910074	0.924008	0.86028	0.887721	1.04053	1.04839	0.937914	0.992572	0.909904	0.970441	0.895337	0.851185	0.998872	0.970841	0.997582	0.975392	0.840817	0.979618	0.959518	0.872637	1.00994	0.975862	0.943626
207	1.00868	0.956785	1.07507	0.997491	1.02527	0.975336	0.918854	1.10219	1.08182	0.996739	1.03681	0.896946	0.955931	0.903286	1.02122	1.01321	0.910357	0.95884	1.05584	0.964656	1.1251	1.08327	1.01039	0.951512	1.02711	1.06376	1.00637	1.01457	0.993024	0.998569	1.06773	1.00174	0.991877	1.07899	0.948834	0.985635	0.875838	0.977133	0.972535	1.0161	0.997818	1.01132	0.957358	1.0849	0.98799	1.04086	0.999515	1.113	1.08048
208	0.91063	0.874204	0.921838	0.952826	0.862587	0.930657	0.83315	1.00068	1.07212	0.97133	0.961164	0.892319	0.935067	0.90555	0.978548	0.842497	0.846126	0.877298	0.94314	1.00565	1.13145	0.95751	0.898068	1.06424	1.02511	1.03441	0.863314	0.991502	0.928162	0.876923	0.90729	1.01616	0.914989	0.944906	0.954316	1.00659	0.955335	0.916261	0.871111	1.03341	1.00372	0.811233	0.89889	1.00103	0.920141	0.936778	1.041	1.08037	0.847756
209	0.919872	0.817253	0.912627	0.906831	0.859707	0.88495	0.77619	1.05733	1.04879	0.89092	0.916011	0.814723	0.873059	0.888433	0.973259	0.849569	0.79168	0.855832	0.923003	0.871694	1.06227	0.892206	0.922384	0.985799	0.977041	0.947234	0.872404	0.94625	0.876301	0.828331	0.921582	0.895759	0.847868	0.934722	0.989669	0.950629	0.819489	0.824505	0.852792	0.974815	0.880467	0.855491	0.768484	1.02914	0.896966	0.908768	1.00388	0.964034	0.929345
210	0.910284	0.903861	0.938079	0.99636	0.953179	0.907313	0.871948	1.00225	1.0585	0.894354	0.843614	0.923367	0.871809	0.89169	1.041	0.893693	0.887577	0.85464	0.933569	0.885031	0.89157	0.873852	0.974598	0.852177	0.914889	0.970886	0.946095	0.962052	0.919713	0.891691	0.887216	0.928297	0.881008	0.800029	0.935527	0.993638	0.804046	0.937595	0.990744	0.979983	0.884982	0.932873	0.783756	0.911544	0.948022	0.961615	0.839936	1.05871	0.962159
211	0.846891	0.76367	0.957993	0.962501	0.937979	0.854054	0.723231	0.964812	1.00146	0.85526	0.89791	0.828062	0.906455	0.770419	0.91672	0.916815	0.846635	0.914517	0.975597	0.800801	1.03357	0.818907	0.935006	0.915044	0.910859	0.908855	0.949151	1.02421	0.882716	0.825287	0.936248	0.920357	0.918494	0.878446	0.940629	0.93426	0.818059	0.763585	0.864431	0.938389	0.911575	0.838151	0.787541	1.04178	0.913399	0.850887	1.00324	1.01143	0.922408
212	0.893956	1.02165	0.970936	0.972846	0.964402	0.834386	0.861397	0.901154	0.995543	0.958282	0.927334	0.880157	0.869515	0.828925	0.9935	0.870665	0.934437	0.933847	0.898687	0.915735	0.952385	0.942704	0.930589	0.899564	0.959361	0.805341	0.982899	0.947151	0.85657	0.925878	0.938438	0.919856	0.856073	0.833055	0.837185	0.908049	0.889989	0.881967	0.91103	0.942805	0.886993	0.892948	0.911502	0.980162	0.908747	0.960631	0.944915	1.02957	0.961452
213	0.86132	0.83547	1.00948	0.942735	0.876174	0.877533	0.900772	0.996937	0.996716	0.981559	0.95705	0.822535	0.893038	0.834509	0.9111	0.990116	0.869565	0.834365	1.00833	0.947913	1.08948	0.929467	0.835986	1.03246	1.0194	0.90801	0.938647	0.976822	0.975946	0.997131	0.971167	1.01207	0.872128	0.927067	0.894278	0.969926	0.859656	0.926274	0.884569	0.953497	0.912079	0.934235	0.854325	0.972105	0.90573	0.930013	1.03393	1.04313	0.906379
214	0.974541	0.877723	0.889732	0.869836	0.935733	0.887365	0.830879	1.0189	0.993247	0.914806	0.89045	0.839231	0.862166	0.80779	0.832669	0.815865	0.715564	0.825156	0.906284	0.850264	0.999532	0.883201	0.907134	0.927988	0.941079	0.878002	0.930311	0.95036	0.880834	0.914898	0.950872	0.913304	0.831113	0.929479	0.899909	0.810414	0.859787	0.804772	0.946252	0.930257	0.871865	0.938381	0.791823	0.937099	0.819704	0.945062	0.96227	1.02002	1.00618
215	0.875187	0.868645	0.95809	0.964562	0.817904	0.873113	0.814669	0.951481	1.00192	0.957231	0.978858	0.763158	0.936594	0.878734	0.967584	0.885034	0.83745	0.902622	0.895288	0.809873	1.03499	1.01661	0.852825	0.95768	0.956884	0.969268	0.895272	0.964498	0.976891	0.88916	0.962659	0.891826	0.867879	0.960465	0.941691	0.921391	0.863845	0.875527	0.83348	0.943214	0.881813	0.836073	0.913057	0.967323	0.877675	0.96202	1.01683	0.961146	0.888281
216	0.827923	0.853875	0.829322	0.897169	0.80365	0.759285	0.862198	0.916068	0.814036	0.81757	0.871529	0.715309	0.903228	0.823556	0.905551	0.848174	0.822318	0.817883	0.712485	0.882092	0.909002	0.921807	0.820274	0.928418	0.908085	0.839	0.816554	0.867235	0.859596	0.813039	0.906937	0.824544	0.824345	0.8785	0.792732	0.840087	0.853358	0.805117	0.756576	0.818725	0.778953	0.901135	0.879389	0.773207	0.860966	0.806253	0.953161	0.834832	0.810374
217	0.84533	0.924054	0.973386	0.953379	0.846899	0.88542	0.823329	0.900221	0.993771	1.04206	0.927211	0.884127	0.818428	0.947437	0.983076	0.856968	0.779988	0.921192	0.823684	0.844733	1.04533	0.893843	0.869352	0.934817	0.933481	1.01774	0.911525	0.949692	0.886952	0.922581	0.854203	0.893995	0.882834	0.890604	0.910536	0.995623	0.925136	0.891348	0.947042	0.959944	0.958176	0.968988	0.827548	0.879785	0.886565	0.937145	0.926491	0.867965	0.91988
218	0.942216	0.915555	0.912879	0.881387	0.919095	0.805418	0.893528	1.01434	1.0854	1.01096	0.812787	0.879356	0.8069	0.855827	0.987066	0.857913	0.749894	0.812354	0.919325	0.897108	0.985199	0.813558	0.951799	1.0178	0.893366	0.960012	0.907168	0.917523	0.893693	0.975357	0.870846	0.879392	0.874162	0.835867	0.848343	1.00661	0.888904	0.956206	0.997302	1.01609	0.929434	0.84998	0.819481	1.00383	0.860673	0.95687	0.975142	0.954118	0.911109
219	0.867263	0.807885	0.892665	0.831556	0.856939	0.762483	0.783618	0.865908	0.910363	0.846512	0.833214	0.783308	0.850446	0.810851	0.833402	0.740148	0.743147	0.77231	0.84186	0.808768	0.987969	0.840801	0.848143	0.920703	0.828378	0.866322	0.918768	0.970591	0.806883	0.739581	0.89285	0.919142	0.820519	0.858513	0.883232	0.824841	0.731614	0.78627	0.765607	0.817086	0.770636	0.824856	0.765236	0.898022	0.811446	0.830156	0.83254	0.930246	0.89324
220	0.968104	0.931435	0.987562	0.919457	0.860589	0.935118	0.849016	0.991329	0.927663	1.02329	1.00593	0.825975	0.83138	0.940001	0.875149	0.830642	0.852958	0.830871	0.9276	0.862987	0.984661	0.942231	0.880806	0.928044	0.97917	0.948198	0.930208	0.937211	0.922466	0.910902	0.949798	0.928434	0.906924	0.989867	0.934373	0.937614	0.966936	0.96044	0.900209	1.07956	0.95573	0.88974	0.79457	0.964793	0.998815	0.950796	0.956033	0.971253	0.908491
221	0.884907	0.752524	0.844169	0.912017	0.906582	0.859188	0.823399	0.900635	0.956466	0.892109	0.919715	0.893392	0.851379	0.915401	0.911023	0.854078	0.773023	0.966486	0.92206	0.918084	1.03246	0.867942	0.889873	0.938068	0.91527	0.960384	1.00099	1.02338	0.878181	0.798148	0.947325	0.899592	0.893179	0.889646	0.91158	0.865587	0.794625	0.782341	0.872502	0.869653	0.854321	0.889965	0.861053	0.995877	0.857692	0.909337	0.908804	0.935323	0.833957
222	0.862106	0.871152	1.00842	0.974464	0.975734	0.927447	0.915991	1.08188	0.948186	0.917262	0.92713	0.95475	0.860598	0.864534	0.971068	0.868767	0.880938	0.886146	1.01925	0.910021	1.04171	0.931252	0.946562	0.96708	0.982033	0.965337	0.914882	1.02745	0.8602	0.963959	1.00998	1.02305	0.950197	0.881337	0.895279	0.945959	0.864025	0.855522	0.947634	0.96204	0.910206	0.926684	0.910161	1.02668	0.927894	0.963786	0.982813	1.05947	1.05075
223	0.880927	0.754105	0.90629	0.836845	0.820498	0.829666	0.718615	1.0674	0.923347	0.828204	0.900579	0.720368	0.885432	0.88832	0.893675	0.857857	0.80176	0.801074	0.902577	0.888794	1.03718	0.87609	0.821787	1.01678	0.873217	0.890373	0.910599	1.00627	0.956636	0.860716	0.918207	0.898335	0.909749	0.895977	0.866878	0.830265	0.757076	0.817243	0.847623	0.892002	0.790461	0.896556	0.692833	0.986097	0.81922	0.850051	1.03776	0.972955	0.831354
224	0.917634	0.88377	0.98216	0.925848	0.948728	0.889972	0.778546	0.980068	0.976846	0.973243	0.829758	0.855366	0.819199	0.764757	0.931069	0.878949	0.772092	0.818452	0.955708	0.81878	0.912474	0.976717	0.891776	0.869167	0.841019	0.959359	0.944146	0.984792	0.861838	0.812401	0.880073	0.908778	0.852119	0.933967	0.892246	0.930364	0.866462	0.865321	0.836033	0.957544	0.923134	0.898406	0.742598	0.967412	0.854117	0.897376	0.920292	1.00762	0.814191
225	0.930546	0.83274	0.907948	0.924729	0.939409	0.903736	0.930249	0.884734	0.955217	0.957108	0.827222	0.915691	0.87406	0.86013	0.959374	0.85698	0.850713	0.938881	0.865439	0.936953	0.984844	0.802043	0.848664	0.919071	0.856864	0.847355	0.873274	0.857545	0.893736	0.949173	0.945746	0.912904	0.886117	0.8787	0.750204	0.90352	0.82058	0.875618	0.926278	0.846023	0.908242	0.832622	0.873535	0.842555	0.83668	0.877475	0.849374	0.90491	0.846276
226	0.871075	0.881865	0.887889	0.885657	0.817438	0.890847	0.791787	0.960113	1.01596	0.947837	0.891285	0.841241	0.888629	0.771844	0.935851	0.887591	0.823672	0.803228	0.940161	0.822376	0.958647	0.797503	0.909043	0.909324	0.927552	0.843741	1.01026	1.00261	0.877037	0.913028	0.928019	0.914494	0.933643	0.899908	0.895227	0.87799	0.895652	0.85344	0.918128	0.920178	0.898724	0.911835	0.913242	1.01827	0.799693	0.993804	0.973798	0.970176	0.877581
227	0.881517	0.878965	0.939566	1.02957	0.969494	0.949917	0.923057	1.02321	0.999932	0.881902	0.960928	0.904163	0.896164	0.815126	0.997711	0.89821	0.868897	0.874387	1.05031	0.939145	1.05971	0.907782	0.908036	0.919616	0.989411	0.961129	0.949832	0.997737	0.976796	0.952332	1.06604	1.06744	0.993405	0.951481	0.956301	0.924957	0.936835	0.987109	0.845502	0.938168	1.01695	0.891609	0.856845	1.06972	0.879537	0.990093	1.0109	1.1011	0.898413
228	0.838525	0.890604	0.815644	0.87698	0.912658	0.784528	0.812648	0.937244	0.912545	0.824417	0.869188	0.785555	0.872692	0.788618	0.9014	0.896003	0.795507	0.867312	0.893447	0.821553	0.899728	0.977429	0.807759	0.88589	0.83143	0.881051	0.80634	0.880391	0.84468	0.822458	0.885959	0.86839	0.862745	0.835791	0.886138	0.883824	0.835079	0.879952	0.732799	0.881349	0.865336	0.775894	0.834424	0.924754	0.873323	0.811003	0.953348	0.953726	0.983319
229	0.945358	0.867008	0.943668	0.917555	0.914602	0.81741	0.764275	0.855562	1.00084	0.849749	0.860917	0.871319	0.867003	0.793503	0.986854	0.729002	0.684297	0.774029	0.870519	0.895209	0.906258	0.891237	0.874532	0.805116	0.862303	0.877198	0.90102	0.892054	0.840057	0.838101	0.845341	0.886337	0.833532	0.811439	0.846044	0.823404	0.770807	0.804899	0.877631	0.861477	0.849622	0.806214	0.777755	0.905057	0.729856	0.862623	0.91847	0.861266	0.828585
230	0.944615	0.85722	1.05009	0.989169	0.89085	0.8938	0.937154	0.968054	0.946765	1.02719	1.04609	0.85702	0.910801	1.01347	0.910176	0.943171	0.797528	0.964165	0.986606	0.950876	1.0037	0.935231	0.8758	1.05222	1.03259	1.03449	0.952902	0.93424	1.01519	1.02357	0.949708	0.999714	0.913258	0.967763	0.964983	0.959751	0.940488	0.976118	0.898111	0.978047	0.947412	0.974796	0.860254	0.933311	0.94299	0.937349	0.962859	0.936009	0.995813
231	0.928507	0.864059	0.963149	0.974129	0.910267	0.762093	0.854903	1.05965	0.965499	0.790662	0.915704	0.810347	0.948128	0.857575	0.984471	0.936345	0.844989	0.855949	0.915861	0.922639	1.02599	0.919705	0.95751	1.00138	0.994202	1.00973	0.828232	0.905895	0.880361	0.919705	0.973067	0.876183	0.913269	0.920559	0.87699	0.888651	0.849297	0.826792	0.869265	0.901058	0.939242	0.884053	0.813389	0.93949	0.893558	0.925297	1.01251	1.05776	0.942446
232	0.855205	0.842338	0.906491	0.88635	0.828205	0.916268	0.86157	0.974388	0.940448	0.933729	0.897561	0.806565	0.836617	0.803127	0.852017	0.916269	0.748607	0.821082	0.893586	0.741858	1.03436	0.966463	0.928277	0.887757	0.895652	0.946912	0.915599	1.00645	0.857294	0.916061	0.973968	0.956642	0.836284	0.898021	0.905274	0.934935	0.850133	0.83184	0.905281	0.916079	0.869573	0.854827	0.80883	0.945197	0.933811	0.917501	0.922747	1.01269	0.840647
233	0.815877	0.814199	0.87881	0.888932	0.892627	0.864085	0.824097	0.955887	0.903272	0.942559	0.914988	0.725507	0.832685	0.807034	0.858848	0.852466	0.821912	0.807971	0.921772	0.884957	0.989796	0.891203	0.91464	0.980155	0.94127	0.8714	0.825604	0.843201	0.879213	0.856029	0.859343	0.914232	0.873881	0.829662	0.879219	0.886245	0.854827	0.849747	0.879416	0.89441	0.811297	0.783513	0.751246	0.934519	0.777795	0.934251	1.03078	0.981467	0.9446
234	0.825755	0.781408	0.761969	0.874365	0.839551	0.794402	0.728825	0.863691	0.92877	0.849221	0.86569	0.805142	0.848056	0.815636	0.925076	0.868993	0.746051	0.871324	0.919885	0.78509	0.965081	0.692644	0.948108	0.918368	0.871851	0.854969	0.888258	0.863944	0.919065	0.848182	0.93306	0.803748	0.781637	0.892833	0.943815	0.792419	0.801968	0.675751	0.902636	0.794659	0.811783	0.922108	0.816098	0.876213	0.754762	0.908969	0.905839	0.836988	0.901529
235	0.851976	0.834687	0.946659	0.964939	0.938648	0.951063	0.7501	1.06177	1.01083	0.935295	0.840023	0.925646	0.867813	0.871795	0.887189	0.889868	0.77203	0.841083	0.945323	0.813686	0.990681	0.895329	0.946035	0.948693	0.911702	0.939978	0.927229	1.00707	0.838965	0.82317	0.90937	0.961119	0.943467	0.963	0.86406	1.01384	0.935424	0.833263	0.984524	0.979922	0.919898	0.87981	0.800431	1.06349	0.905959	0.854438	0.966777	1.01126	0.909441
236	0.830202	0.761032	0.854315	0.839139	0.85827	0.817724	0.718133	0.903786	0.877855	0.780165	0.727871	0.747535	0.756809	0.861039	0.832398	0.873354	0.782112	0.844516	0.73263	0.807183	0.895548	0.803736	0.820672	0.968124	0.723328	0.843027	0.810395	0.774732	0.867059	0.730852	0.816209	0.778745	0.783871	0.879501	0.810612	0.817036	0.830378	0.79089	0.815982	0.878528	0.795878	0.738429	0.648753	0.83713	0.875814	0.701453	0.866564	0.788261	0.789483
237	0.884645	0.943005	0.990795	0.945528	0.833481	0.847185	0.798503	1.03773	0.965938	0.96339	0.934679	0.854551	0.856504	0.909032	1.04454	0.939322	0.844116	0.908068	0.953756	1.01958	1.05007	0.943593	0.893433	0.927986	0.915113	0.940633	0.908504	0.928203	0.89192	0.879548	0.990838	0.904567	0.8853	0.877998	0.902424	1.00385	0.899783	0.844095	0.918959	1.00789	0.922058	0.825047	0.884432	1.02014	0.93119	0.830649	1.00977	0.94524	0.941
238	0.964721	0.832799	0.933325	0.932219	0.966658	0.943377	0.869547	0.968642	1.02582	0.999136	0.84992	1.02268	0.945757	0.805366	1.00398	0.783877	0.77662	0.907728	0.897003	0.843062	1.03513	0.944447	1.07226	0.97199	0.903568	0.973509	0.907224	1.06824	0.913375	0.902793	0.962163	0.873261	0.808076	0.927129	0.86363	0.996093	0.834884	0.934434	0.981345	0.925416	0.8741	0.966733	0.781721	0.942073	0.836065	0.952071	0.949278	1.01959	0.991279
239	0.890266	0.875987	0.83802	0.938847	0.927293	0.887341	0.765507	0.979965	0.959678	0.932701	0.867743	0.873129	0.801523	0.91511	0.969097	0.848876	0.703403	0.885167	0.876803	0.868002	1.0406	0.888155	0.908867	0.95162	0.939902	0.919024	0.846199	0.909531	0.84893	0.806891	0.911494	0.878948	0.82714	0.891313	0.870577	0.912581	0.909661	0.864732	0.885925	0.98077	0.950692	0.849229	0.795603	0.908104	0.817868	0.811248	0.99456	0.897851	0.85973
240	0.960638	0.843922	0.925178	0.927174	0.976917	0.864587	0.864122	1.02339	1.00371	0.84603	0.912968	0.852458	0.894173	0.841094	0.980835	0.887266	0.819336	0.812364	0.97958	0.954155	1.04294	0.928198	0.967767	1.00722	1.00536	1.00765	0.915938	1.01456	0.955063	0.927944	0.946394	0.92131	0.938141	0.909235	0.923945	0.940462	0.844164	0.879639	0.932886	0.976723	0.888564	0.859992	0.806021	0.995997	0.835665	0.99474	0.981958	1.0509	0.885088
241	0.914392	0.866407	1.00287	0.925057	0.996371	0.947272	0.801747	1.0759	1.00203	0.970851	0.884662	0.892467	0.925712	0.809539	0.953788	0.899001	0.842786	0.837213	0.918317	0.879567	1.00822	0.954685	0.978873	0.911502	0.89609	0.884496	0.935131	0.94108	0.931939	0.92911	1.03574	0.938504	0.876213	0.863791	0.86473	0.944595	0.87768	0.82793	0.838717	0.920693	0.851024	0.898927	0.874938	0.990253	0.884425	0.954396	1.00001	1.06445	0.935147
242	0.859636	0.817098	0.934464	0.987592	0.840344	0.936202	0.770765	0.920075	0.925684	0.909823	0.921336	0.846691	0.877	0.831746	0.942019	0.795138	0.770701	0.79903	0.852122	0.802618	1.01185	0.922746	0.900424	0.923291	0.946955	0.945963	0.882076	0.985665	0.847597	0.849172	0.895645	0.913767	0.838501	0.869632	0.956921	0.880221	0.734862	0.782345	0.829533	0.922864	0.894011	0.893424	0.808858	0.949992	0.797861	0.972956	0.961983	0.995909	0.823794
243	0.883133	0.767639	0.795779	0.820601	0.821039	0.861653	0.767822	0.794862	0.840398	0.7726	0.789164	0.903624	0.806783	0.813928	0.821546	0.798945	0.775722	0.844401	0.811724	0.768298	0.866198	0.867632	0.88222	0.84353	0.835844	0.83449	0.81708	0.886798	0.791232	0.784158	0.860468	0.846678	0.849266	0.794053	0.822343	0.829739	0.77867	0.847851	0.790321	0.845269	0.807019	0.781139	0.727394	0.853222	0.776568	0.837526	0.726958	0.876088	0.789837
244	0.937838	0.813859	0.964116	0.952296	1.03862	0.917974	0.865105	0.956625	0.986396	0.892651	0.780974	1.00089	0.883347	0.837974	0.987369	0.926238	0.81536	0.860565	0.88529	0.858159	0.950009	0.759018	1.03097	0.89665	0.85629	0.966724	0.973698	0.996559	0.929825	0.83169	0.824696	0.940521	0.855438	0.882111	0.822725	0.87355	0.816792	0.892058	1.02995	0.92469	0.926541	0.953683	0.785204	0.930127	0.844676	0.959	0.846644	1.04436	0.991093
245	0.82469	0.864562	0.96027	0.993042	0.823107	0.828814	0.859819	0.991481	0.939768	0.927681	0.822763	0.882957	0.870819	0.867024	0.905704	0.774123	0.841737	0.882051	0.862549	0.791447	0.931171	0.851519	0.872775	0.904	0.904751	0.944346	0.948465	1.00364	0.856847	0.778079	0.959568	0.82245	0.942502	0.885669	0.924797	0.902584	0.919439	0.854563	0.890307	0.89351	0.909578	0.811666	0.846698	0.940752	0.923274	0.829433	1.00319	0.889834	0.968573
246	0.902763	0.806001	0.907635	0.960022	1.00696	0.881399	0.818524	0.931798	0.862586	0.901738	0.858665	0.830769	0.888325	0.828937	0.957322	0.888906	0.790421	0.876397	0.865778	0.92426	0.973918	0.877386	0.961563	0.909557	0.874341	0.943337	0.867946	1.01528	0.875046	0.801342	0.963126	0.941593	0.768926	0.865074	0.991599	0.871049	0.799297	0.787216	0.850457	0.855543	0.946287	0.86564	0.820782	0.832919	0.881191	0.902054	1.01005	0.985706	0.888478
247	0.931284	0.913887	0.919452	0.71451	0.859882	0.882226	0.862092	0.822938	0.93231	0.806663	0.833918	0.824866	0.699926	0.839458	0.836068	0.771688	0.853468	0.823152	0.852904	0.827591	0.929293	0.886315	0.789272	0.977114	0.815169	0.775885	0.902815	0.852251	0.879905	0.820632	0.861267	0.856023	0.864317	0.869566	0.814903	0.746888	0.833034	0.842204	0.868239	0.803036	0.751474	0.840912	0.830602	0.91816	0.820119	0.8808	0.864864	0.917807	0.847696
248	0.891903	0.849713	0.965853	0.943424	0.934494	0.904462	0.805125	0.927526	1.0062	0.807107	0.886614	0.88715	0.886222	0.844973	0.892462	0.902103	0.816287	0.858602	0.816397	0.782626	0.873651	0.878727	0.940495	0.87485	0.816895	0.86207	0.892389	1.00781	0.912631	0.890196	0.905359	0.876192	0.840405	0.813008	0.878446	0.933558	0.796216	0.791618	0.88559	0.908604	0.935571	0.876927	0.782121	0.862026	0.851914	0.908973	0.84057	1.02053	0.968919
249	0.787499	0.924091	0.908002	0.938892	0.883831	0.818626	0.802535	0.942083	0.863008	0.884656	0.881248	0.785267	0.773281	0.829841	0.916692	0.85912	0.843534	0.859213	0.824476	0.87717	0.88514	0.909966	0.782333	0.844909	0.810776	0.891776	0.840697	0.956438	0.844588	0.807261	0.886487	0.84653	0.848668	0.871051	0.894252	0.858549	0.838447	0.799306	0.775031	0.88145	0.886014	0.815271	0.882437	0.914978	0.900967	0.785699	0.95982	0.82692	0.982468
250	0.95334	0.902772	0.911184	0.985363	0.929742	0.982006	0.856342	1.05014	0.967236	0.964046	0.955593	0.845757	0.982097	0.953228	1.01466	0.938848	0.831254	0.908847	0.869266	0.882624	1.05311	1.00453	0.827655	0.932964	0.919785	0.925519	1.00153	0.99347	0.932926	0.941844	1.04563	0.893847	0.792998	0.904484	0.951532	0.889549	0.93526	0.948261	0.883208	0.937157	0.924962	0.850653	0.880571	0.951951	0.862042	0.891806	1.00716	0.956326	0.919137
251	0.913105	0.87118	0.852153	0.895373	0.967888	0.829952	0.834231	0.950712	0.980863	0.902124	0.883973	0.785153	0.831796	0.738564	0.936603	0.816761	0.861424	0.827839	0.850041	0.894081	1.05891	0.931846	0.912408	0.840101	0.908356	0.874073	0.883439	0.860812	0.882761	0.874243	0.891751	0.889887	0.857176	0.87294	0.793288	0.922045	0.843348	0.845871	0.837518	0.907156	0.905782	0.732794	0.886876	0.907415	0.818269	0.884234	0.904415	1.04305	0.93502
252	0.906638	0.844766	0.882182	0.848741	0.835765	0.907886	0.806167	0.907282	0.961214	0.835389	0.861239	0.753376	0.746615	0.870641	0.839169	0.883247	0.832097	0.840013	0.932619	0.763404	0.971885	0.830184	0.862595	0.986115	0.866146	0.83956	0.849956	0.961119	0.919018	0.76553	0.895196	0.885709	0.81606	0.918296	0.922803	0.869206	0.839125	0.839138	0.862012	0.868809	0.833033	0.890129	0.82588	0.95369	0.896457	0.898209	0.94423	0.956491	0.937213
253	0.913291	0.875438	0.902891	0.893501	0.941868	0.905284	0.82694	0.896787	0.978862	0.884542	0.883231	1.01283	0.847525	0.860078	0.856567	0.894508	0.768494	0.898999	0.909516	0.762416	0.998897	0.822343	0.97525	0.906276	0.968076	0.983768	0.873545	1.0112	0.87901	0.93785	0.945103	0.939368	0.900501	0.87091	0.909829	0.926137	0.883997	0.810015	0.964598	0.920067	0.917975	0.911286	0.836389	0.961459	0.807816	0.9385	0.898532	1.04964	0.951112
254	0.777044	0.845107	0.951259	0.997373	0.949924	0.814588	0.814204	0.948566	0.971482	0.887236	0.928454	0.808962	0.954212	0.844607	0.9886	0.931546	0.821912	0.876137	0.909922	0.88395	1.04627	0.884096	0.939873	0.838228	0.935188	0.909232	0.898309	0.958857	0.928258	0.90538	0.805399	0.888214	0.851348	0.871747	0.851513	0.910184	0.814507	0.857876	0.895511	1.01052	0.929566	0.801635	0.791967	0.927166	0.915453	0.859856	0.905919	1.00295	0.928669
255	0.818487	0.781468	0.985865	0.865959	0.80172	0.855423	0.798327	0.868382	0.998203	0.817363	0.807202	0.809754	0.749452	0.848898	0.798419	0.838405	0.858637	0.873172	0.785912	0.813394	0.89959	0.820094	0.827161	0.886394	0.839286	0.858745	0.857269	0.91655	0.801085	0.811144	0.849115	0.771189	0.845256	0.84385	0.907418	0.821212	0.779815	0.792668	0.764783	0.92956	0.804251	0.826248	0.835562	0.872231	0.891064	0.860829	0.896844	0.852243	0.808527
256	0.920446	0.756768	0.877671	0.926689	0.910467	0.84705	0.820613	0.936124	0.942526	0.974123	0.882938	0.89033	0.783415	0.827765	0.831438	0.884086	0.714841	0.842477	0.973533	0.854245	1.03913	0.878312	0.965862	0.900693	0.962227	1.01717	0.907765	0.997042	0.826218	0.83097	0.921386	0.868	0.913925	0.922179	0.837706	0.824787	0.813106	0.848114	0.913009	0.801275	0.871927	0.871878	0.808389	0.988514	0.761828	1.01058	0.899527	0.89189	0.854629
257	0.769444	0.767492	0.865267	0.819199	0.780307	0.821256	0.717929	0.893903	0.813001	0.815572	0.735352	0.71641	0.779856	0.822108	0.825628	0.77476	0.747632	0.842262	0.764927	0.735934	0.850801	0.862912	0.773984	0.858001	0.801711	0.800104	0.83087	0.940849	0.826497	0.693052	0.846145	0.764192	0.828232	0.760739	0.8342	0.867961	0.758663	0.691062	0.877135	0.874952	0.81884	0.799206	0.757221	0.766898	0.912823	0.746386	0.852483	0.835603	0.806519
258	0.796958	0.790171	0.819145	0.915602	0.866746	0.839337	0.671543	0.958764	0.801833	0.821457	0.862017	0.810816	0.828585	0.901828	0.991443	0.767216	0.783791	0.822919	0.789204	0.89165	0.960379	0.878269	0.873066	0.952195	0.789556	0.859436	0.867218	0.865497	0.804811	0.79157	0.802496	0.846074	0.851745	0.829432	0.893103	0.926179	0.705999	0.73726	0.827171	1.00502	0.875891	0.833355	0.751893	0.90837	0.864783	0.756592	0.871107	0.883254	0.856123
259	0.850144	0.761734	0.828886	0.831294	0.83667	0.875333	0.807353	0.941638	0.936769	0.92914	0.835347	0.756025	0.860951	0.762997	0.855242	0.86108	0.796945	0.761513	0.857062	0.82482	0.960855	0.867871	0.960103	1.03022	0.914205	0.905497	0.960124	0.987486	0.865422	0.856491	0.900583	0.842606	0.860882	0.827168	0.895935	0.85877	0.810327	0.782514	0.875378	0.87959	0.8754	0.865492	0.823847	0.857481	0.802088	0.840953	0.968372	0.988315	0.822843
260	1.0027	0.901792	0.943967	0.955749	1.01234	0.859015	0.897132	0.942836	1.02923	0.889784	0.912429	0.871093	0.901318	0.864299	0.971285	0.926258	0.739081	0.900615	0.913454	0.893257	0.951866	0.928827	1.02808	1.01751	0.910944	0.927531	0.908313	0.999661	0.888343	0.912073	0.99126	0.893749	0.804124	0.873573	0.949551	0.906902	0.851226	0.913633	0.887434	0.982023	0.920937	0.919218	0.858827	0.998535	0.822253	0.974395	0.9327	1.08186	0.949054
261	0.92513	0.802971	0.875168	0.9154	0.864774	0.854676	0.673058	0.976437	0.969942	0.808427	0.894693	0.776415	0.869179	0.757134	0.871219	0.917219	0.791972	0.806643	0.898658	0.649051	0.97942	0.876676	0.872958	0.862935	0.90079	0.903227	0.85698	0.936523	0.813332	0.856308	0.957325	0.884895	0.824908	0.861463	0.9029	0.876332	0.806561	0.769298	0.84597	0.789187	0.83736	0.846703	0.773499	0.959383	0.845507	0.878523	1.03199	0.922678	0.86975
262	0.881879	0.891638	0.930192	0.914694	0.873142	0.71311	0.789511	0.917273	0.84168	0.778913	0.822857	0.874987	0.776399	0.845105	0.851961	0.901332	0.823293	0.843083	0.822483	0.815862	0.932272	0.90918	0.869911	0.91426	0.857651	0.860652	0.788201	0.832334	0.805644	0.806834	0.828062	0.788303	0.902803	0.8738	0.823709	0.858558	0.744617	0.841162	0.859925	0.8031	0.797774	0.854572	0.842965	0.956156	0.799621	0.816289	0.876402	0.926654	0.893291
263	0.841271	0.903343	0.851209	0.71227	0.775118	0.826995	0.839858	0.874149	0.921403	0.839483	0.771866	0.824129	0.861429	0.743188	0.709784	0.820189	0.857326	0.80279	0.78811	0.649698	0.826679	0.846078	0.859802	0.818811	0.772276	0.80948	0.896022	0.889525	0.732294	0.711452	0.899052	0.942098	0.900991	0.802581	0.860685	0.863982	0.869191	0.782978	0.859525	0.842212	0.679857	0.85797	0.829645	0.866431	0.893576	0.884968	0.87144	0.92795	0.842917
264	0.891821	0.773259	0.933076	0.827286	0.919302	0.800585	0.843921	1.02216	0.948579	0.917824	0.907489	0.738828	0.805249	0.884305	0.886819	0.920033	0.810013	0.769672	0.962159	0.913236	0.979886	0.870061	0.842603	0.992685	0.910102	0.903551	0.832396	0.921424	0.858764	0.916735	0.909272	0.851212	0.902137	0.906961	0.797061	0.836029	0.80095	0.837335	0.852242	0.833618	0.918802	0.827644	0.768205	0.917048	0.86409	0.84765	1.00888	0.92671	0.950174
265	0.839083	0.816639	0.860395	0.876072	0.916174	0.919193	0.785367	0.964508	1.00163	0.856334	0.836322	0.871752	0.889544	0.758756	0.868088	0.814951	0.713328	0.904589	0.89268	0.771824	0.89115	0.882538	0.905139	0.939928	0.887541	0.924822	0.854633	0.955543	0.900824	0.753902	0.964335	0.864693	0.859278	0.800271	0.874834	0.884586	0.875507	0.797374	0.808777	0.92863	0.897995	0.854885	0.826831	0.97323	0.846433	0.845014	0.968321	0.993556	0.87166
266	0.974189	0.792344	0.855399	0.854274	0.866054	0.763982	0.859043	0.777522	0.763956	0.903533	0.795329	0.783321	0.732171	0.771146	0.86085	0.756398	0.792092	0.830207	0.851725	0.876884	0.921678	0.818714	0.815676	0.937892	0.768252	0.844691	0.888695	0.809825	0.881827	0.765498	0.880853	0.842535	0.813711	0.884123	0.936335	0.794349	0.808067	0.734001	0.803698	0.786904	0.809525	0.831139	0.749681	0.900131	0.864953	0.872469	0.839251	0.790028	0.830375
267	0.833567	0.707166	0.886586	0.821016	0.875859	0.869755	0.764488	0.964006	0.904708	0.744496	0.856072	0.748885	0.807112	0.823361	0.830004	0.839997	0.747643	0.81328	0.954242	0.847442	0.947034	0.885439	0.897906	0.917364	0.857618	0.838602	0.815173	0.907419	0.889245	0.834505	0.907644	0.876953	0.824156	0.845745	0.894171	0.822454	0.825446	0.862584	0.78536	0.787568	0.782318	0.827555	0.739788	0.928204	0.855371	0.843812	0.992101	0.955242	0.948817
268	0.86353	0.807441	0.945384	0.913854	0.88122	0.912935	0.789026	1.0403	0.995199	0.885296	0.985066	0.809893	0.922067	0.850119	0.973465	0.890341	0.749846	0.778553	0.972928	0.893501	1.05229	0.934907	0.874235	1.0003	1.00272	0.93568	0.875225	0.98404	0.898254	0.852097	0.947808	0.948259	0.877574	0.843284	0.827629	0.927435	0.81646	0.861309	0.909725	0.982297	0.937255	0.77259	0.794346	0.987502	0.848676	0.919691	0.979068	1.02964	0.855357
269	0.870292	0.824362	0.900553	0.866565	0.778368	0.951824	0.744764	0.963951	0.965496	0.899871	0.948359	0.81725	0.865751	0.851345	0.949451	0.88828	0.724885	0.913288	0.985076	0.814302	0.949339	0.916588	0.809083	0.88188	0.919048	0.966359	0.823681	0.922504	0.880901	0.80762	0.919202	0.900778	0.907978	0.842451	0.84436	0.956875	0.898317	0.805125	0.83105	0.974567	0.948201	0.830881	0.859593	1.0071	0.889365	0.817935	1.00096	0.876419	0.881408
270	0.831694	0.886038	0.889771	0.857717	0.885877	0.76401	0.824552	0.926206	0.901202	0.850859	0.725328	0.85668	0.767681	0.798745	0.851521	0.848996	0.901327	0.782346	0.804158	0.779204	0.755304	0.934569	0.864849	0.758217	0.799785	0.862854	0.737148	0.852322	0.635027	0.765019	0.965622	0.88421	0.879772	0.787999	0.796558	0.848454	0.874489	0.865357	0.888897	0.853132	0.804352	0.894193	0.802973	0.843792	0.926895	0.8825	0.857753	0.909714	0.878403
271	0.862078	0.766053	0.909921	0.846308	0.816953	0.800513	0.843084	0.977439	0.900963	0.940048	0.799813	0.743871	0.751926	0.803303	0.895336	0.89702	0.81736	0.792374	0.849128	0.92763	0.898443	0.950887	0.796322	0.929546	0.743488	0.878928	0.834534	0.905356	0.821915	0.816131	0.902586	0.849568	0.853638	0.80498	0.836639	0.87031	0.810707	0.869619	0.855667	0.862153	0.850115	0.706772	0.764905	0.930551	0.913489	0.778111	0.999482	0.895693	0.854755
272	0.921003	0.885501	0.929028	0.925505	0.837267	0.886593	0.83519	0.91265	0.985489	0.821803	0.958242	0.816249	0.919521	0.825488	0.88826	0.829606	0.76772	0.822902	0.967381	0.753344	0.935555	0.886996	0.915159	0.855808	0.876817	0.8011	1.02082	0.989972	0.87498	0.80957	0.957393	0.865672	0.820647	0.913318	0.916042	0.852251	0.840844	0.8102	0.772998	0.879171	0.825662	0.912724	0.886661	0.96457	0.861539	0.931087	0.967841	0.979801	0.919809
273	0.957633	0.994149	0.970837	0.99589	0.937416	1.01395	0.87252	1.01771	1.08167	1.08905	0.908402	0.841864	0.906701	0.862356	0.982975	0.961504	0.843205	0.967925	0.987677	1.0455	1.06116	0.987531	0.93722	0.964715	0.965226	1.11934	0.922033	1.01009	0.946483	0.878576	1.03369	0.969784	0.955022	0.971008	0.988685	1.06468	0.987485	0.923541	0.872921	1.06422	1.05286	0.819026	0.877452	1.0891	0.962211	0.906901	0.919571	1.0051	0.980549
274	0.966654	0.989592	0.964787	1.01608	0.98182	1.00377	0.892357	1.04688	1.06951	0.995558	0.905065	0.882093	0.939351	0.926059	1.00746	0.842288	0.938662	0.868689	0.923187	0.90806	1.06412	1.0127	0.946799	0.945237	0.917992	0.882964	0.965248	0.97846	0.910181	0.961267	0.996156	0.975877	0.895911	0.98058	0.925938	0.994743	0.957067	0.858276	0.884696	0.987366	0.935443	0.910405	0.87262	0.962385	0.910253	1.00541	0.942702	1.02747	0.972307
275	0.776035	0.851103	0.839603	0.886835	0.861504	0.831757	0.897088	0.930601	0.903332	0.816557	0.860947	0.827463	0.769394	0.798016	0.897889	0.858458	0.865715	0.807554	0.858309	0.898683	0.906003	0.831947	0.840941	0.796367	0.845649	0.84839	0.794406	0.918602	0.86574	0.77342	0.904294	0.793634	0.877858	0.847183	0.859843	0.793365	0.752548	0.882012	0.731603	0.880681	0.804193	0.769165	0.857693	0.961891	0.803751	0.816986	0.924186	0.940185	0.824526
276	0.743624	0.798058	0.836915	0.849548	0.822198	0.818599	0.791962	0.93656	0.95391	0.870885	0.826751	0.794697	0.874657	0.809697	0.972831	0.858545	0.827189	0.819677	0.878736	0.798028	0.906479	0.859275	0.84657	0.908456	0.912476	0.890608	0.885219	0.975769	0.8427	0.74356	0.819153	0.859434	0.899411	0.847094	0.915974	0.934477	0.797264	0.831071	0.843388	1.02696	0.910716	0.823053	0.818172	0.967044	0.896605	0.767831	0.888464	0.980631	0.90237
277	0.886346	0.864542	0.96574	0.929769	0.910138	0.839328	0.776807	1.01766	1.05031	1.01444	0.876753	0.830148	0.845277	0.91258	0.928392	0.866955	0.746702	0.886278	0.911401	0.956751	1.00155	0.928156	0.883191	1.04714	0.986951	1.05748	0.926414	0.971405	0.864041	0.921059	0.949685	0.959846	0.958744	0.851756	0.862547	1.0006	0.912793	0.863042	0.890037	1.0228	0.962785	0.86538	0.798017	0.982714	0.88534	0.851067	0.979744	0.975879	0.898936
278	0.864391	0.867053	0.927637	1.00933	0.964483	0.855161	0.872232	0.902548	0.978686	0.941521	0.964641	0.822834	0.9288	0.794676	0.977594	0.833863	0.777127	0.838944	0.86485	0.854308	1.07122	0.965649	0.902645	0.97483	0.936104	0.987137	0.921954	1.03463	0.945481	0.836866	0.92294	0.917443	0.887288	0.946318	0.919354	0.857482	0.798513	0.843249	0.820628	0.918386	0.878598	0.833216	0.801357	0.94435	0.859797	0.960212	0.999321	1.03201	0.907318
279	0.807854	0.858031	0.895828	0.81385	0.768369	0.813068	0.772986	0.874653	0.955082	0.870127	0.794972	0.722335	0.716438	0.783824	0.840898	0.824391	0.749573	0.74831	0.796478	0.886738	0.862854	0.910814	0.808476	0.856379	0.816422	0.906064	0.769382	0.86339	0.762112	0.779876	0.891294	0.873519	0.826555	0.797156	0.868873	0.863637	0.861378	0.810023	0.728202	0.846506	0.817219	0.806827	0.829035	0.852515	0.908762	0.871334	0.994214	0.876959	0.848855
280	0.838267	0.791464	0.923489	0.936799	0.841107	0.851138	0.755153	0.911673	0.900265	0.890184	0.865491	0.793401	0.779398	0.812926	0.819887	0.827554	0.870521	0.739326	0.789739	0.792437	1.02071	0.800397	0.919522	0.912002	0.870666	0.916755	0.905599	0.98084	0.85115	0.822861	0.897475	0.79841	0.894381	0.935923	0.783196	0.894791	0.845624	0.695569	0.87061	0.877722	0.815202	0.816506	0.785284	0.888016	0.870229	0.828342	0.970982	0.83537	0.824489
281	0.857119	0.874212	0.848148	0.913261	0.880203	0.925238	0.750208	0.98766	1.01429	0.929053	0.878078	0.930218	0.879361	0.817284	0.937562	0.840646	0.778757	0.856325	0.908727	0.756933	1.05268	0.874283	0.93252	0.91332	0.911922	0.975109	0.944702	1.00634	0.883034	0.864898	0.942541	0.884328	0.807733	0.878131	0.960734	0.996352	0.950796	0.780146	0.837087	0.955653	0.92351	0.895634	0.875026	0.915223	0.900486	0.848228	1.01185	0.935075	0.966614
282	0.975941	0.800185	0.890491	0.865966	0.993108	0.915279	0.786002	0.926051	0.888305	0.823953	0.793131	0.881596	0.868318	0.725668	0.879149	0.853154	0.803123	0.867525	0.929799	0.902756	0.942568	0.928924	0.934758	0.931676	0.843722	0.878571	0.844819	0.938055	0.863341	0.82904	0.948603	0.944641	0.763047	0.885444	0.82243	0.858983	0.842081	0.859512	0.892755	0.875497	0.806828	0.853938	0.781353	0.897207	0.792852	0.886579	0.950612	0.977237	0.86224
283	0.871478	0.832167	0.838379	0.978047	0.877101	0.791985	0.755576	0.955391	0.887606	0.880807	0.940533	0.879027	0.871828	0.862149	0.959798	0.862193	0.767635	0.824065	0.822309	0.925807	0.989697	0.829051	0.920662	0.946749	0.925139	0.906589	0.904883	0.962505	0.900208	0.92216	0.864699	0.822553	0.893205	0.894884	0.932076	0.895596	0.910561	0.810965	0.811069	0.910536	0.934523	0.80213	0.859077	0.906527	0.810119	0.945651	0.952611	0.928449	0.91314
284	0.802259	0.855654	0.915919	0.902074	0.898827	0.879098	0.769595	0.944356	0.976077	0.883417	0.909548	0.814826	0.896574	0.964882	0.8676	0.879116	0.798397	0.896929	0.841274	0.797301	0.987011	0.889746	0.888827	0.934071	0.858524	0.88617	0.887219	0.955827	0.933584	0.826457	0.94323	0.781275	0.89371	0.934346	0.876995	0.895155	0.827938	0.833907	0.844871	0.903006	0.778678	0.84848	0.767202	0.869291	0.862848	0.907483	0.947315	0.956102	0.891157
285	0.869119	0.901773	1.03632	0.942528	0.868224	0.852341	0.827109	0.984771	1.02777	0.97924	0.97637	0.807789	0.937988	0.804179	1.04303	0.830264	0.779391	0.912457	1.01014	0.964017	1.09763	1.00348	0.819933	0.986362	1.03213	0.91745	1.0518	1.04996	0.90122	0.955227	0.937391	1.02035	0.970693	1.02416	0.934136	0.971269	0.839404	0.892773	0.915407	0.947925	0.904585	0.766947	0.832822	1.0755	0.848544	0.899756	0.953202	1.04166	0.898537
286	0.778049	0.918432	0.934418	0.980796	0.882389	0.949202	0.818577	0.965099	0.945079	0.920734	0.88121	0.876422	0.879998	0.877745	0.925049	0.892016	0.762271	0.854852	0.879157	0.785289	0.921022	0.905882	0.839163	0.873149	0.845186	0.909884	0.913144	0.932482	0.843976	0.804863	0.966264	0.89856	0.834257	0.844653	1.01648	0.835187	0.801042	0.836437	0.919276	0.912497	0.895495	0.918296	0.891694	0.9529	0.815651	0.906676	0.907319	0.86069	0.83032
287	0.820142	0.852277	1.01807	0.854815	0.870088	0.918886	0.87695	0.970003	0.994811	0.824384	0.937523	0.796273	0.916723	0.808218	0.901246	0.860947	0.75061	0.850799	1.00527	0.81456	0.956922	0.940933	0.779964	0.947798	0.90051	0.82343	0.978457	0.943994	0.945137	0.887459	0.933031	0.948055	0.901325	0.926621	1.02356	0.831973	0.784601	0.797736	0.852661	0.88122	0.759425	0.833988	0.816052	1.00028	0.818964	0.962321	0.987615	0.924292	0.926424
288	0.854683	0.801334	0.959248	0.968861	0.767946	0.841154	0.824366	0.913024	0.948419	0.860754	0.941416	0.803956	0.907177	0.785256	0.947828	0.851166	0.847965	0.772665	0.836341	0.829345	0.929117	0.931453	0.821434	0.906263	0.902234	0.875635	0.937933	0.990479	0.91497	0.870344	0.891929	0.835574	0.799328	0.940556	0.992564	0.872171	0.866537	0.766008	0.888098	0.909359	0.830094	0.814807	0.877526	0.917105	0.897793	0.948648	0.965487	0.978749	0.942235
289	0.984076	0.864982	0.921885	1.06769	0.946968	0.931145	0.887276	1.00567	0.970894	0.968158	1.00389	0.855978	0.94628	0.895773	1.0208	0.895665	0.725329	0.891969	1.03754	0.899833	1.08005	0.985507	0.906518	0.98211	0.966661	0.923721	1.01242	1.05101	0.909999	0.941551	1.01723	1.00251	0.846975	0.999737	1.02496	0.900151	0.84721	0.96014	0.947124	0.871244	0.899119	0.896113	0.825281	1.03133	0.814817	0.982157	1.01367	1.02682	0.879992
290	0.800165	0.907093	0.824774	0.974053	0.934614	0.929101	0.818021	1.00626	1.01298	0.823866	0.878167	0.854341	1.01603	0.845019	0.946962	0.891836	0.918056	0.890788	0.851336	0.881321	0.979032	0.853622	0.921219	0.805014	0.871468	0.841897	0.935288	1.01836	0.854646	0.865541	0.964744	0.921121	0.877472	0.833272	0.93624	0.869237	0.763913	0.76724	0.900735	0.857251	0.84528	0.842188	0.879328	0.874358	0.845229	0.939836	0.946343	1.04195	0.950462
291	0.880449	0.816054	0.858244	0.804097	0.915402	0.803206	0.787619	0.865356	0.837377	0.819451	0.723405	0.876666	0.817485	0.782731	0.859544	0.786266	0.764415	0.74491	0.835877	0.757774	0.919253	0.824916	0.869969	0.897587	0.824015	0.798357	0.868925	0.891345	0.788523	0.775004	0.790646	0.858836	0.872796	0.750167	0.872432	0.859961	0.741124	0.757885	0.81673	0.897087	0.831227	0.867869	0.78403	0.884044	0.844611	0.767633	0.846835	0.913196	0.867652
292	0.849411	0.846502	0.982368	0.913535	0.880933	0.818886	0.838487	0.82375	0.948963	0.867329	0.873349	0.877463	0.802007	1.04895	0.824767	0.871407	0.839626	0.836008	0.81952	0.845834	0.967856	0.878186	0.830053	0.909728	0.931763	0.951776	0.938964	0.89956	0.867157	0.852536	0.684506	0.819785	0.8795	0.910576	0.943569	0.924708	0.80867	0.890758	0.94075	0.904749	0.904224	0.815328	0.782756	0.828999	0.927127	0.850867	0.812955	0.816295	0.814202
293	0.922023	0.829142	0.946446	0.861813	0.975113	0.914149	0.765022	0.94396	1.00741	0.850082	0.812241	0.809322	0.898167	0.89724	0.870691	0.933715	0.874016	0.897959	0.974484	0.872823	1.00087	0.889124	0.853936	0.862753	0.846167	0.87218	0.927055	0.937724	0.845343	0.901514	1.00607	0.905757	0.791604	0.930184	0.866947	0.858771	0.824392	0.872796	0.871311	0.861792	0.838624	0.888748	0.794783	0.902128	0.865802	0.873528	0.98547	0.935302	0.896705
294	0.880956	0.854544	0.973458	0.962602	0.925132	0.865388	0.855357	0.982841	1.02933	0.829515	0.90591	0.872056	0.940185	0.850386	0.939282	0.870104	0.802982	0.884478	1.07244	0.844038	0.958306	1.01137	0.863231	0.8415	0.919215	0.903371	0.95328	1.08335	0.904839	0.857681	0.946445	0.923002	0.927609	0.943607	0.9236	0.885602	0.765055	0.872967	1.00568	0.895083	0.871046	0.781981	0.820558	1.04358	0.883694	0.95038	0.974724	1.00605	1.00813
295	0.863665	0.904887	0.758044	0.83005	0.938116	0.867532	0.785403	0.860852	0.878956	0.823186	0.898769	0.90622	0.910716	0.750185	0.901256	0.825168	0.794731	0.911376	0.871796	0.820204	0.916361	0.850581	0.891139	0.864698	0.884781	0.891221	0.802814	0.865596	0.802443	0.857405	0.965321	0.895151	0.865809	0.806061	0.859191	0.909885	0.848448	0.794463	0.818727	0.975274	0.939273	0.916231	0.919304	0.920786	0.758887	0.810695	0.831975	0.93177	0.921981
296	0.733572	0.849391	0.860835	0.788205	0.743181	0.807193	0.733142	0.850948	0.799142	0.778561	0.679244	0.724123	0.839138	0.744437	0.796846	0.841738	0.823562	0.716151	0.750225	0.830285	0.822137	0.851414	0.731255	0.790708	0.814156	0.838948	0.796534	0.868296	0.737174	0.747992	0.816527	0.839424	0.856424	0.797146	0.809001	0.856132	0.799805	0.73206	0.79264	0.882933	0.860671	0.736783	0.780182	0.855676	0.86127	0.787266	0.868032	0.858451	0.76627
297	0.828243	0.915812	0.842382	0.909396	0.863141	0.779843	0.774659	0.850618	0.928913	0.859472	0.8732	0.93737	0.842544	0.826008	0.92852	0.797158	0.790271	0.936508	0.884763	0.864219	0.867676	0.867108	0.857509	0.819657	0.884627	0.945207	0.794931	0.953917	0.790779	0.771007	0.876735	0.86274	0.865863	0.779883	0.865528	0.875964	0.874464	0.739329	0.866714	1.01794	0.903836	0.853232	0.810657	0.864774	0.837102	0.900585	0.942142	0.918189	0.849112
298	0.973415	0.879761	0.951114	0.971489	0.931349	0.941984	0.84169	0.97064	0.988833	0.942345	0.942039	0.889613	0.910072	0.840189	0.953757	0.858023	0.808353	0.919	0.908968	0.82548	1.01008	0.967804	0.92792	0.86821	1.00488	0.877317	0.944013	0.985485	0.847736	0.952095	0.948166	0.943386	0.875426	0.910162	0.957428	0.970671	0.869678	0.921218	0.905947	0.99013	0.915413	0.918748	0.901386	0.945323	0.903452	0.936738	0.907029	1.05991	1.01388
299	0.818162	0.750252	0.934225	0.856719	0.825146	0.678721	0.763945	0.963773	0.902882	0.793299	0.885717	0.834925	0.742567	0.847139	0.915754	0.880986	0.815535	0.818455	0.843368	0.886953	0.950213	0.857885	0.771089	0.893757	0.898032	0.789868	0.745468	0.796683	0.751561	0.830247	0.836054	0.818489	0.849306	0.795955	0.797994	0.803295	0.750471	0.859903	0.862624	0.842212	0.79032	0.833447	0.786565	0.835209	0.807676	0.748716	0.984014	0.851539	0.863821
300	0.881212	0.859915	1.01613	0.933824	0.949665	0.864026	0.875196	0.969184	0.981364	0.977678	0.981294	0.855235	0.81603	0.894024	0.925395	0.884346	0.816832	0.831218	0.946407	1.01302	1.11397	1.01527	0.828968	1.0057	0.996538	0.941049	0.941461	0.951628	0.978946	1.00608	0.967313	0.916188	0.85188	0.960661	0.890196	0.943879	0.86474	0.869677	0.916847	0.964497	0.965802	0.931474	0.955509	0.897394	0.886651	1.03736	1.00159	1.00457	0.951392
301	0.903006	0.906442	0.847906	0.949476	0.876148	0.963489	0.891036	0.916927	0.937521	0.808286	0.970189	0.975045	0.987382	0.84819	0.975173	0.828288	0.780887	0.874781	0.953596	0.818723	0.943067	0.830957	0.959746	0.915439	0.90266	0.891023	0.921289	0.93324	0.976018	0.804689	0.922187	0.899726	0.853978	0.935194	0.95859	1.00093	0.970483	0.809237	0.846799	1.05171	0.90792	0.915697	0.900978	1.03268	0.924911	0.875562	0.85375	0.987473	0.948063
302	0.851571	0.744019	0.864167	0.71656	0.934246	0.932769	0.871898	0.915643	0.889999	0.844946	0.880711	0.874702	0.849026	0.830413	0.874402	0.781448	0.828014	0.782525	0.946469	0.82354	0.955118	0.854236	0.873489	0.802628	0.78915	0.782928	0.940433	0.918606	0.923822	0.844392	0.940334	0.888853	0.943818	0.858781	0.883013	0.82747	0.84204	0.921751	0.793361	0.788191	0.770228	0.880035	0.821178	0.915919	0.835125	0.835667	0.926134	0.906531	0.937141
303	0.900223	0.815808	0.926623	0.889162	1.01731	0.89896	0.865026	1.00395	1.03331	0.880035	0.928713	0.807377	0.870947	0.835094	0.939523	0.860384	0.786199	0.896251	1.03485	0.837987	1.0987	0.903988	1.00142	0.968108	0.960187	0.908752	0.957058	0.94236	0.933727	0.866302	0.946536	0.91279	0.931363	0.914354	0.998422	0.918596	0.860517	0.934915	0.880775	0.895935	0.878885	0.866431	0.823377	1.01164	0.845516	0.902379	0.987738	1.03395	0.937259
304	0.822512	0.710967	0.882754	0.882827	0.789727	0.871789	0.724464	0.950897	0.889953	0.807052	0.860798	0.774832	0.834745	0.787746	0.849071	0.897572	0.758629	0.80335	0.894379	0.817354	0.986107	0.881931	0.864595	0.926988	0.77557	0.877728	0.89423	0.923766	0.833014	0.815864	0.938333	0.876482	0.919014	0.831817	0.903183	0.879381	0.803902	0.710549	0.802234	0.834339	0.801803	0.770169	0.731065	0.959471	0.820798	0.869801	0.994966	0.973292	0.95284
305	0.893231	0.871157	0.922443	0.830207	0.914709	0.887607	0.850826	0.942104	0.92454	0.898468	0.918633	0.748695	0.892133	0.806859	0.973192	0.92668	0.879472	0.845711	0.880737	0.949708	1.01433	0.966953	0.8938	0.958867	0.873568	0.932548	0.919664	0.881999	0.978451	0.89721	0.886605	0.897154	0.825606	0.817677	0.905938	1.02894	0.879752	0.900022	0.804142	1.04027	0.898281	0.821294	0.795412	0.944658	0.899169	0.890441	0.890546	0.937872	0.911384
306	0.822891	0.800891	0.895082	0.897962	0.889999	0.847664	0.770238	0.943073	0.962872	0.870117	0.827593	0.805829	0.816102	0.865012	0.870013	0.869086	0.777023	0.794974	0.903135	0.84687	0.95585	0.903619	0.855451	0.9078	0.840421	0.960526	0.883317	0.913846	0.880221	0.832164	0.867526	0.830939	0.892821	0.90611	0.867813	0.905949	0.763753	0.792819	0.858524	0.908524	0.860628	0.810962	0.758502	0.87891	0.876631	0.8196	0.954242	0.978748	0.872845
307	0.806003	0.814694	0.846436	0.842725	0.830148	0.859124	0.825935	0.843189	0.885021	0.819341	0.831004	0.810751	0.791147	0.753507	0.826894	0.852205	0.743095	0.905021	0.785099	0.814997	0.943834	0.836473	0.781356	0.838674	0.847209	0.869147	0.838172	0.83165	0.764267	0.755978	0.878995	0.816194	0.745106	0.876025	0.807323	0.811737	0.80145	0.775392	0.769591	0.859939	0.776111	0.774361	0.790158	0.764183	0.83857	0.805707	0.943775	0.851451	0.722157
308	0.865658	0.902965	0.964206	0.906289	0.967111	0.907577	0.818891	1.0391	1.07915	0.937528	0.921422	0.887653	0.986537	0.84197	0.969874	0.937461	0.864181	0.84508	1.01171	0.929893	1.11287	0.948196	0.973405	1.04561	0.957373	0.989531	0.949053	1.05682	0.963301	0.961267	1.06486	1.00809	0.856071	0.933453	0.959189	0.99704	0.963029	0.931206	0.953383	0.95053	0.94204	0.895129	0.794052	1.01868	0.801087	1.05281	1.01339	1.09366	0.984297
309	0.870195	0.811918	0.966012	0.968396	0.991111	0.849771	0.849141	0.931356	1.02314	0.978496	0.932344	0.922726	0.845394	0.825259	0.926454	0.846369	0.803865	0.896709	0.905968	0.823341	1.05083	0.897122	0.946371	0.94268	0.958774	0.944849	0.923324	1.02982	0.952725	0.823884	0.989187	0.892502	0.87431	0.910661	0.89787	0.979459	0.847566	0.823542	0.938764	0.942992	0.987914	0.866319	0.834327	0.98689	0.852459	0.912185	0.970528	0.964568	0.99647
310	0.792026	0.813065	0.762907	0.814415	0.859288	0.834249	0.776185	0.867916	0.83687	0.869149	0.82212	0.761743	0.770976	0.778838	0.829927	0.79843	0.841406	0.811934	0.766987	0.810457	0.941233	0.776481	0.851557	0.860593	0.779845	0.856598	0.802903	0.791592	0.831116	0.68025	0.788194	0.818763	0.816542	0.821374	0.816105	0.851391	0.81187	0.690744	0.823466	0.888815	0.810897	0.836434	0.75227	0.834473	0.847002	0.852055	0.884812	0.866458	0.755473
311	0.82977	0.791386	0.892701	0.936456	0.87034	0.856376	0.743138	0.912323	0.932484	0.864276	0.897112	0.794726	0.765253	0.855317	0.890326	0.879804	0.75942	0.85921	0.917553	0.804791	1.03897	0.856847	0.884073	0.961278	0.891944	0.862897	0.865424	0.922185	0.931539	0.857598	0.903598	0.829694	0.818964	0.867435	0.879275	0.884419	0.817682	0.786566	0.762681	0.895523	0.855195	0.939038	0.738079	0.909322	0.751659	0.871033	1.00475	0.985845	0.863206
312	0.76242	0.873553	0.917912	0.80693	0.876474	0.882517	0.79789	1.03756	0.948325	0.906415	0.802408	0.866798	0.906972	0.827201	0.850415	0.83333	0.861589	0.859875	0.902668	0.936305	0.966618	1.01129	0.938393	0.915661	0.80239	0.876678	0.841368	0.956481	0.840511	0.86588	0.972962	0.891757	0.949506	0.880351	0.895682	0.882568	0.808804	0.766942	0.849737	0.874208	0.87628	0.936794	0.833496	0.924586	0.910552	0.826623	0.989755	1.03882	0.965443
313	0.922396	0.873801	0.911701	0.885739	0.878645	0.818361	0.835615	0.995073	1.03809	0.950862	0.912222	0.791173	0.850108	0.851235	0.947416	0.920191	0.797911	0.775997	0.948426	0.960233	1.10955	0.905948	0.834414	1.04675	1.02179	0.926678	0.90531	0.971056	0.911065	0.984878	0.877443	0.960269	0.924798	0.91511	0.932022	0.940994	0.871474	0.849495	0.882379	0.933486	0.92699	0.883649	0.840154	0.981618	0.804206	0.999124	1.05232	1.01474	0.872831
314	0.755582	0.820731	0.763925	0.894822	0.939131	0.781205	0.825144	1.00066	0.90067	0.872344	0.822548	0.785863	0.810503	0.843577	0.872111	0.896581	0.866977	0.854462	0.772521	0.888728	1.01324	0.821733	0.896727	0.950514	0.855566	0.903001	0.898686	0.85337	0.854962	0.792751	0.703849	0.796549	0.853706	0.917757	0.898875	0.80146	0.817274	0.908048	0.839466	0.839629	0.86956	0.779425	0.77133	0.839138	0.849901	0.753549	0.921214	0.837572	0.782381
315	0.847581	0.780317	0.861557	0.923992	0.856826	0.808982	0.713264	0.940102	0.958845	0.835674	0.864435	0.801186	0.881999	0.771391	0.893872	0.905344	0.836926	0.770395	0.830821	0.756433	0.975078	0.854383	0.904845	0.907037	0.857526	0.949809	0.896423	0.923381	0.838732	0.815629	0.898793	0.889612	0.825881	0.923254	0.844455	0.936308	0.793268	0.748893	0.822465	0.871298	0.901124	0.780362	0.783301	0.890736	0.868211	0.78628	0.904354	0.95796	0.927583
316	0.900736	0.832437	1.06162	1.03428	0.946486	0.905909	0.923569	1.01634	0.994258	0.898433	0.981368	0.873527	0.889615	0.963511	0.944347	0.95886	0.834542	0.847468	0.947763	0.957533	1.05289	0.997378	0.86235	0.994183	0.961693	0.985427	0.93891	0.994099	0.880911	0.925733	1.01029	1.03111	0.928193	0.964322	0.935647	0.941543	0.839233	0.878736	0.899816	0.947557	1.0014	0.965438	0.842816	0.906932	0.911746	0.983532	1.04072	0.99485	0.94402
317	0.874873	0.858427	0.912667	0.91472	0.925436	0.822863	0.830112	0.961411	1.02713	0.930785	0.90082	0.804335	0.77897	0.934243	0.961689	0.85129	0.783126	0.807191	0.971814	0.953094	1.0438	0.925243	0.877708	0.947652	0.91787	0.949888	0.897044	0.935509	0.905724	0.877177	0.868619	0.898048	0.906545	0.9195	0.810884	0.919437	0.879412	0.887549	0.893489	0.973874	0.944096	0.838662	0.775736	0.98953	0.911813	0.895874	0.95266	0.943611	0.935198
318	0.944168	0.861026	0.930549	0.848288	0.874733	0.88776	0.771726	1.02599	0.963405	0.917849	0.855461	0.813823	0.829535	0.838775	0.864529	0.775549	0.880015	0.780971	0.868562	0.810871	1.08369	0.95233	0.899688	0.989034	0.941059	0.963219	0.853032	0.916304	0.883343	0.900541	0.948773	0.931524	0.8242	0.852924	0.9277	0.99468	0.898004	0.84498	0.918046	0.975564	0.917795	0.901772	0.778246	0.934388	0.891123	0.904741	1.02992	1.02282	0.905475
319	0.93275	0.937315	0.926679	0.89787	0.926698	0.806621	0.817489	0.944616	1.00548	0.86999	0.836181	0.878614	0.791411	0.88386	0.945051	0.850007	0.769604	0.917976	0.821846	0.873662	0.975407	0.888874	0.924627	0.914679	0.948495	0.861607	0.892022	0.939291	0.860831	0.847758	0.930184	0.755931	0.808767	0.867553	0.86191	0.902076	0.840664	0.833193	0.860899	0.928634	0.8296	0.799607	0.835373	0.878117	0.863299	0.874585	0.958937	0.907178	0.79584
320	0.826805	0.805332	0.841896	0.779983	0.907756	0.952401	0.752756	0.95159	0.98167	0.897784	0.879922	0.794703	0.862535	0.834625	0.871749	0.823789	0.812992	0.831662	0.969805	0.770945	1.03043	0.842796	0.899783	0.934529	0.829787	0.911974	0.880578	0.972217	0.950555	0.828008	0.936214	0.82065	0.851166	0.900021	0.876259	0.899348	0.899875	0.779943	0.851055	0.885698	0.807484	0.853073	0.730713	0.906032	0.849453	0.840156	0.981064	0.936534	0.896386
321	0.976192	0.943439	0.964027	0.910823	1.01374	0.915939	0.90661	1.0338	1.10706	0.995019	0.935006	0.904931	0.890591	0.959806	1.07476	0.946221	0.866406	0.92141	0.966404	1.01479	1.08694	0.905069	0.925	1.05423	0.94138	1.01016	0.904674	1.04959	0.918637	0.949842	1.10107	0.967482	1.02193	0.944218	0.966705	0.941257	0.895801	0.887618	0.948701	0.995079	0.978431	0.917088	0.839224	1.06649	0.862323	1.01278	0.99859	0.984385	0.920902
322	0.893348	0.845403	0.808804	0.832168	0.917346	0.792394	0.794553	0.867775	0.934367	0.831801	0.806608	0.971548	0.873414	0.840831	0.875658	0.876916	0.7895	0.842407	0.804186	0.864231	0.923333	0.91766	0.900005	0.840293	0.844739	0.819009	0.791859	0.833357	0.770005	0.807769	0.936166	0.940002	0.84571	0.87146	0.895389	0.879063	0.787516	0.836736	0.839737	0.83744	0.760439	0.874108	0.857395	0.846278	0.851639	0.902879	0.832059	0.935069	0.821423
323	0.866049	0.811442	0.839291	0.847582	0.904428	0.804872	0.727186	0.842655	0.854299	0.770113	0.892895	0.780991	0.865255	0.852136	0.821697	0.797911	0.742356	0.781601	0.875856	0.787734	0.992883	0.848111	0.902055	0.889474	0.869449	0.788086	0.897651	0.948141	0.882631	0.791816	0.904997	0.843814	0.728426	0.863943	0.867174	0.707968	0.756142	0.787724	0.91543	0.821311	0.742785	0.874957	0.821673	0.885749	0.792305	0.913011	0.876761	0.975292	0.903926
324	0.782182	0.793663	0.899175	0.870623	0.848034	0.783813	0.785514	0.868584	0.937612	0.815996	0.78713	0.790564	0.900102	0.738645	0.835377	0.866244	0.751837	0.863459	0.865028	0.797262	0.858494	0.867998	0.824284	0.753304	0.810214	0.820949	0.803879	0.956703	0.837734	0.769573	0.850961	0.918914	0.82823	0.747331	0.931597	0.834472	0.693735	0.806533	0.870375	0.831987	0.785195	0.837595	0.752522	0.905124	0.860952	0.891767	0.848152	1.01876	0.87534
325	0.933473	0.975184	0.882409	0.89501	0.905464	0.826466	0.796722	0.91852	0.987581	0.948711	0.886367	0.840714	0.851852	0.932898	0.875895	0.874717	0.821754	0.865894	0.902547	0.871165	0.953811	0.890509	0.841798	0.914191	0.885348	1.00607	0.872729	0.876678	0.86651	0.793389	0.936902	0.878019	0.949583	0.940696	0.849935	0.9316	0.96382	0.873704	0.8762	0.969314	0.92668	0.793309	0.779582	0.967989	0.918199	0.800625	0.90016	0.911019	0.892564
326	0.904857	0.978806	0.888593	0.965344	0.934799	0.791776	0.95972	0.833835	0.960257	0.907678	1.00244	0.961953	0.980634	1.00039	0.985721	0.866691	0.835125	0.949915	0.914011	0.965658	0.941384	0.924345	0.889044	0.864119	0.998975	0.93279	0.940517	0.959409	0.920173	0.913294	1.00437	0.925489	0.912133	0.972312	0.952455	0.87939	0.858588	0.980198	0.992549	0.909036	0.855078	0.83144	0.952943	0.956621	0.86802	0.975224	0.812365	0.909141	0.966081
327	0.947465	0.866423	0.877387	0.902399	0.940757	0.944842	0.928268	0.974098	0.920063	0.943973	0.898111	0.838369	0.917538	0.788751	0.86354	0.90102	0.85836	0.843776	0.901522	0.865417	0.998751	0.995049	0.979281	0.975283	0.912898	0.862872	0.917881	1.01083	0.956957	0.938149	1.00674	0.95514	0.847069	0.909678	0.871311	0.967905	0.875459	0.892398	0.845935	0.935122	0.842031	0.937275	0.863746	0.945546	0.873558	0.937539	0.980963	1.10345	0.97383
328	0.848263	0.824832	0.936009	0.935286	0.855545	0.866059	0.803005	0.926755	0.980095	0.891209	0.968854	0.768835	0.887089	0.784698	0.978261	0.889638	0.750957	0.776267	0.905178	0.93062	1.02332	0.95487	0.813714	0.974131	0.883251	0.913274	0.83617	0.983866	0.892883	0.838017	0.926296	0.915582	0.761112	0.843616	0.96578	0.876261	0.786385	0.804676	0.776009	0.887414	0.88034	0.878367	0.819274	0.944324	0.815076	0.899835	0.943514	1.01113	0.960029
329	0.859298	0.839338	0.930627	0.874024	0.902274	0.715756	0.753408	0.904948	0.991406	0.828329	0.709253	0.800171	0.725787	0.871205	0.907413	0.840587	0.702278	0.772032	0.828655	0.848005	0.910967	0.871523	0.84839	0.940202	0.822486	0.873393	0.881691	0.935707	0.797544	0.840728	0.915847	0.865798	0.800754	0.843283	0.906752	0.82919	0.770586	0.79716	0.838881	0.8979	0.853984	0.811226	0.689844	0.857253	0.838	0.876834	0.942965	0.942814	0.812946
330	0.841684	0.863602	0.940669	0.949375	0.8716	0.842574	0.870205	0.862967	0.93497	0.847568	0.93592	0.821892	0.82461	0.898324	0.873958	0.9356	0.780023	0.974014	0.822984	0.938508	0.942644	0.818809	0.766723	0.867835	0.888176	0.841322	0.826471	0.822274	0.877156	0.877492	0.837271	0.89202	0.891578	0.839774	0.923059	0.757888	0.829081	0.88382	0.825533	0.843309	0.90087	0.789229	0.896358	0.848369	0.824929	0.828187	0.87417	0.874036	0.819497
331	0.881576	0.792855	0.900707	0.974822	0.859837	0.818848	0.758848	0.892631	0.923327	0.864362	0.908637	0.899285	0.88309	0.938611	0.982343	0.902896	0.724245	0.875543	0.815181	0.80897	1.01539	0.823433	0.898806	0.915358	0.978933	0.87331	0.924276	0.88403	0.905369	0.878744	0.851659	0.777543	0.758315	0.842183	0.84354	0.83448	0.700589	0.767551	0.864279	0.811437	0.861802	0.868597	0.806923	0.840592	0.829938	0.741993	0.867125	0.864825	0.837813
332	0.844751	0.788215	0.951594	0.898604	0.930521	0.833335	0.838034	1.02482	0.950497	0.962712	0.940846	0.81768	0.84301	0.868731	0.970434	0.876879	0.760615	0.846959	0.914896	0.874124	1.13902	0.955008	0.915259	0.966238	0.960707	0.95024	0.91939	0.983874	0.965531	0.889293	0.983008	0.91256	0.874835	0.905831	0.809478	0.911124	0.869178	0.830524	0.841037	0.906436	0.876429	0.806674	0.82836	0.95987	0.884977	0.844025	1.02074	0.96637	0.876012
333	0.881694	1.00221	1.04541	0.930742	0.942209	0.920911	0.878495	1.04636	1.11588	0.956365	0.901433	0.910112	0.883068	0.955821	1.00153	1.00062	0.908647	0.959021	1.07548	0.962726	1.00423	1.00461	0.761886	0.941441	0.916957	0.969467	0.946299	0.918825	0.864031	0.876417	0.990498	0.992388	1.01549	0.985163	0.93387	1.01898	0.893533	0.900244	0.908711	1.09666	0.942483	0.867358	0.830097	1.06846	0.985801	0.868121	0.980472	0.961834	0.943945
334	0.885444	0.826366	0.72077	0.695524	0.909799	0.809804	0.889541	0.941547	0.875833	0.794574	0.866732	0.828582	0.82889	0.824955	0.871608	0.885938	0.849229	0.782634	0.891943	0.830046	0.940311	0.827447	0.883194	0.802146	0.913799	0.766214	0.838643	0.884115	0.813341	0.856721	0.837238	0.9144	0.785593	0.885352	0.840738	0.817672	0.853892	0.86607	0.920956	0.827241	0.801433	0.801353	0.817541	0.874833	0.838343	0.865761	0.844221	0.887303	0.866624
335	0.899359	0.887879	0.91865	0.893542	0.937804	0.853366	0.816484	0.882951	0.928588	0.947327	0.881768	0.801202	0.818837	0.934542	0.962337	0.851082	0.861337	0.800513	0.90789	0.926635	1.04817	0.896141	0.967209	1.01852	0.966293	0.891076	0.926385	0.969804	0.88835	0.970882	0.883059	0.8384	0.860496	0.884544	0.905256	0.953695	0.915725	0.898582	0.900091	0.928282	0.903124	0.829846	0.886676	0.920053	0.877748	0.907613	0.922702	0.980735	0.928276
336	1.04346	0.863463	1.00993	0.867515	0.932458	0.965454	0.817336	0.9989	1.05786	0.991428	0.913303	0.87251	0.867883	0.890174	0.96448	0.870841	0.789153	0.86231	0.962305	0.917339	1.0335	0.927754	0.952027	1.03641	0.969599	0.958802	0.966044	1.03852	0.933057	0.894051	0.999532	0.975814	0.893027	0.928908	0.885807	0.97697	0.91422	0.849756	0.887574	0.992261	0.985884	0.920641	0.80911	0.973834	0.865258	0.883447	1.1358	1.01539	0.931686
337	0.881371	0.825917	0.859248	1.03628	0.95932	0.890106	0.783898	0.968526	0.914352	0.918602	0.917928	0.842919	0.842386	0.841182	1.04252	0.85834	0.825743	0.88044	0.972366	0.829803	1.01682	0.86076	0.890166	0.917299	0.927396	0.926791	0.947772	0.928554	0.972354	0.90323	0.950297	0.873076	0.847221	0.886921	0.941665	0.905986	0.814236	0.827669	0.873836	0.919587	0.932693	0.900747	0.861281	0.987617	0.861541	0.897786	0.874901	0.928452	0.91757
338	0.942954	0.895681	0.995618	0.980266	0.942158	0.84559	0.79972	0.980083	0.935542	0.983715	0.888408	0.823354	0.764467	0.981213	0.950678	0.876276	0.74505	0.864251	0.861295	0.86481	1.07061	0.983913	0.865274	0.986346	0.882839	0.935324	0.969571	0.932377	0.851372	0.859285	0.914446	0.914848	0.861531	0.964714	0.943729	0.925183	0.848558	0.880368	0.880612	0.930883	0.91684	0.871181	0.819465	0.939047	0.888891	0.890779	0.924881	0.941255	0.913812
339	0.939659	0.872737	0.82498	0.944852	0.883711	0.800933	0.782152	0.963549	0.917501	0.834669	0.77901	0.75433	0.795362	0.818709	0.96519	0.878918	0.781361	0.856971	0.783536	0.824302	0.905303	0.821007	0.845075	0.836859	0.825997	0.857818	0.823345	0.882322	0.751683	0.78337	0.892187	0.821662	0.770195	0.895839	0.905322	0.817935	0.827977	0.773217	0.828716	0.855324	0.789924	0.782137	0.830367	0.829684	0.873442	0.918752	0.953915	0.807507	0.743128
340	0.996412	0.927667	0.908155	0.931804	0.95133	0.892076	0.841589	0.944085	1.05323	0.938643	0.912868	0.792021	0.865889	0.838485	0.90532	0.952108	0.790114	0.858832	0.943007	0.855509	1.03587	0.911318	0.830525	0.909794	0.869711	0.910744	1.03019	1.00868	0.945401	0.863324	1.05304	0.886897	0.852393	0.967289	0.941186	0.906429	0.890826	0.877322	0.867475	0.907592	0.840515	0.811224	0.802775	1.00437	0.894494	0.927018	0.918825	0.889188	0.898429
341	0.862599	0.856641	0.976001	0.997685	0.910292	0.902064	0.82398	0.985509	0.984153	1.00985	0.974214	0.851474	0.932242	0.919099	0.910339	0.884363	0.879733	0.887969	0.924425	0.880081	1.0697	0.938971	1.00625	1.01932	0.957174	0.933492	0.886489	1.00632	0.92927	0.839615	0.978873	0.866089	0.792901	0.968233	0.947564	0.990872	0.900886	0.776964	0.852477	0.955289	0.919156	0.827101	0.783229	0.981414	0.842282	0.956748	0.958849	1.00192	0.913954
342	0.849047	0.864292	0.892529	0.932794	0.844102	0.797223	0.810403	0.971743	0.906929	0.8332	0.902993	0.809742	0.844964	0.848026	0.812992	0.851509	0.7941	0.903941	0.93192	0.749671	0.927108	0.833091	0.908625	0.887386	0.901015	0.899878	0.855088	0.894927	0.868211	0.887753	0.859056	0.885087	0.853823	0.929923	0.939046	0.882614	0.853449	0.865549	0.810507	0.924106	0.80791	0.832428	0.770465	0.89594	0.94134	0.894963	0.940966	0.973144	0.885688
343	0.841781	0.883119	0.920091	1.01873	0.984845	0.958026	0.970757	1.05952	0.988794	0.947076	0.945514	0.859399	0.986789	0.88025	1.04692	1.0149	0.968312	0.964721	0.917265	0.843328	1.05303	0.972833	0.954914	0.834597	0.985995	0.926825	0.959135	0.966861	0.94687	0.934753	0.933274	0.981883	0.931841	0.948591	0.919486	0.85127	0.825856	0.988072	0.910731	0.822735	0.923416	0.975358	0.946338	0.959866	0.900815	0.919575	1.04625	0.928676	1.05245
344	0.945379	0.961471	0.985639	0.917247	0.989233	0.991041	0.910757	1.01573	1.01905	0.943782	0.923687	0.992388	0.835231	0.915035	1.08255	0.963871	0.912571	0.909616	1.02515	1.00156	1.06203	0.964055	0.974103	0.972942	0.977958	0.975589	0.907546	0.970704	0.925032	0.902529	1.0336	0.970823	0.957274	1.05212	0.816593	0.975393	0.920862	0.920906	0.908766	0.929255	1.02804	0.895567	0.955787	1.03229	0.904564	0.975217	1.03525	0.950865	1.05486
345	0.9159	0.816753	0.95586	0.933486	0.926637	0.999385	0.878161	0.864197	0.911673	0.976728	0.914195	0.817493	0.814341	0.991247	0.915363	1.01846	0.924197	0.869009	0.886046	0.934014	0.971886	0.896087	0.944038	0.976683	0.976863	0.927213	0.849396	0.831101	0.925507	0.882806	0.794432	0.909234	0.890013	0.881298	0.869133	0.979743	0.85503	0.859985	0.950755	0.939392	0.960943	0.885577	0.805499	0.829732	0.918669	0.9333	0.860436	0.911888	0.885047
346	1.00259	0.960433	0.965034	1.00383	1.025	1.02811	1.06832	0.974091	1.04605	0.97724	1.00702	0.978761	1.05909	0.98646	0.952136	0.953471	1.00784	1.01699	1.05017	1.01968	0.914985	0.958813	0.952244	0.958844	1.07284	0.967814	1.17834	0.968823	1.01229	1.04133	1.03882	1.04046	1.04923	1.1115	1.04169	0.969865	1.0814	1.08898	1.00788	0.976892	1.02023	0.956734	1.1392	1.09645	1.0092	0.971426	1.02065	1.05894	1.05135
347	0.937432	0.910602	0.90846	0.994019	0.974201	0.908659	0.869765	0.940332	0.872386	0.987881	0.888202	0.847627	0.895957	0.886013	0.887049	1.03625	0.957839	0.870396	0.869253	0.84356	0.999451	0.945174	0.987416	0.925607	0.813255	1.00105	0.971895	1.00414	0.899587	0.857935	1.02839	0.876879	0.854561	0.949288	0.997459	0.942791	0.934393	0.860456	0.842757	0.83594	0.883612	0.990141	0.901992	0.867592	0.93328	0.917794	1.01827	0.862772	0.927346
348	0.820755	0.882765	0.854893	0.763099	0.892165	0.872856	0.906652	0.863439	0.953614	0.794167	0.801678	0.768387	0.810995	0.896091	0.850366	0.838757	0.886607	0.875604	0.92471	0.952886	0.874282	0.891589	0.838805	0.890204	0.770938	0.923762	0.892051	0.851284	0.799762	0.755321	0.966806	0.860956	0.87807	0.828822	0.999874	0.887126	0.951635	0.835281	0.783785	0.903417	0.884124	0.848551	0.844897	0.92807	0.946639	0.825581	0.955127	0.895004	0.930538
349	1.08109	1.20486	1.07906	1.14853	1.1686	1.11269	1.12507	1.00939	1.08018	1.11779	1.13977	1.13635	1.11304	1.09437	1.07342	1.11099	1.22869	1.09616	1.10272	1.09031	1.05519	1.0933	1.06868	1.07408	1.09274	1.0747	1.017	1.00353	1.04207	1.07428	1.07054	1.14507	1.04817	1.15173	1.01639	0.969549	1.17641	1.15189	1.18623	0.999978	1.06202	1.14243	1.08538	1.08836	1.04197	1.13009	1.13015	1.08692	1.08876
[truncated: 773 more columns]

## Sheet: SuppFig1d
CrossCorr	col_0	col_1	col_2	col_3	col_4	col_5	col_6	col_7	col_8	col_9	col_10	col_11	col_12	col_13	col_14	col_15	col_16	col_17	col_18	col_19	col_20	col_21	col_22	col_23	col_24	col_25	col_26	col_27	col_28	col_29	col_30	col_31	col_32	col_33	col_34	col_35	col_36	col_37	col_38	col_39	col_40	col_41	col_42	col_43	col_44	col_45	col_46	col_47	col_48
0	0	0.734569	0.795468	0.817465	0.496499	0.66634	0.540483	0.319542	0.357675	0.623833	0.353814	0.0771732	0.535521	0.473548	0.726647	0.781485	0.589895	0.631594	0.392913	0.199409	0.700772	0.525252	0.535058	0.650659	0.763266	0.512753	0.444573	0.500661	0.457374	0.712486	0.794599	0.398589	0.63565	0.695401	0.639722	0.463397	0.523309	0.641729	0.640849	0.756311	0.665372	0.91812	0.799194	0.650657	0.830437	0.3358	0.401929	0.238274	0.236679
1	0.734569	0	0.358589	0.832717	0.715149	0.672566	0.496252	0.870336	0.879203	0.851287	0.812663	0.771807	0.755306	1.00309	0.802642	0.830072	0.5924	0.498749	0.799482	0.74182	0.745134	0.581669	0.681934	0.744562	0.734177	0.788598	0.597098	0.710094	0.775541	0.946579	0.909045	0.820068	0.796311	0.658564	0.939928	0.877018	0.765285	0.840649	0.944667	0.66951	0.788747	0.723466	0.703506	0.605785	0.936656	0.847864	0.903823	0.782078	0.870501
2	0.795468	0.358589	0	0.837862	0.65315	0.865223	0.566142	0.886641	0.859037	0.877783	0.920592	0.855264	0.821088	0.980052	0.925013	0.738548	0.61385	0.716618	0.761039	0.83791	0.788516	0.642729	0.785383	0.858159	0.914159	0.808805	0.629294	0.901608	0.817042	1.06229	0.922566	0.896746	0.977439	0.764609	0.902581	0.884482	0.739388	0.862861	0.926677	0.71538	0.912783	0.845317	0.847756	0.75046	0.972172	0.914846	0.913408	0.852601	0.918969
3	0.817465	0.832717	0.837862	0	0.847173	0.729066	0.673613	0.77791	0.894966	0.68777	0.757467	0.825517	0.773922	0.861303	0.678756	0.882982	0.790995	0.703533	0.695554	0.714889	0.674364	0.693822	0.657385	0.870282	0.86925	0.587085	0.732367	0.776802	0.874125	0.649769	0.615625	0.758574	0.862762	0.595915	0.840738	0.914821	0.792205	0.828935	0.966975	0.844512	0.88291	0.798468	0.894139	0.67586	0.731255	0.85364	0.748562	0.716357	0.862544
4	0.496499	0.715149	0.65315	0.847173	0	0.75322	0.660522	0.317658	0.67592	0.710284	0.786287	0.539275	0.505737	0.694022	0.805364	0.630939	0.33236	0.733781	0.519856	0.526642	0.91625	0.791458	0.421624	0.845569	0.927281	0.656677	0.743247	0.5506	0.847568	0.813562	0.9843	0.728966	0.824382	0.704397	0.608833	0.765413	0.307683	0.785981	0.768257	0.889679	0.81266	0.881979	0.934852	0.754981	0.714943	0.715987	0.657125	0.558679	0.704755
5	0.66634	0.672566	0.865223	0.729066	0.75322	0	0.545752	0.726802	0.732534	0.488015	0.630027	0.632747	0.46659	0.844138	0.780533	0.905828	0.667943	0.264423	0.659563	0.62668	0.720451	0.640922	0.49074	0.560742	0.50857	0.763162	0.636274	0.715829	0.655511	0.903176	0.880114	0.498701	0.379478	0.794145	0.641279	0.729388	0.778887	0.624166	0.841953	0.659368	0.545817	0.830192	0.654496	0.8097	0.868395	0.739032	0.742663	0.676695	0.720023
6	0.540483	0.496252	0.566142	0.673613	0.660522	0.545752	0	0.557715	0.607098	0.489678	0.772342	0.573002	0.41979	0.790133	0.71403	0.664508	0.543381	0.436832	0.40361	0.563929	0.570353	0.386803	0.637368	0.781344	0.718648	0.584581	0.194629	0.512589	0.699343	0.753682	0.746735	0.550233	0.725851	0.608018	0.557473	0.748896	0.673229	0.682198	0.632526	0.328394	0.775517	0.808469	0.655248	0.702553	0.803621	0.689081	0.751688	0.600758	0.722615
7	0.319542	0.870336	0.886641	0.77791	0.317658	0.726802	0.557715	0	0.408284	0.515601	0.600658	0.36219	0.451751	0.51361	0.7287	0.648632	0.424126	0.696179	0.33332	0.337733	0.799088	0.632084	0.51056	0.675687	0.853287	0.563701	0.493717	0.315682	0.694542	0.614832	0.898014	0.481564	0.661437	0.596934	0.571476	0.565178	0.288977	0.599849	0.547203	0.793351	0.644673	0.857011	0.873079	0.735371	0.660176	0.480867	0.528478	0.359544	0.465661
8	0.357675	0.879203	0.859037	0.894966	0.67592	0.732534	0.607098	0.408284	0	0.513235	0.459059	0.432083	0.653926	0.497987	0.762635	0.673272	0.655845	0.731566	0.501395	0.453783	0.685554	0.493142	0.661696	0.463849	0.94571	0.693975	0.348818	0.623437	0.62221	0.802646	0.823783	0.665817	0.480499	0.795798	0.750593	0.258231	0.536486	0.601401	0.257201	0.690518	0.494664	0.901945	0.927824	0.893305	0.898585	0.478988	0.587211	0.47256	0.50928
9	0.623833	0.851287	0.877783	0.68777	0.710284	0.488015	0.489678	0.515601	0.513235	0	0.606114	0.571513	0.422038	0.678346	0.661231	0.52285	0.635556	0.500565	0.502774	0.640135	0.666386	0.55263	0.526774	0.635288	0.670283	0.739816	0.450193	0.660449	0.65174	0.638409	0.787224	0.548082	0.563631	0.694776	0.438967	0.544376	0.678484	0.611285	0.51357	0.579388	0.59061	0.861548	0.820932	0.752658	0.741663	0.612439	0.793397	0.616379	0.671102
10	0.353814	0.812663	0.920592	0.757467	0.786287	0.630027	0.772342	0.600658	0.459059	0.606114	0	0.38347	0.715871	0.61504	0.690472	0.86348	0.808713	0.631761	0.618568	0.274055	0.609861	0.531271	0.514573	0.577218	0.823314	0.534949	0.650448	0.666576	0.607156	0.898212	0.872568	0.754908	0.51959	0.644569	0.807998	0.492104	0.759482	0.622211	0.720245	0.824352	0.594405	0.922947	0.905325	0.719252	0.849948	0.491806	0.403187	0.320173	0.401212
11	0.0771732	0.771807	0.855264	0.825517	0.539275	0.632747	0.573002	0.36219	0.432083	0.571513	0.38347	0	0.503546	0.460385	0.695555	0.802047	0.638726	0.610069	0.42749	0.246762	0.736519	0.584393	0.566063	0.720454	0.715557	0.549335	0.490567	0.554535	0.425544	0.7341	0.825396	0.355457	0.701413	0.667991	0.579426	0.530595	0.565097	0.721843	0.688797	0.788263	0.713368	0.884267	0.744012	0.645111	0.829676	0.319053	0.428444	0.276921	0.214309
12	0.535521	0.755306	0.821088	0.773922	0.505737	0.46659	0.41979	0.451751	0.653926	0.422038	0.715871	0.503546	0	0.587089	0.622563	0.702393	0.461168	0.466141	0.264813	0.483486	0.79465	0.47452	0.448498	0.713711	0.710428	0.584846	0.552295	0.486957	0.680919	0.720971	0.898394	0.671739	0.703432	0.621221	0.234623	0.727638	0.572528	0.737282	0.749244	0.532316	0.663757	0.798668	0.876916	0.713349	0.734144	0.624998	0.67416	0.511808	0.573434
13	0.473548	1.00309	0.980052	0.861303	0.694022	0.844138	0.790133	0.51361	0.497987	0.678346	0.61504	0.460385	0.587089	0	0.573014	0.787063	0.793244	0.855986	0.463594	0.437245	0.839791	0.667604	0.756031	0.824553	0.930401	0.628233	0.708795	0.642954	0.73207	0.783507	0.962742	0.733445	0.783065	0.742297	0.643036	0.586747	0.741317	0.77209	0.662659	0.87434	0.809996	0.794969	0.999589	0.742689	0.871067	0.473896	0.575167	0.44149	0.428957
14	0.726647	0.802642	0.925013	0.678756	0.805364	0.780533	0.71403	0.7287	0.762635	0.661231	0.690472	0.695555	0.622563	0.573014	0	0.874829	0.844529	0.723777	0.67032	0.653623	0.877793	0.701829	0.599539	0.852203	0.756026	0.532942	0.822404	0.747687	0.714393	0.856571	0.913886	0.89415	0.845113	0.491462	0.687761	0.721887	0.825098	0.860427	0.838021	0.891412	0.789118	0.555825	0.867855	0.413046	0.656316	0.66294	0.73853	0.619596	0.649556
15	0.781485	0.830072	0.738548	0.882982	0.630939	0.905828	0.664508	0.648632	0.673272	0.52285	0.86348	0.802047	0.702393	0.787063	0.874829	0	0.756284	0.795838	0.686971	0.824161	0.942016	0.68939	0.716588	0.826791	0.884586	0.785346	0.642888	0.760428	0.788758	0.767046	0.943002	0.834388	0.830187	0.834979	0.727019	0.712737	0.712179	0.806056	0.625193	0.764073	0.770334	0.918455	0.974585	0.852088	0.86217	0.92349	0.85684	0.844345	0.90946
16	0.589895	0.5924	0.61385	0.790995	0.33236	0.667943	0.543381	0.424126	0.655845	0.635556	0.808713	0.638726	0.461168	0.793244	0.844529	0.756284	0	0.672157	0.469906	0.591196	0.822169	0.643275	0.502807	0.596487	0.847786	0.760786	0.618482	0.672905	0.918459	0.869651	0.90486	0.728003	0.649842	0.662393	0.575804	0.640159	0.251378	0.585138	0.763265	0.720074	0.614142	0.872713	0.966195	0.793278	0.622932	0.760994	0.716398	0.630779	0.759095
17	0.631594	0.498749	0.716618	0.703533	0.733781	0.264423	0.436832	0.696179	0.731566	0.500565	0.631761	0.610069	0.466141	0.855986	0.723777	0.795838	0.672157	0	0.605869	0.591736	0.769944	0.557537	0.557789	0.55878	0.44755	0.724767	0.579921	0.532897	0.57762	0.841359	0.927645	0.593485	0.478965	0.568508	0.646034	0.760579	0.834063	0.694818	0.768487	0.632793	0.553266	0.700822	0.462447	0.641705	0.791924	0.724	0.819649	0.654509	0.704512
18	0.392913	0.799482	0.761039	0.695554	0.519856	0.659563	0.40361	0.33332	0.501395	0.502774	0.618568	0.42749	0.264813	0.463594	0.67032	0.686971	0.469906	0.605869	0	0.348887	0.66293	0.401493	0.611591	0.738897	0.833945	0.448515	0.454033	0.404649	0.624574	0.602066	0.858383	0.582676	0.689269	0.572971	0.393836	0.605121	0.518264	0.542906	0.691336	0.514791	0.729666	0.862699	0.892729	0.722297	0.676491	0.480284	0.517941	0.344524	0.466804
19	0.199409	0.74182	0.83791	0.714889	0.526642	0.62668	0.563929	0.337733	0.453783	0.640135	0.274055	0.246762	0.483486	0.437245	0.653623	0.824161	0.591196	0.591736	0.348887	0	0.567336	0.44627	0.494041	0.60133	0.825293	0.380687	0.525801	0.43827	0.610256	0.776845	0.854136	0.58231	0.555245	0.536927	0.643259	0.515509	0.518095	0.585632	0.738603	0.660501	0.59654	0.922136	0.865479	0.653251	0.793009	0.369025	0.308046	0.131608	0.26387
20	0.700772	0.745134	0.788516	0.674364	0.91625	0.720451	0.570353	0.799088	0.685554	0.666386	0.609861	0.736519	0.79465	0.839791	0.877793	0.942016	0.822169	0.769944	0.66293	0.567336	0	0.545823	0.780599	0.773999	0.938207	0.597715	0.557041	0.815117	0.833659	0.858343	0.698531	0.775192	0.742815	0.670031	0.900649	0.782764	0.830763	0.74797	0.839895	0.46631	0.80971	0.940414	0.988341	0.753706	0.899177	0.69009	0.705498	0.536337	0.776015
21	0.525252	0.581669	0.642729	0.693822	0.791458	0.640922	0.386803	0.632084	0.493142	0.55263	0.531271	0.584393	0.47452	0.667604	0.701829	0.68939	0.643275	0.557537	0.401493	0.44627	0.545823	0	0.672528	0.617078	0.801602	0.457219	0.397839	0.605146	0.584759	0.7352	0.811597	0.747595	0.599611	0.60488	0.646154	0.587743	0.703538	0.636475	0.698875	0.45277	0.610004	0.823825	0.88877	0.71623	0.87715	0.529948	0.57177	0.483257	0.559559
22	0.535058	0.681934	0.785383	0.657385	0.421624	0.49074	0.637368	0.51056	0.661696	0.526774	0.514573	0.566063	0.448498	0.756031	0.599539	0.716588	0.502807	0.557789	0.611591	0.494041	0.780599	0.672528	0	0.68453	0.769889	0.538105	0.728143	0.688474	0.752095	0.875448	0.909837	0.758177	0.615563	0.678967	0.576026	0.661387	0.476489	0.700826	0.79532	0.828859	0.655266	0.789295	0.932186	0.620512	0.760297	0.7931	0.48933	0.564187	0.733325
23	0.650659	0.744562	0.858159	0.870282	0.845569	0.560742	0.781344	0.675687	0.463849	0.635288	0.577218	0.720454	0.713711	0.824553	0.852203	0.826791	0.596487	0.55878	0.738897	0.60133	0.773999	0.617078	0.68453	0	0.727762	0.86761	0.591218	0.725368	0.831501	0.878271	0.832407	0.852285	0.335669	0.768493	0.910896	0.362749	0.639107	0.556669	0.527737	0.807817	0.280127	0.889003	0.923028	0.826122	0.823032	0.689449	0.740416	0.62124	0.726017
24	0.763266	0.734177	0.914159	0.86925	0.927281	0.50857	0.718648	0.853287	0.94571	0.670283	0.823314	0.715557	0.710428	0.930401	0.756026	0.884586	0.847786	0.44755	0.833945	0.825293	0.938207	0.801602	0.769889	0.727762	0	0.817551	0.826038	0.771395	0.550325	0.888964	0.971647	0.618192	0.695399	0.794034	0.801859	0.853299	0.857009	0.876361	0.926475	0.822171	0.775702	0.808722	0.65553	0.752301	0.928362	0.866443	0.882522	0.875077	0.786523
25	0.512753	0.788598	0.808805	0.587085	0.656677	0.763162	0.584581	0.563701	0.693975	0.739816	0.534949	0.549335	0.584846	0.628233	0.532942	0.785346	0.760786	0.724767	0.448515	0.380687	0.597715	0.457219	0.538105	0.86761	0.817551	0	0.6135	0.666649	0.630195	0.861328	0.818549	0.756154	0.804857	0.558587	0.737864	0.760644	0.6643	0.802629	0.932134	0.679335	0.866056	0.836356	0.874526	0.57602	0.733696	0.610668	0.506238	0.389461	0.575734
26	0.444573	0.597098	0.629294	0.732367	0.743247	0.636274	0.194629	0.493717	0.348818	0.450193	0.650448	0.490567	0.552295	0.708795	0.822404	0.642888	0.618482	0.579921	0.454033	0.525801	0.557041	0.397839	0.728143	0.591218	0.826038	0.6135	0	0.59333	0.662011	0.807287	0.673165	0.531113	0.654711	0.746129	0.694264	0.451222	0.596793	0.612814	0.382047	0.402661	0.607445	0.904414	0.782002	0.767967	0.844903	0.579782	0.722481	0.540377	0.598035
27	0.500661	0.710094	0.901608	0.776802	0.5506	0.715829	0.512589	0.315682	0.623437	0.660449	0.666576	0.554535	0.486957	0.642954	0.747687	0.760428	0.672905	0.532897	0.404649	0.43827	0.815117	0.605146	0.688474	0.725368	0.771395	0.666649	0.59333	0	0.750972	0.408059	0.844692	0.653131	0.761374	0.583747	0.654044	0.811566	0.663221	0.761132	0.732435	0.6957	0.734401	0.879149	0.782728	0.718152	0.803004	0.583296	0.705501	0.466206	0.597482
28	0.457374	0.775541	0.817042	0.874125	0.847568	0.655511	0.699343	0.694542	0.62221	0.65174	0.607156	0.425544	0.680919	0.73207	0.714393	0.788758	0.918459	0.57762	0.624574	0.610256	0.833659	0.584759	0.752095	0.831501	0.550325	0.630195	0.662011	0.750972	0	0.884495	0.920289	0.498448	0.775995	0.771872	0.698446	0.683464	0.82176	0.940369	0.820918	0.691835	0.859235	0.832771	0.665657	0.72911	0.896509	0.594555	0.591987	0.618438	0.483849
29	0.712486	0.946579	1.06229	0.649769	0.813562	0.903176	0.753682	0.614832	0.802646	0.638409	0.898212	0.7341	0.720971	0.783507	0.856571	0.767046	0.869651	0.841359	0.602066	0.776845	0.858343	0.7352	0.875448	0.878271	0.888964	0.861328	0.807287	0.408059	0.884495	0	0.748989	0.673999	0.912381	0.821475	0.783245	0.929809	0.89608	0.814139	0.858165	0.824833	0.886	0.996044	1.03456	0.844859	0.915096	0.72441	0.92427	0.745083	0.81695
30	0.794599	0.909045	0.922566	0.615625	0.9843	0.880114	0.746735	0.898014	0.823783	0.787224	0.872568	0.825396	0.898394	0.962742	0.913886	0.943002	0.90486	0.927645	0.858383	0.854136	0.698531	0.811597	0.909837	0.832407	0.971647	0.818549	0.673165	0.844692	0.920289	0.748989	0	0.799505	0.837233	0.900142	0.981405	0.814788	0.931873	0.938242	0.867644	0.830662	0.762138	0.975342	1.01106	0.817119	0.997416	0.83568	0.861889	0.842211	0.851916
31	0.398589	0.820068	0.896746	0.758574	0.728966	0.498701	0.550233	0.481564	0.665817	0.548082	0.754908	0.355457	0.671739	0.733445	0.89415	0.834388	0.728003	0.593485	0.582676	0.58231	0.775192	0.747595	0.758177	0.852285	0.618192	0.756154	0.531113	0.653131	0.498448	0.673999	0.799505	0	0.673819	0.780461	0.713065	0.768929	0.674539	0.708276	0.785274	0.757012	0.826857	0.898002	0.674088	0.800351	0.856291	0.551376	0.713518	0.577428	0.49348
32	0.63565	0.796311	0.977439	0.862762	0.824382	0.379478	0.725851	0.661437	0.480499	0.563631	0.51959	0.701413	0.703432	0.783065	0.845113	0.830187	0.649842	0.478965	0.689269	0.555245	0.742815	0.599611	0.615563	0.335669	0.695399	0.804857	0.654711	0.761374	0.775995	0.912381	0.837233	0.673819	0	0.804638	0.898459	0.421187	0.711504	0.4232	0.602936	0.775947	0.299282	0.92879	0.823747	0.870006	0.873405	0.703379	0.698536	0.60015	0.720231
33	0.695401	0.658564	0.764609	0.595915	0.704397	0.794145	0.608018	0.596934	0.795798	0.694776	0.644569	0.667991	0.621221	0.742297	0.491462	0.834979	0.662393	0.568508	0.572971	0.536927	0.670031	0.60488	0.678967	0.768493	0.794034	0.558587	0.746129	0.583747	0.771872	0.821475	0.900142	0.780461	0.804638	0	0.678276	0.84977	0.725659	0.716122	0.927975	0.814592	0.774311	0.536355	0.578589	0.431467	0.410176	0.57629	0.773083	0.497121	0.680987
34	0.639722	0.939928	0.902581	0.840738	0.608833	0.641279	0.557473	0.571476	0.750593	0.438967	0.807998	0.579426	0.234623	0.643036	0.687761	0.727019	0.575804	0.646034	0.393836	0.643259	0.900649	0.646154	0.576026	0.910896	0.801859	0.737864	0.694264	0.654044	0.698446	0.783245	0.981405	0.713065	0.898459	0.678276	0	0.807176	0.687954	0.812683	0.856304	0.656705	0.855502	0.8272	0.882197	0.845778	0.72315	0.651389	0.787088	0.642076	0.605895
35	0.463397	0.877018	0.884482	0.914821	0.765413	0.729388	0.748896	0.565178	0.258231	0.544376	0.492104	0.530595	0.727638	0.586747	0.721887	0.712737	0.640159	0.760579	0.605121	0.515509	0.782764	0.587743	0.661387	0.362749	0.853299	0.760644	0.451222	0.811566	0.683464	0.929809	0.814788	0.768929	0.421187	0.84977	0.807176	0	0.570051	0.51067	0.337558	0.772946	0.395697	0.947327	1.02232	0.843924	0.834666	0.58018	0.58955	0.54593	0.534812
36	0.523309	0.765285	0.739388	0.792205	0.307683	0.778887	0.673229	0.288977	0.536486	0.678484	0.759482	0.565097	0.572528	0.741317	0.825098	0.712179	0.251378	0.834063	0.518264	0.518095	0.830763	0.703538	0.476489	0.639107	0.857009	0.6643	0.596793	0.663221	0.82176	0.89608	0.931873	0.674539	0.711504	0.725659	0.687954	0.570051	0	0.637092	0.622859	0.81616	0.662482	0.931747	1.02727	0.826376	0.647765	0.761444	0.589551	0.581009	0.696824
37	0.641729	0.840649	0.862861	0.828935	0.785981	0.624166	0.682198	0.599849	0.601401	0.611285	0.622211	0.721843	0.737282	0.77209	0.860427	0.806056	0.585138	0.694818	0.542906	0.585632	0.74797	0.636475	0.700826	0.556669	0.876361	0.802629	0.612814	0.761132	0.940369	0.814139	0.938242	0.708276	0.4232	0.716122	0.812683	0.51067	0.637092	0	0.66103	0.777634	0.55793	0.98336	0.940421	0.841597	0.739047	0.772218	0.744575	0.591162	0.728753
38	0.640849	0.944667	0.926677	0.966975	0.768257	0.841953	0.632526	0.547203	0.257201	0.51357	0.720245	0.688797	0.749244	0.662659	0.838021	0.625193	0.763265	0.768487	0.691336	0.738603	0.839895	0.698875	0.79532	0.527737	0.926475	0.932134	0.382047	0.732435	0.820918	0.858165	0.867644	0.785274	0.602936	0.927975	0.856304	0.337558	0.622859	0.66103	0	0.693074	0.539927	0.959224	0.97997	1.00585	0.910472	0.729437	0.843323	0.753845	0.763545
39	0.756311	0.66951	0.71538	0.844512	0.889679	0.659368	0.328394	0.793351	0.690518	0.579388	0.824352	0.788263	0.532316	0.87434	0.891412	0.764073	0.720074	0.632793	0.514791	0.660501	0.46631	0.45277	0.828859	0.807817	0.822171	0.679335	0.402661	0.6957	0.691835	0.824833	0.830662	0.757012	0.775947	0.814592	0.656705	0.772946	0.81616	0.777634	0.693074	0	0.832861	1.05186	0.948175	0.8967	0.971747	0.744835	0.803025	0.678036	0.778924
40	0.665372	0.788747	0.912783	0.88291	0.81266	0.545817	0.775517	0.644673	0.494664	0.59061	0.594405	0.713368	0.663757	0.809996	0.789118	0.770334	0.614142	0.553266	0.729666	0.59654	0.80971	0.610004	0.655266	0.280127	0.775702	0.866056	0.607445	0.734401	0.859235	0.886	0.762138	0.826857	0.299282	0.774311	0.855502	0.395697	0.662482	0.55793	0.539927	0.832861	0	0.85083	0.914144	0.825252	0.83049	0.669024	0.701468	0.643991	0.702858
41	0.91812	0.723466	0.845317	0.798468	0.881979	0.830192	0.808469	0.857011	0.901945	0.861548	0.922947	0.884267	0.798668	0.794969	0.555825	0.918455	0.872713	0.700822	0.862699	0.922136	0.940414	0.823825	0.789295	0.889003	0.808722	0.836356	0.904414	0.879149	0.832771	0.996044	0.975342	0.898002	0.92879	0.536355	0.8272	0.947327	0.931747	0.98336	0.959224	1.05186	0.85083	0	0.620746	0.508145	0.692666	0.681115	0.88618	0.863404	0.853706
42	0.799194	0.703506	0.847756	0.894139	0.934852	0.654496	0.655248	0.873079	0.927824	0.820932	0.905325	0.744012	0.876916	0.999589	0.867855	0.974585	0.966195	0.462447	0.892729	0.865479	0.988341	0.88877	0.932186	0.923028	0.65553	0.874526	0.782002	0.782728	0.665657	1.03456	1.01106	0.674088	0.823747	0.578589	0.882197	1.02232	1.02727	0.940421	0.97997	0.948175	0.914144	0.620746	0	0.699974	0.692212	0.780222	0.969026	0.854265	0.831483
43	0.650657	0.605785	0.75046	0.67586	0.754981	0.8097	0.702553	0.735371	0.893305	0.752658	0.719252	0.645111	0.713349	0.742689	0.413046	0.852088	0.793278	0.641705	0.722297	0.653251	0.753706	0.71623	0.620512	0.826122	0.752301	0.57602	0.767967	0.718152	0.72911	0.844859	0.817119	0.800351	0.870006	0.431467	0.845778	0.843924	0.826376	0.841597	1.00585	0.8967	0.825252	0.508145	0.699974	0	0.605467	0.661878	0.753781	0.614059	0.700319
44	0.830437	0.936656	0.972172	0.731255	0.714943	0.868395	0.803621	0.660176	0.898585	0.741663	0.849948	0.829676	0.734144	0.871067	0.656316	0.86217	0.622932	0.791924	0.676491	0.793009	0.899177	0.87715	0.760297	0.823032	0.928362	0.733696	0.844903	0.803004	0.896509	0.915096	0.997416	0.856291	0.873405	0.410176	0.72315	0.834666	0.647765	0.739047	0.910472	0.971747	0.83049	0.692666	0.692212	0.605467	0	0.713959	0.783933	0.692657	0.853721
45	0.3358	0.847864	0.914846	0.85364	0.715987	0.739032	0.689081	0.480867	0.478988	0.612439	0.491806	0.319053	0.624998	0.473896	0.66294	0.92349	0.760994	0.724	0.480284	0.369025	0.69009	0.529948	0.7931	0.689449	0.866443	0.610668	0.579782	0.583296	0.594555	0.72441	0.83568	0.551376	0.703379	0.57629	0.651389	0.58018	0.761444	0.772218	0.729437	0.744835	0.669024	0.681115	0.780222	0.661878	0.713959	0	0.532526	0.270668	0.262744
46	0.401929	0.903823	0.913408	0.748562	0.657125	0.742663	0.751688	0.528478	0.587211	0.793397	0.403187	0.428444	0.67416	0.575167	0.73853	0.85684	0.716398	0.819649	0.517941	0.308046	0.705498	0.57177	0.48933	0.740416	0.882522	0.506238	0.722481	0.705501	0.591987	0.92427	0.861889	0.713518	0.698536	0.773083	0.787088	0.58955	0.589551	0.744575	0.843323	0.803025	0.701468	0.88618	0.969026	0.753781	0.783933	0.532526	0	0.361422	0.418535
47	0.238274	0.782078	0.852601	0.716357	0.558679	0.676695	0.600758	0.359544	0.47256	0.616379	0.320173	0.276921	0.511808	0.44149	0.619596	0.844345	0.630779	0.654509	0.344524	0.131608	0.536337	0.483257	0.564187	0.62124	0.875077	0.389461	0.540377	0.466206	0.618438	0.745083	0.842211	0.577428	0.60015	0.497121	0.642076	0.54593	0.581009	0.591162	0.753845	0.678036	0.643991	0.863404	0.854265	0.614059	0.692657	0.270668	0.361422	0	0.265755
48	0.236679	0.870501	0.918969	0.862544	0.704755	0.720023	0.722615	0.465661	0.50928	0.671102	0.401212	0.214309	0.573434	0.428957	0.649556	0.90946	0.759095	0.704512	0.466804	0.26387	0.776015	0.559559	0.733325	0.726017	0.786523	0.575734	0.598035	0.597482	0.483849	0.81695	0.851916	0.49348	0.720231	0.680987	0.605895	0.534812	0.696824	0.728753	0.763545	0.778924	0.702858	0.853706	0.831483	0.700319	0.853721	0.262744	0.418535	0.265755	0
49	0.460126	0.590648	0.697156	0.838021	0.733001	0.613934	0.525603	0.622932	0.552641	0.714308	0.48912	0.500207	0.535499	0.621191	0.759913	0.957542	0.562171	0.611868	0.432682	0.319765	0.536307	0.398336	0.784141	0.545292	0.818171	0.620651	0.513536	0.594236	0.73028	0.87504	0.857187	0.782986	0.559253	0.647954	0.714599	0.552755	0.683765	0.546965	0.765297	0.510707	0.606966	0.918569	0.862628	0.717667	0.840696	0.477304	0.549219	0.349422	0.441038
50	0.701995	0.94955	0.901569	0.755738	0.689141	0.773674	0.71058	0.564161	0.690989	0.430162	0.843922	0.653329	0.672768	0.71081	0.884861	0.600924	0.807388	0.788809	0.668321	0.78506	0.885063	0.838607	0.718463	0.917508	0.862898	0.852409	0.700993	0.662689	0.892601	0.612455	0.826927	0.610419	0.837201	0.7734	0.627581	0.833453	0.748751	0.784557	0.73764	0.925584	0.883492	0.851385	0.848819	0.801711	0.83437	0.681462	0.904671	0.764356	0.776031
51	0.84766	0.7246	0.636366	0.97222	0.590308	0.836405	0.625634	0.745531	0.856018	0.854838	1.0346	0.856911	0.653386	0.995109	0.857796	0.903529	0.539275	0.816449	0.708151	0.852029	0.888659	0.735963	0.716712	0.920685	0.990808	0.853759	0.75661	0.780237	1.01328	0.915389	1.0114	0.880705	0.953183	0.86486	0.726063	0.940105	0.653583	0.945109	0.92278	0.72251	0.910347	0.881188	0.844095	0.893051	0.844562	0.858061	0.913177	0.830682	0.879771
52	0.453132	0.810541	0.8472	0.791133	0.64325	0.535923	0.681653	0.476665	0.297502	0.45932	0.396977	0.528193	0.608797	0.608598	0.742097	0.682125	0.473467	0.588299	0.532026	0.42958	0.696872	0.507364	0.483279	0.279542	0.756669	0.685854	0.499514	0.721758	0.730774	0.861939	0.865476	0.697532	0.281806	0.691859	0.727295	0.202102	0.498153	0.390084	0.432736	0.76351	0.325617	0.889318	0.976566	0.780415	0.73998	0.592777	0.530886	0.473859	0.563107
53	0.355732	0.852041	0.84047	0.910383	0.625231	0.794081	0.631621	0.379631	0.207062	0.607963	0.516595	0.405382	0.614368	0.489235	0.738478	0.765937	0.523975	0.772515	0.463304	0.393817	0.75083	0.521557	0.722475	0.417427	0.924054	0.731276	0.357764	0.635051	0.674186	0.898524	0.799522	0.662197	0.514308	0.726321	0.678329	0.233244	0.428161	0.548911	0.337333	0.728788	0.457469	0.880811	0.93061	0.803964	0.746	0.453562	0.520823	0.429073	0.432754
54	0.385021	0.609497	0.732243	0.806483	0.748236	0.668104	0.593449	0.643835	0.634946	0.70865	0.59952	0.354935	0.675448	0.695375	0.648236	0.879316	0.748953	0.530557	0.602384	0.576304	0.87373	0.711546	0.665541	0.813463	0.6491	0.68754	0.537545	0.74526	0.389832	0.94076	0.881661	0.479695	0.830213	0.6375	0.766518	0.661019	0.72408	0.787607	0.806233	0.822875	0.851532	0.682234	0.586261	0.49872	0.774962	0.619368	0.646493	0.581111	0.51526
55	0.74254	0.528689	0.5648	0.787912	0.827834	0.679963	0.447782	0.789897	0.798417	0.784435	0.706672	0.796381	0.766447	0.89996	0.962681	0.864887	0.676807	0.628651	0.651084	0.600341	0.53817	0.43708	0.859335	0.713647	0.86148	0.673634	0.541098	0.678394	0.871628	0.90465	0.849305	0.841415	0.74808	0.727092	0.871783	0.761944	0.876518	0.724001	0.870996	0.495208	0.768998	0.979999	0.916239	0.843019	0.922191	0.752088	0.707424	0.640869	0.772046
56	0.656597	0.882461	0.899274	0.642333	0.648464	0.794265	0.749367	0.506204	0.742117	0.695862	0.740348	0.655299	0.692782	0.740756	0.621257	0.923242	0.579756	0.758048	0.577877	0.566334	0.737322	0.743964	0.684826	0.74043	0.898796	0.595866	0.775645	0.667087	0.806028	0.849576	0.863419	0.685992	0.764124	0.274186	0.700224	0.771069	0.610607	0.746473	0.900671	0.87208	0.709937	0.599205	0.638193	0.596079	0.407639	0.496063	0.703272	0.491223	0.640157
57	0.586967	0.90613	0.90492	0.841647	0.777113	0.73036	0.754523	0.635809	0.360897	0.58538	0.60484	0.635289	0.792181	0.736853	0.826718	0.663853	0.667668	0.785658	0.698616	0.638578	0.789788	0.572268	0.753865	0.407234	0.882983	0.777266	0.506962	0.833262	0.775005	0.867132	0.779867	0.764331	0.479474	0.856159	0.875938	0.335451	0.597554	0.652178	0.42498	0.834017	0.423148	0.898879	0.870892	0.879009	0.717456	0.619272	0.632225	0.591827	0.649005
58	0.755218	0.803113	0.930165	0.825629	0.904622	0.881552	0.74883	0.741476	0.823041	0.745686	0.759554	0.796505	0.782703	0.891048	0.663729	0.920296	0.887288	0.803059	0.75574	0.799413	0.919135	0.78548	0.589245	0.901086	0.822026	0.789441	0.81794	0.733156	0.757729	0.774537	0.944866	0.853866	0.888152	0.653694	0.853825	0.865656	0.865309	0.8343	0.911319	0.910784	0.91119	0.713001	0.840633	0.583184	0.796882	0.859985	0.788609	0.822863	0.892717
59	0.622919	0.936279	0.951069	0.869655	0.495752	0.884822	0.60881	0.271024	0.511023	0.555427	0.806906	0.663198	0.623593	0.727115	0.871124	0.615273	0.558328	0.76344	0.497129	0.629334	0.911947	0.716665	0.753923	0.677872	0.89879	0.790472	0.535264	0.477102	0.896068	0.654058	0.955051	0.651341	0.697732	0.653139	0.755934	0.579664	0.438894	0.614803	0.489126	0.806538	0.645781	0.899441	0.90148	0.867872	0.665741	0.669964	0.813601	0.640916	0.750543
60	0.622085	0.67684	0.683699	0.898112	0.75636	0.771625	0.636531	0.774772	0.723204	0.70624	0.722989	0.643781	0.663987	0.854878	0.924379	0.989562	0.548901	0.790041	0.610668	0.601376	0.684152	0.601402	0.836971	0.722372	0.940051	0.779669	0.646025	0.78762	0.82254	0.895594	0.905696	0.801004	0.77914	0.730985	0.733602	0.725707	0.718686	0.757492	0.883366	0.603203	0.780772	0.964577	0.893683	0.821719	0.844763	0.627038	0.804458	0.607976	0.638081
61	0.505754	0.696339	0.922937	0.91141	0.69934	0.548261	0.739303	0.545478	0.629792	0.788303	0.525911	0.56606	0.567543	0.75179	0.826744	0.943317	0.728375	0.482256	0.621011	0.418884	0.82504	0.578184	0.651945	0.432801	0.706837	0.735734	0.733691	0.415644	0.781573	0.680292	0.863918	0.775359	0.469409	0.741984	0.811668	0.620549	0.76918	0.700343	0.785866	0.83752	0.442102	0.886239	0.810007	0.801345	0.952682	0.564271	0.659269	0.478411	0.575013
62	0.413389	0.765218	0.890463	0.763205	0.411581	0.720693	0.561145	0.185866	0.595651	0.658705	0.598938	0.44807	0.454651	0.596945	0.751542	0.780717	0.541522	0.587775	0.378774	0.346323	0.76844	0.609887	0.594766	0.736385	0.830454	0.538301	0.639378	0.188725	0.758212	0.54864	0.926449	0.567405	0.753858	0.471537	0.611501	0.79131	0.489796	0.740941	0.76961	0.77986	0.741206	0.823349	0.784399	0.688516	0.6953	0.509644	0.605603	0.377312	0.543641
63	0.551017	0.938778	0.936115	0.876625	0.380008	0.904702	0.810311	0.303925	0.755522	0.746944	0.842642	0.57121	0.638484	0.694271	0.898563	0.728829	0.567698	0.864888	0.594836	0.612552	0.949975	0.927651	0.628264	0.933778	0.92991	0.771008	0.871365	0.453211	0.872451	0.584326	0.955301	0.612999	0.905143	0.741571	0.718813	0.903693	0.468425	0.852085	0.880092	0.990598	0.896501	0.956376	0.991221	0.845518	0.788436	0.720492	0.756619	0.630802	0.725761
64	0.567553	0.800015	0.87475	0.839076	0.551602	0.619356	0.496364	0.453463	0.595588	0.588478	0.810464	0.552966	0.275514	0.528064	0.543128	0.718266	0.529574	0.646921	0.347651	0.590321	0.883675	0.630437	0.536695	0.833135	0.854448	0.58237	0.58611	0.531709	0.747551	0.795858	0.953279	0.659656	0.772755	0.70282	0.353422	0.756622	0.631262	0.785146	0.753605	0.688252	0.754498	0.689782	0.842517	0.754439	0.720521	0.632883	0.690989	0.581655	0.61649
65	0.519966	0.798113	0.800472	0.800226	0.437724	0.790651	0.625165	0.333167	0.500408	0.440677	0.71503	0.511797	0.670539	0.639837	0.77468	0.491126	0.609296	0.719285	0.565847	0.62655	0.809863	0.746371	0.580871	0.795219	0.849873	0.751071	0.545208	0.535931	0.79756	0.584135	0.853849	0.540334	0.705487	0.73803	0.764857	0.638848	0.481805	0.659379	0.505608	0.864662	0.720074	0.875609	0.900296	0.739503	0.77334	0.696804	0.781415	0.645557	0.749129
66	0.731113	0.761313	0.660731	0.74932	0.64844	0.765769	0.583459	0.659095	0.722317	0.583894	0.860973	0.7023	0.576836	0.736589	0.76397	0.616289	0.652573	0.754628	0.454983	0.700369	0.78345	0.671203	0.662509	0.877327	0.891698	0.592484	0.642552	0.800952	0.758261	0.813734	0.889905	0.726793	0.849796	0.733781	0.564143	0.824414	0.623965	0.797355	0.835399	0.701088	0.802483	0.884664	0.986128	0.848113	0.900857	0.820789	0.781467	0.660367	0.792072
67	0.752068	0.901422	1.01359	0.850311	0.911439	0.921481	0.826573	0.791961	0.836578	0.86434	0.784919	0.782352	0.791808	0.801619	0.45647	0.924846	0.964689	0.788851	0.797892	0.740261	0.981419	0.719094	0.79911	0.895645	0.765537	0.594891	0.919611	0.745794	0.759715	0.866935	0.999766	0.934388	0.918318	0.748758	0.870657	0.795083	0.87467	0.893142	0.925717	0.963463	0.870928	0.851765	0.865025	0.692744	0.810509	0.791792	0.782516	0.715473	0.714491
68	0.841769	0.879669	0.991616	0.850483	0.938219	0.858326	0.757191	0.86129	0.826794	0.782591	0.806886	0.873871	0.79053	0.894001	0.493833	0.946581	0.936514	0.849217	0.845115	0.813497	0.832546	0.789097	0.650268	0.908465	0.93396	0.640084	0.819147	0.942635	0.952187	0.999617	0.989351	0.976612	0.862706	0.697255	0.876922	0.86428	0.879015	0.817558	0.919366	0.955557	0.879297	0.764922	0.860439	0.654736	0.746513	0.919169	0.955321	0.805194	0.933303
69	0.502484	0.678387	0.808452	0.727167	0.829053	0.80783	0.592117	0.697262	0.627671	0.741316	0.610945	0.532004	0.735445	0.747248	0.412684	0.90466	0.846013	0.712993	0.674857	0.545341	0.746628	0.520497	0.614852	0.80847	0.739126	0.40173	0.58824	0.820574	0.537459	0.927628	0.860284	0.695563	0.817692	0.644503	0.826779	0.681315	0.752365	0.813056	0.833532	0.776669	0.807541	0.753304	0.750084	0.540257	0.764959	0.620069	0.621849	0.540053	0.613696
70	0.775514	0.995754	0.963949	0.929772	0.839158	0.923033	0.881107	0.752034	0.939023	0.833632	0.913471	0.745095	0.778297	0.781471	0.781468	0.853597	0.900771	0.950327	0.809427	0.796729	0.949491	0.797626	0.899377	1.00721	0.933218	0.825294	0.925401	0.82253	0.78023	0.836548	1.01652	0.747257	1.00047	0.786073	0.792202	0.98335	0.886258	0.930488	0.997172	0.958807	0.944048	0.851535	0.96791	0.768544	0.913456	0.712576	0.839017	0.751901	0.725875
71	0.828724	0.755749	0.834552	0.660154	0.90989	0.968056	0.720366	0.762827	0.856664	0.841462	0.787933	0.842758	0.836753	0.795673	0.371981	0.802863	0.914267	0.768536	0.789551	0.70042	0.86339	0.650664	0.797401	0.883469	0.742626	0.541408	0.835954	0.759982	0.767296	0.933478	0.951565	0.871944	0.935767	0.478601	0.878309	0.873908	0.814681	0.901832	0.894639	0.863654	0.819811	0.617268	0.758723	0.543056	0.687393	0.743741	0.743834	0.672291	0.740143
72	0.369122	0.771469	0.851537	0.82746	0.704946	0.609922	0.698276	0.5938	0.687695	0.636607	0.619128	0.318706	0.607108	0.71177	0.659859	0.843269	0.848192	0.548493	0.647724	0.5517	0.870872	0.729651	0.668719	0.861307	0.541994	0.63566	0.70298	0.719269	0.239962	0.804416	0.925694	0.378569	0.776804	0.679753	0.694206	0.789695	0.77062	0.904691	0.86171	0.853065	0.865431	0.790018	0.581954	0.572849	0.760892	0.561744	0.620466	0.542372	0.447424
73	0.955046	0.979182	1.00379	1.03979	0.994515	0.976632	1.05637	0.987616	0.956988	1.03288	0.956512	0.943825	1.02989	0.970118	1.02898	1.06689	0.946738	0.997132	0.999352	0.924696	0.99467	1.00054	1.01037	0.955192	1.02656	1.01559	1.01249	1.04329	1.01703	1.0694	0.997537	0.96737	0.93511	1.033	0.978899	0.952262	0.974683	0.912222	1.02375	1.03528	0.95191	0.890251	0.981389	1.00882	0.987015	0.900473	0.949021	0.910769	0.864183
74	1.05057	1.0572	1.01476	0.836202	1.02733	0.967687	1.02879	1.05461	1.11942	0.99889	1.05314	1.03014	1.0811	1.08408	1.0315	0.945933	1.05142	1.07794	1.11325	1.09955	1.05756	0.971236	0.944313	1.07546	0.996104	0.974105	1.03627	1.07268	0.990237	0.937528	0.896043	0.961862	1.06328	0.995189	0.925305	1.08357	0.993132	1.00816	1.11623	1.14807	1.02527	0.698543	0.813805	0.917871	0.839515	0.93688	0.896035	1.06795	1.00501
75	0.996365	1.04818	1.09063	0.917104	0.929929	1.03525	1.01311	0.920505	0.976659	0.943294	0.998315	0.989377	0.981289	0.948634	0.898	1.03304	1.05845	1.03605	1.01342	1.06577	1.0366	1.08615	0.893436	1.14365	1.11525	0.997979	1.04413	0.911563	1.03515	0.838866	0.946863	1.00676	1.06438	0.915141	0.943497	1.10637	1.05422	1.08899	1.00489	1.09848	1.07777	0.560687	0.853003	0.908078	0.864327	0.811422	0.961039	0.989254	1.0069
76	1.06118	0.990454	0.938108	1.04177	0.922807	0.955451	0.938362	0.97009	1.08007	1.03234	1.06884	1.0165	1.01921	1.04378	1.01484	1.05258	0.959113	0.989703	1.01434	1.01248	0.998309	1.02669	0.967236	1.08507	1.04448	0.931603	0.983717	0.9834	1.04498	1.09956	1.00005	0.998767	0.99179	0.925804	0.93942	1.0832	0.958603	1.01219	1.10256	0.973594	1.02676	0.798111	0.694995	1.00076	0.880934	0.934715	0.917062	0.921454	0.951463
77	0.959596	0.993998	1.00946	1.05431	0.94434	1.05765	1.07683	1.01201	1.06485	1.0455	1.00864	0.937846	1.07257	1.02205	0.8819	1.03875	0.981984	1.00338	1.04703	1.00496	1.13178	1.08388	0.983695	1.13618	1.02263	0.923943	1.07133	1.05605	0.887437	1.15332	1.05688	1.02164	1.08074	0.929079	0.98756	1.02494	0.949144	1.02412	1.05882	1.12383	1.07433	0.744321	0.606395	0.863296	0.635935	0.889256	0.856292	0.951227	0.911866
78	0.987247	0.980178	0.957337	1.04733	0.929699	0.918021	0.987201	0.961023	0.855698	0.959563	0.989578	0.981268	0.965832	0.901479	0.929478	0.931287	0.972312	0.977198	0.935948	1.07297	1.02981	0.929141	0.95479	1.01715	0.999301	0.992931	0.990802	1.02432	0.866708	1.02858	1.01467	0.921468	0.914042	0.986832	0.908464	0.983479	0.979991	0.979289	0.963718	1.07173	0.991819	0.531028	0.83102	0.922263	0.933934	0.869814	0.930603	0.947703	0.9483
79	0.98553	0.96212	0.845246	1.02611	0.896622	0.90057	0.989924	0.985624	0.931384	1.00259	1.03122	0.948479	0.9826	0.934851	0.996765	1.08578	0.955009	0.946034	0.941197	1.01005	0.965726	1.00662	1.01174	0.980824	1.03003	0.965259	0.930888	1.05063	0.961373	1.08355	0.988957	0.895965	0.952867	0.965748	0.978425	0.997788	0.971571	1.01603	1.02387	0.985972	0.984698	0.787416	0.788025	0.987814	0.8617	0.735342	0.889898	0.864003	0.901879
80	0.988076	1.03443	1.00634	1.09428	1.00002	1.09045	1.04938	1.03662	1.08207	1.075	1.07515	0.984039	1.04697	1.05603	0.945756	1.05685	1.02456	1.04032	1.03323	1.03798	1.0915	1.08605	1.03735	1.16538	1.07703	0.967742	1.04887	1.0917	0.954364	1.15611	1.06547	1.02991	1.13823	0.99555	0.959091	1.07297	0.992314	1.05698	1.06323	1.05644	1.11536	0.797207	0.785336	0.948711	0.75897	0.898065	0.930488	0.996676	0.947499
81	1.08762	1.05144	0.985969	1.04115	1.01808	1.04041	1.06786	1.08727	1.11715	1.04927	1.12824	1.05125	1.09421	1.04718	1.04934	0.996946	1.0794	1.08736	1.08641	1.13131	1.11395	1.07633	1.07897	1.20584	1.10895	1.03771	1.10488	1.13146	1.01698	1.06234	1.01002	0.980184	1.13625	0.924395	0.983605	1.18082	1.09128	1.10755	1.10797	1.15204	1.14225	0.529431	0.665871	0.964592	0.805344	0.821596	0.996946	1.12349	0.99379
82	1.0368	1.08371	1.07332	1.08627	1.08025	1.06854	1.05742	1.07534	1.09583	1.09098	1.06995	1.01102	1.06374	1.02396	0.983978	1.09468	1.09143	1.0914	1.05895	1.04396	1.10307	1.03769	1.08728	1.10714	1.04997	0.993423	1.04607	1.07436	1.02569	1.08203	1.02602	1.0306	1.09165	1.05414	0.98145	1.07959	1.08076	1.04867	1.07166	1.08169	1.01968	0.742591	0.837556	0.900886	0.929874	0.873298	0.958043	1.0582	0.956801
83	0.958016	1.02502	0.94296	1.0511	0.949903	0.968206	0.983904	1.01768	0.993799	0.938612	1.01085	0.882951	0.992389	0.920009	0.903937	1.04403	1.04475	0.934208	0.965784	0.958154	1.0238	1.07121	1.01591	1.13579	1.06048	0.89738	0.95927	1.05544	0.911003	1.11153	0.988894	0.924435	1.02581	0.94825	0.940404	1.03405	1.08503	1.0557	1.02593	0.970728	1.04089	0.750777	0.636333	0.887666	0.814134	0.719396	0.870625	0.904326	0.840752
84	0.922334	1.03163	0.969927	1.06038	0.962371	1.06982	0.998858	0.971973	0.992875	1.0426	1.01327	0.965188	1.03525	0.943351	0.950632	0.952083	1.04054	1.05325	0.973248	0.949421	1.05123	0.979235	1.00043	1.06282	1.05586	0.898529	1.02063	0.960523	0.927885	1.01518	1.02729	1.02318	1.06739	0.94444	0.955143	1.0326	1.02025	1.07063	1.06544	1.01884	1.02279	0.860913	0.745331	0.791335	0.891242	0.889307	0.944415	0.911994	0.886912
85	1.04816	1.08069	1.03529	1.02639	1.05277	1.04721	1.05885	1.04138	0.988833	0.998241	1.0331	1.0119	1.05004	0.968322	1.00527	0.929091	1.08189	1.04661	1.03886	1.06139	1.07304	0.977889	1.02042	1.08334	1.0509	0.9641	1.0316	1.09927	0.929951	1.07241	1.00429	1.00523	1.0313	1.03254	0.97397	1.02563	1.07078	1.06654	1.05407	1.07859	1.03423	0.785949	0.924547	1.01683	1.01084	0.925592	0.968064	1.05421	0.971084
86	1.00683	1.08328	1.03529	1.0908	0.960099	1.07273	1.04466	0.992343	1.05333	1.09626	1.09099	1.00037	1.10668	1.0424	1.01279	1.13338	1.0211	1.06293	1.06548	1.04837	1.11666	1.14446	1.06734	1.16395	1.07991	1.02389	1.10768	1.03601	1.0137	1.07984	1.09124	1.01126	1.12652	0.863535	0.980928	1.11794	0.996488	1.05448	1.09427	1.10442	1.1603	0.724824	0.577144	1.01018	0.757737	0.877663	1.00327	1.05357	0.976624
87	0.887707	1.07073	0.982351	1.02027	0.925595	0.981952	0.897068	0.837244	0.85162	0.88202	0.994882	0.850278	0.858954	0.762264	0.694861	0.980543	0.967626	0.942793	0.822508	0.88103	1.09926	0.990285	0.900762	1.01382	1.02413	0.813431	0.831054	0.926796	0.983651	1.07077	1.00609	0.957725	0.96194	0.906316	0.860683	0.865777	0.935784	0.931393	0.823459	0.967228	0.949162	0.745409	0.718249	0.834799	0.776516	0.696765	0.835291	0.817481	0.782974
88	1.01215	1.06014	1.01043	0.945767	1.03561	0.966346	0.952937	1.03302	1.04794	1.00442	1.05003	1.01836	1.00664	1.01409	0.964253	0.910105	1.07463	0.966046	0.942001	1.04407	1.03657	0.943006	0.992431	0.998145	0.992443	0.877797	0.983362	0.90534	0.954131	0.899837	0.99556	1.01874	0.992768	0.960633	1.01499	1.04863	1.0689	1.01526	1.04648	1.01321	1.00024	0.890468	0.712558	0.735548	0.639731	0.91197	0.883162	0.909903	0.996872
89	1.0464	1.04272	0.965109	1.10056	1.02935	0.989823	1.03233	1.08615	1.05368	1.04556	1.05936	1.01671	1.12526	1.06042	1.03857	1.09409	1.08417	1.0682	1.10169	1.07188	1.04811	1.0579	1.08183	1.1194	1.05891	1.0134	1.07659	1.11669	0.925417	1.14476	1.05574	0.941562	1.08376	0.86687	0.994589	1.14444	1.06812	1.09	1.11052	1.08491	1.09905	0.626269	0.56826	0.900928	0.773913	0.774495	0.921647	1.03077	0.947655
90	0.733423	0.96435	0.869952	1.04589	0.828915	0.930947	0.808948	0.715419	0.582427	0.756434	0.849724	0.750001	0.854994	0.796015	0.904986	0.78094	0.788323	0.904954	0.795907	0.809178	1.02852	0.866144	0.831586	0.758842	0.999527	0.895313	0.60536	0.873339	0.87668	0.995677	0.935287	0.896786	0.776746	0.977594	0.901789	0.587407	0.712063	0.772951	0.555889	0.881539	0.744647	0.926318	0.829802	0.882137	0.809589	0.775476	0.813748	0.83038	0.77166
91	0.541152	0.952395	0.913028	0.834152	0.645052	0.881812	0.670175	0.508396	0.457003	0.550859	0.690337	0.548558	0.674469	0.529713	0.559369	0.645582	0.721168	0.791554	0.595244	0.625905	0.920461	0.73174	0.650462	0.779584	0.919261	0.683033	0.527419	0.690037	0.762712	0.837488	0.881554	0.761327	0.739588	0.754184	0.692283	0.468394	0.62114	0.67945	0.413422	0.806558	0.71268	0.748959	0.827628	0.749286	0.687216	0.60392	0.643627	0.582825	0.561091
92	1.04116	1.06085	1.04383	1.11285	0.992839	0.979515	1.09965	1.05688	1.12377	1.0859	1.1128	0.998612	1.03519	1.0143	1.04319	1.12028	1.05128	1.09319	1.08912	1.03316	1.14337	1.08485	1.06528	1.11602	0.987636	1.05672	1.10398	1.09559	0.977513	1.04996	1.08982	0.938941	1.04947	0.992333	0.90198	1.12037	1.03021	1.01023	1.15724	1.09189	1.04582	0.751017	0.754769	0.965011	0.839143	0.788911	0.925408	1.03573	0.926433
93	0.999022	1.00169	0.929148	0.967844	0.823397	0.999338	0.947424	0.897893	0.976744	0.937205	1.04286	0.959058	0.987628	0.926523	0.91067	0.807321	0.922289	0.998889	0.967732	1.05726	1.08246	0.99681	0.847949	1.11753	1.03632	0.950647	1.00545	1.02932	0.926703	1.03708	1.04873	0.909531	1.05986	0.909092	0.881379	1.0572	0.86786	1.0248	1.00496	1.11231	1.02592	0.51557	0.741864	0.912357	0.810801	0.919046	0.814311	1.00652	0.987268
94	0.930724	1.02781	0.925147	1.05434	1.00313	0.972199	0.98432	1.00716	0.997686	0.956812	0.983212	0.868487	1.00144	0.969011	0.948149	1.06739	1.03992	0.946512	0.985197	0.957631	1.02378	0.999776	1.03171	1.10953	1.04176	0.866872	0.950402	1.05221	0.850655	1.12116	1.0283	0.920972	1.05542	0.955852	0.921001	1.03756	1.05302	1.05267	1.03526	0.967608	1.07193	0.815906	0.596171	0.97008	0.781593	0.759865	0.868521	0.870835	0.806583
95	1.00465	1.09507	1.06962	1.02334	0.953216	1.07429	1.0631	0.956734	1.06235	1.06551	1.06694	0.990437	1.05377	1.01762	0.996637	1.09002	1.02931	0.971819	1	1.03468	1.10904	1.14158	1.00788	1.12882	1.07264	0.976264	1.08695	0.982596	1.00521	1.0702	1.0641	1.03547	1.07946	0.948783	1.00787	1.09435	0.999511	1.07064	1.078	1.10463	1.10065	0.892139	0.654985	0.992727	0.724933	0.954299	0.904906	0.964341	1.0013
96	1.03116	1.03578	0.991498	0.97931	0.988831	0.93079	0.993194	1.04366	1.04071	0.949189	1.03527	0.976327	1.00194	0.993594	0.96281	0.944187	1.02829	1.04122	1.00561	1.04936	1.02041	1.04715	0.9535	1.10177	1.00918	0.945745	1.02229	1.08189	0.958687	1.07682	0.962585	0.942988	1.03193	0.941924	0.980507	1.07062	0.994083	1.03532	1.02593	1.04093	1.04156	0.843961	0.78813	0.844478	0.581332	0.836492	0.749957	0.981272	0.978566
97	1.07129	1.04564	0.99154	0.993519	0.988372	1.01474	1.04308	1.04605	1.10632	1.07016	1.1156	1.03311	1.09422	1.07235	1.03697	1.0067	0.99216	1.10155	1.09618	1.10967	1.08007	1.03556	0.993622	1.14025	1.04519	1.01786	1.05168	1.15606	0.986415	1.14709	1.02082	0.977925	1.09502	0.978253	0.944985	1.09672	0.939743	1.03027	1.09481	1.12734	1.06296	0.60403	0.71545	0.986937	0.765132	0.902272	0.82806	1.0658	0.970497
98	1.01951	0.981972	0.954289	0.976956	1.02286	0.890081	0.95691	1.0298	1.04738	1.00759	1.05231	0.972672	0.962122	1.01899	1.01736	1.09743	0.988729	1.01476	0.949642	1.01834	0.978381	0.949459	1.0465	1.05757	1.04286	0.970166	0.976226	1.05692	0.907469	1.00631	0.995876	0.88533	0.99053	0.894862	0.962018	1.12275	1.0004	0.973173	1.09261	0.973532	1.03949	0.73714	0.708954	0.938712	0.695559	0.751719	0.802769	0.920786	0.897924
99	1.05279	1.07459	1.01262	1.06722	1.01776	1.02373	1.01	1.04793	1.08566	1.02307	1.09158	1.02398	1.1166	1.07366	0.943361	1.05405	1.07994	1.05387	1.09893	1.09479	1.10112	1.11346	1.0528	1.17055	1.03017	0.951534	1.03565	1.09348	0.938998	1.14853	1.08453	1.00479	1.09614	0.922135	0.966992	1.12843	1.02615	1.05233	1.09664	1.08466	1.14467	0.734605	0.496058	0.901052	0.715994	0.895329	0.987615	1.00767	0.963859
100	0.898422	1.03516	1.00878	1.09356	0.956788	1.03696	1.07943	1.02043	1.06475	1.04948	0.998817	0.889197	0.976248	0.9909	0.907793	1.09152	0.993565	1.03621	0.999891	0.942615	1.09204	1.06007	0.973687	1.14664	1.02932	0.912226	1.08731	1.0677	0.878676	1.11584	1.07504	1.00266	1.13413	0.979135	0.871665	1.0351	0.959528	1.04493	1.10185	1.01961	1.08815	0.80709	0.776066	0.901019	0.685428	0.809635	0.844451	0.906317	0.811459
101	1.01684	1.04232	0.990829	1.00711	1.07306	1.02195	0.941097	1.09183	1.04716	0.99891	1.05537	0.996856	0.999384	1.0239	0.878455	0.996192	1.05654	0.990402	0.934702	1.05329	1.06923	0.928657	1.04067	1.12204	1.03997	0.946787	1.04182	1.04514	0.81175	1.0512	1.04217	1.01555	1.12799	0.940817	0.913864	1.07509	1.06102	1.11888	1.0511	1.00817	1.08446	0.744047	0.653669	0.950549	0.734723	0.873343	0.876976	1.04781	0.974916
102	1.08975	1.06716	0.996732	1.00103	0.981565	1.01449	1.05745	1.0236	1.09751	1.03477	1.12359	1.0413	1.09392	1.05796	1.02234	0.97592	1.00501	1.11032	1.10356	1.13839	1.09594	1.04734	0.992558	1.15923	1.03857	1.01209	1.06713	1.1591	0.988027	1.13595	1.0471	0.97472	1.08295	0.969949	0.944422	1.08943	0.940403	1.02119	1.08713	1.13774	1.07415	0.598157	0.713847	1.00007	0.761961	0.887567	0.855843	1.07342	0.973605
103	1.05863	0.950703	0.959453	0.951806	1.00467	0.9953	0.924454	1.03978	1.10868	1.01451	1.08079	1.01957	0.938218	1.00284	0.880774	1.05709	1.03076	0.977645	0.985038	1.07277	1.09049	0.968278	0.988353	1.15585	1.03567	0.95029	1.03717	1.0091	0.960003	0.962333	0.98089	0.963184	1.08524	0.800514	0.925571	1.17607	1.07271	1.06699	1.12504	1.08045	1.07899	0.482608	0.692701	0.819845	0.785766	0.851393	0.975227	1.07074	0.99232
104	0.992682	1.03782	0.996102	1.0737	0.917651	1.06439	1.05811	0.994112	1.08477	1.04411	1.08231	0.9751	1.01537	1.0455	0.912995	1.04221	0.947607	1.04508	1.01739	1.04612	1.13287	1.06642	1.00011	1.15686	1.03899	0.947499	1.08274	1.06411	0.905839	1.11351	1.09781	1.03103	1.13928	0.959654	0.934562	1.05816	0.912222	1.04635	1.06549	1.0783	1.10382	0.752011	0.671693	0.937155	0.612959	0.879076	0.884022	0.982712	0.943473
105	1.01241	0.991475	0.938497	1.02852	0.991436	0.922006	1.01277	1.04596	1.04091	0.990225	1.07294	0.97463	1.08675	1.02144	0.96548	0.958004	1.05969	0.967769	1.0738	1.10381	1.09993	1.00392	1.00695	1.09588	0.949656	0.963841	1.02778	1.09477	0.859266	1.09178	1.02012	0.920555	1.02248	0.968495	0.950659	1.04393	1.06066	1.06512	1.07181	1.11936	1.03998	0.482156	0.555937	0.860111	0.81564	0.801782	0.925502	1.03374	0.904758
106	0.95811	1.00913	0.958142	0.995494	1.00041	0.967896	0.979578	1.00442	1.00887	0.985316	1.00486	0.915733	1.0115	0.899916	0.883346	1.10161	1.05071	0.989862	0.984423	0.960337	1.05006	1.05025	1.01082	1.058	1.01094	0.93401	0.926901	1.05729	0.991802	1.11987	0.938578	0.950992	1.00815	0.962616	1.00159	0.980111	1.04015	1.02526	0.986355	1.06357	0.979916	0.768109	0.772328	0.761396	0.779868	0.745009	0.831911	0.959268	0.892701
107	1.0979	1.00739	0.965799	0.931194	1.0933	1.03731	1.01545	1.11472	1.1233	1.04711	1.12622	1.10741	1.09439	1.07664	0.968942	0.949593	1.0931	1.0565	1.05165	1.14455	1.09971	0.997331	1.08248	1.08199	1.00615	0.996308	1.02068	1.04675	1.00755	0.974299	0.928688	1.05697	1.064	0.962952	1.03215	1.08124	1.07834	1.05982	1.04262	1.11613	1.07449	0.755847	0.674024	0.834302	0.74294	0.997789	1.01986	1.06423	1.0397
108	1.07279	1.0267	0.988052	1.05027	1.06744	1.05997	1.02091	1.06808	1.03393	1.07907	1.13122	1.06702	1.14357	1.0459	0.933842	1.10617	1.09539	1.09115	1.07525	1.1261	1.10744	1.0709	1.09976	1.15213	1.06887	1.02778	1.07257	1.10248	0.971764	1.10579	1.03079	0.986432	1.08856	0.904252	1.00776	1.12505	1.07669	1.08715	1.10256	1.11992	1.12139	0.594489	0.576564	0.907142	0.797494	0.819266	0.98202	1.08816	1.00285
109	1.03648	0.998675	0.983024	1.08655	1.01361	0.969273	0.985644	1.06547	1.0265	1.03754	1.0997	1.01758	1.0808	1.06128	1.04184	1.06572	1.05271	1.0587	1.04846	1.09467	1.06345	1.02621	1.08071	1.12735	1.01739	1.03064	1.03786	1.09631	0.910169	1.09744	1.07116	0.9381	1.06012	0.921381	0.967037	1.11858	1.03038	1.04363	1.08314	1.06082	1.12049	0.730731	0.617848	0.990474	0.858345	0.851532	0.935616	1.05686	0.955037
110	1.05514	1.05721	1.05514	1.03171	1.01322	0.968709	1.07925	1.042	1.09858	1.04716	1.06538	1.03368	1.00291	1.03531	0.987775	1.09478	1.04374	1.04965	1.05641	1.02763	1.13266	1.06555	0.986426	1.05871	0.952288	1.0535	1.09548	1.07214	0.945894	1.05823	1.08908	0.992676	1.05061	0.933224	0.851864	1.0614	0.983808	0.960399	1.11431	1.09374	1.02797	0.727832	0.771451	0.954557	0.796505	0.8658	0.841396	1.01068	0.959959
111	0.963536	1.0624	1.04461	1.03231	1.04519	1.02121	1.12466	1.03883	1.0645	1.05615	1.02483	0.972967	1.06709	1.02847	0.99775	1.12728	1.02957	1.10911	1.06553	1.00011	1.10912	1.06688	1.00318	1.06478	1.02408	1.02712	1.09975	1.11797	0.973335	1.07342	1.04165	1.02446	1.07774	0.953823	0.941784	1.01617	0.998533	0.998807	1.09134	1.14093	1.02821	0.781035	0.802198	0.937619	0.667955	0.79299	0.890224	0.979539	0.927487
112	1.0443	1.02717	0.974388	1.02477	1.0042	0.9879	0.974279	1.09583	1.07517	0.999033	1.06878	1.02861	0.955677	1.00968	1.00631	0.939809	1.03279	1.03269	0.935972	1.06073	1.02933	0.95813	1.05955	1.07029	1.05801	0.936122	0.999529	0.997334	0.931974	0.951489	0.985207	1.01434	1.04195	0.945022	0.9834	1.08273	1.07103	1.05837	1.04726	0.961059	1.055	0.848813	0.780131	0.813171	0.639541	0.836277	0.84294	0.935517	0.975744
113	0.966555	1.03433	0.963148	1.00226	0.943803	0.961516	0.95737	0.988088	1.08355	0.96187	1.04824	0.897437	1.02297	0.992886	0.879587	1.04208	1.01724	0.933786	1.02847	0.994887	1.10193	1.08544	0.987873	1.14356	0.990246	0.889661	0.987791	1.03331	0.947179	1.12809	1.05716	0.906413	1.08048	0.855753	0.909404	1.06866	1.00666	1.03782	1.08357	1.0775	1.12101	0.760606	0.503247	0.928581	0.717333	0.833748	0.907858	0.87468	0.855868
114	1.01213	0.993704	0.934187	1.03441	0.930038	0.967969	0.959469	1.03349	1.00166	0.945041	1.10018	0.954735	1.00325	1.00131	0.957444	0.979562	0.92914	0.967427	0.920465	1.05255	1.07645	1.05	1.01506	1.10286	1.02749	1.0041	1.02571	1.08217	0.937352	1.08713	1.01265	0.933222	1.01738	0.951349	0.910698	1.09291	0.956755	1.00248	1.03425	1.00866	1.06092	0.799649	0.651878	0.963638	0.792679	0.861479	0.952136	1.03784	0.981137
115	0.810242	1.0237	0.985325	0.951053	0.914591	0.868939	0.768486	0.802923	0.688456	0.647061	0.89875	0.800776	0.723541	0.882927	0.866257	0.733534	0.886562	0.887953	0.749289	0.882089	0.815834	0.749005	0.87888	0.873306	0.950372	0.860661	0.803577	0.874414	0.831219	0.845063	0.922556	0.84167	0.932011	0.931856	0.707482	0.778379	0.854432	0.850859	0.724803	0.748879	0.890549	1.00692	1.11041	0.974697	1.06057	0.857382	0.961543	0.819992	0.874566
116	1.08916	1.01393	0.934919	1.0388	1.02452	1.04885	0.95245	1.06369	0.962987	0.923503	1.0679	1.08075	0.933749	1.01694	1.01785	0.943356	0.953975	1.00484	0.946897	1.05959	0.969554	0.951056	1.03386	1.03258	0.966778	0.995373	0.993913	1.08504	0.968796	1.08001	1.03841	1.06052	1.00906	0.988761	0.900946	1.00813	0.939795	1.06486	0.942398	0.84867	0.996471	0.968118	1.07765	1.10203	0.964189	1.07131	1.08455	1.07495	1.09036
117	0.929923	0.789742	0.791345	0.88504	1.02604	1.01627	0.788522	0.940971	0.998093	0.969411	0.854675	0.938457	0.917664	0.972744	0.796908	0.906175	1.04774	0.944711	0.884717	0.809785	0.815174	0.596516	0.997157	1.02291	0.978856	0.766375	0.877195	0.889499	0.850475	0.938158	0.967838	0.941669	1.03698	0.724343	0.998343	1.06084	1.00501	0.952927	1.02479	0.744626	1.02154	0.997284	0.939646	0.825523	0.980109	0.871712	0.864934	0.803673	0.799803
118	0.839302	0.99801	0.951948	1.01548	0.889731	0.957738	0.870414	0.853476	0.808187	0.772186	0.939417	0.826383	0.82059	0.918374	0.963363	0.801009	0.896814	0.955477	0.799192	0.930496	0.890564	0.797291	0.953387	0.986013	0.966831	0.899916	0.932767	0.938928	0.865233	0.924363	1.00517	0.903436	0.993864	0.942332	0.770474	0.882512	0.871822	0.896264	0.895338	0.881082	0.980793	1.03648	1.08059	0.967312	1.04476	0.894281	1.00185	0.848928	0.939683
119	1.00101	0.953644	0.887189	0.986236	1.10968	0.938324	0.700845	1.0383	0.771056	0.749262	1.00652	1.02954	0.90197	1.05413	0.876659	0.809722	0.985073	0.938815	0.910287	0.98414	0.677366	0.681829	0.932407	0.870792	0.893873	0.930479	0.747821	1.0474	0.767299	0.950639	0.91208	0.949205	0.926655	1.01572	0.882614	0.828189	0.923853	1.00393	0.734715	0.481185	0.851429	0.976694	1.03635	1.09021	1.07192	0.919946	0.895132	0.936319	0.957348
120	0.9986	0.939198	0.884973	0.842033	1.00505	0.94713	0.942978	0.967961	0.816982	0.822414	0.878215	0.984331	0.878419	0.853827	0.779663	0.826797	0.8977	0.848148	0.872095	0.882853	0.86496	0.69303	0.906645	0.831117	0.966655	0.865922	0.939259	1.02857	0.848827	0.978399	0.995865	1.00386	0.82958	0.772052	0.947185	0.86566	0.792944	0.908777	0.817712	0.838793	0.764992	0.859179	1.0053	0.903661	0.851399	0.977256	0.870587	0.913609	0.919989
121	1.04449	1.10209	1.02128	0.773413	0.978269	0.926484	0.977168	0.967074	0.892436	0.652028	0.919161	1.04699	0.869537	0.968018	0.867364	0.600091	0.970206	0.866552	0.907779	1.04384	0.992593	0.690316	0.760111	0.869627	0.823122	0.908163	1.00552	0.980595	0.789805	0.73719	1.00722	1.0165	0.910331	0.961966	0.764288	0.795078	0.948073	0.952887	0.890841	0.870572	0.819346	0.948837	1.16689	1.02311	0.959129	0.987141	0.823224	1.02799	1.0193
122	0.933867	0.854546	0.783606	0.852226	0.927288	0.945376	0.914524	0.973834	0.861841	0.866917	0.835653	0.909703	0.979572	0.956825	0.929964	0.68585	0.960619	0.946634	0.913389	0.881549	0.915774	0.661342	0.941148	0.89469	1.00803	0.90946	0.901868	0.973957	0.925037	0.942248	0.927031	0.91341	0.868504	0.91513	1.00712	0.918534	0.938011	0.84109	0.935965	0.929894	0.867357	1.01223	1.04804	0.950615	1.09029	0.958903	0.844638	0.92488	0.887411
123	0.865689	0.966147	0.952602	0.904621	0.953992	0.980524	0.96786	0.950214	0.952131	0.852386	0.878865	0.859204	0.891519	0.906209	0.667719	0.774845	0.998233	0.939101	0.867252	0.888265	0.973846	0.76956	0.862928	0.908526	0.658337	0.733261	0.946434	0.943393	0.565797	0.882211	0.960267	0.95547	0.97167	0.808312	0.860596	0.826492	0.847973	1.00228	0.929971	0.893624	0.904567	0.802373	0.928169	0.725561	0.824869	0.838883	0.750125	0.865137	0.791125
124	1.035	1.09491	1.03643	0.724498	1.02144	0.881452	0.943182	0.972307	0.957672	0.686408	0.908743	1.04473	0.931608	0.98237	0.898106	0.589429	1.05121	0.858282	0.922411	1.02171	0.983562	0.735305	0.776044	0.937081	0.800529	0.942463	0.981136	0.977245	0.744463	0.729766	0.994641	0.900883	0.916268	0.974241	0.808575	0.885634	0.982458	0.928298	0.938881	0.913828	0.886877	0.958907	1.07128	1.03151	0.926607	1.03126	0.787518	1.05779	1.00934
125	0.957566	0.870124	0.905492	0.988554	1.03645	0.935976	0.75082	0.990229	0.910396	0.796314	0.908541	0.9462	0.825555	0.973596	0.972266	0.877021	0.92815	0.911583	0.833022	0.851373	0.636389	0.696043	0.939082	0.939627	0.894371	0.891257	0.815616	0.843444	0.782129	0.867798	0.96624	0.977594	0.955131	0.953386	0.875763	0.955825	0.941951	0.953825	0.895404	0.456399	0.958619	1.09147	1.05702	1.09575	1.02598	0.851992	0.820626	0.817791	0.884019
126	1.01671	1.03844	0.99908	0.982535	1.03136	1.01417	0.980576	1.02893	0.955939	0.846473	0.907092	1.00282	0.941874	0.973395	0.87339	0.708647	1.02147	1.01356	0.968265	0.985786	0.983659	0.800388	0.811648	0.99316	0.989052	0.891874	0.99107	1.05248	0.90751	1.00947	1.03484	1.02372	0.994007	0.984333	0.902804	0.944644	1.01168	1.00182	0.970417	0.925692	0.970854	0.932236	1.07986	0.952616	1.01492	0.993152	0.867539	1.01433	0.985333
127	0.956044	0.865507	0.84289	0.871558	0.948328	0.858504	0.93638	0.9577	0.83074	0.72081	0.761526	0.963748	0.932362	0.881665	0.806378	0.525489	0.934405	0.732036	0.914499	0.887728	0.955977	0.684936	0.780223	0.688076	0.718373	0.918395	0.94615	0.902934	0.732943	0.883596	1.06928	1.00915	0.774684	0.902188	0.919326	0.669006	0.938885	0.884252	0.787594	0.88537	0.70298	0.851092	0.973251	0.919538	0.947092	0.936014	0.735278	0.922826	0.890996
128	1.01867	0.844588	0.818685	0.992535	1.02544	0.96456	0.767201	1.01741	0.810471	0.744013	0.947596	1.00521	0.886687	0.995123	0.96782	0.794777	0.913209	0.947674	0.9271	0.921558	0.647172	0.70504	0.884135	0.866208	0.97573	0.961958	0.765802	0.983789	0.841221	0.945743	0.948116	1.00171	0.939156	0.971092	0.898364	0.832348	0.900124	0.966222	0.772189	0.46662	0.8794	1.02757	1.07253	1.07636	1.05687	0.876962	0.834644	0.87184	0.919291
129	1.07403	1.09638	1.03644	0.898677	1.00626	1.00209	1.00456	0.937283	0.94328	0.781965	0.981787	1.0814	0.980062	0.976895	0.958929	0.573838	1.03463	0.981402	0.971555	1.08215	1.0493	0.909294	0.832354	0.940011	0.938591	0.987941	0.985422	1.00215	0.987014	0.871296	1.02818	1.01271	1.0017	0.968992	0.895081	0.918863	0.963483	0.97417	0.923617	1.03349	0.889975	0.91368	1.11817	1.01438	0.950581	1.0901	0.923337	1.09871	1.06423
130	0.942752	1.01636	1.02712	0.792377	1.00323	0.959151	0.888934	0.886748	0.808241	0.836136	0.932774	0.974756	0.895192	0.977983	0.880756	0.842261	1.01098	0.902577	0.832469	0.902601	0.830203	0.631998	0.945714	0.897664	0.872215	0.865058	0.925261	0.752551	0.753108	0.627608	0.914462	0.947796	0.955125	0.875154	0.862243	0.926628	0.941513	0.969316	0.917779	0.802132	0.896059	0.990237	1.02822	1.01113	0.986134	0.850526	0.871632	0.894163	0.96692
131	0.980494	0.973039	0.976974	0.710628	0.933512	0.8314	0.845413	0.945135	0.934518	0.589647	0.823271	0.964741	0.741791	0.984326	0.847479	0.741967	0.872646	0.791167	0.839587	0.924454	0.874811	0.67516	0.624349	0.907669	0.807085	0.84032	0.96506	0.916268	0.766073	0.749285	0.929876	0.990412	0.920688	0.905757	0.684158	0.847747	0.891916	0.92718	0.920071	0.741524	0.905022	1.01778	1.12021	0.916002	0.942345	1.00264	0.807771	0.951555	0.978663
132	0.951308	1.04588	0.938936	0.898716	0.974378	0.981661	0.953651	0.93057	0.8933	0.745664	0.948637	0.961933	0.920825	0.989034	0.924693	0.772155	0.943063	0.939703	0.885626	1.02759	0.975204	0.820402	0.875785	0.93308	0.890626	0.89257	0.97058	0.98096	0.837531	0.860221	0.991344	0.980969	1.00291	0.963588	0.792966	0.822641	0.913886	0.97333	0.90206	0.886913	0.929696	1.03747	1.13749	1.0421	0.937416	0.939845	0.909635	0.975445	1.00388
133	1.04338	1.0949	1.05966	0.913328	0.946197	1.03187	1.07859	0.895726	1.00931	0.924971	1.06198	1.02355	0.947279	0.999988	0.958279	0.961885	0.988962	0.937878	0.942834	1.02601	1.01668	1.00434	1.00329	1.02901	0.910525	1.02592	1.11983	0.828389	0.925328	0.791083	1.00719	1.01398	1.09122	0.867145	0.915733	1.05003	0.991326	1.07459	1.04327	1.04221	1.02865	1.00163	0.951905	1.00328	0.923399	0.96572	1.01921	1.00376	1.04214
134	0.826077	0.811319	0.841885	0.869235	1.00603	0.910221	0.692655	0.863984	0.845595	0.832459	0.778201	0.840807	0.769806	0.902498	0.830622	0.848358	0.992996	0.842702	0.81878	0.727979	0.75816	0.447244	0.910808	0.927145	0.918398	0.733397	0.752303	0.797522	0.756921	0.86574	0.918875	0.885073	0.956813	0.7669	0.851892	0.927401	0.912505	0.938421	0.901745	0.626714	0.879828	1.00436	0.933031	0.851292	0.968961	0.792899	0.740207	0.75133	0.716847
135	0.872867	0.960267	0.948695	0.957324	1.03547	0.840074	0.866124	0.932824	0.920536	0.751158	0.88933	0.842821	0.816363	0.95442	0.91895	0.815542	1.05795	0.787112	0.877663	0.903112	0.989916	0.693203	0.931176	0.934927	0.718523	0.892216	0.89669	0.950146	0.508717	0.892124	1.03595	0.776477	0.91021	0.943241	0.813265	0.920683	1.02408	0.940715	0.938555	0.814051	0.913801	1.04439	0.931111	0.976164	1.0173	0.879346	0.87297	0.889263	0.783937
136	0.827945	0.851959	0.825804	0.793622	0.947338	0.987782	0.713158	0.830485	0.877575	0.831336	0.822416	0.850467	0.829144	0.908172	0.704347	0.767034	0.997939	0.831169	0.697534	0.72568	0.832112	0.48753	0.894339	0.981886	0.827124	0.605847	0.843853	0.695374	0.640648	0.680634	1.02148	0.840491	1.00478	0.689348	0.821983	0.974178	0.894684	0.897388	0.992229	0.69561	0.957785	0.988642	0.94841	0.820114	0.913911	0.791719	0.76657	0.672055	0.750846
137	0.858715	0.840765	0.792899	0.900892	0.924133	0.827686	0.849516	0.921017	0.675908	0.689886	0.776189	0.872402	0.863177	0.942168	0.820068	0.861754	0.832638	0.738754	0.828657	0.850737	0.852557	0.668731	0.76783	0.675576	0.817522	0.880682	0.863358	0.943422	0.821093	0.919311	0.98154	1.01223	0.762935	0.877856	0.852356	0.638993	0.802084	0.81119	0.704536	0.797936	0.703056	0.926935	1.01117	0.968438	1.02399	0.887555	0.883749	0.839359	0.875582
138	0.831698	0.938512	1.0227	0.992009	0.954911	0.729463	0.932479	0.911687	0.896154	0.834853	0.909436	0.828582	0.836888	0.915767	0.795754	0.845695	1.01241	0.735554	0.852447	0.905828	1.0512	0.832354	0.885856	0.805559	0.627114	0.847636	0.941766	0.933469	0.559852	0.950334	0.994123	0.771834	0.725782	0.992591	0.874732	0.867155	0.929931	0.922204	0.897926	0.948961	0.763224	0.832072	0.847039	0.890575	1.01757	0.817342	0.890595	0.8624	0.831395
139	0.89273	0.855276	0.972116	0.863556	0.924735	0.810273	0.861662	0.814147	0.961757	0.84869	0.901066	0.854426	0.773959	0.859186	0.709112	0.931967	0.945742	0.638484	0.860069	0.809287	0.964004	0.831606	0.916577	0.866157	0.628622	0.881571	0.908423	0.756283	0.700069	0.904215	1.01852	0.805705	0.886846	0.68046	0.856201	0.906219	0.91858	0.90988	0.889631	0.946481	0.853885	0.739485	0.725145	0.683885	0.845891	0.866398	0.950347	0.82518	0.702324
140	0.920836	0.965595	0.889614	0.966309	1.01787	0.840465	0.718535	0.90762	0.714249	0.742732	0.969265	0.948309	0.869739	1.067	0.88111	0.866171	0.887139	0.874586	0.858057	0.941489	0.798541	0.685066	0.885749	0.758118	0.878548	0.906339	0.73834	0.967669	0.818527	0.932589	0.927426	0.855747	0.801195	0.90992	0.896029	0.764595	0.806467	0.835217	0.675422	0.643109	0.759306	0.984793	1.03179	1.05722	0.972501	0.894578	0.922827	0.90379	0.917087
141	0.868198	0.826744	0.791237	0.778579	0.80901	0.867838	0.786919	0.838583	0.777168	0.706315	0.835905	0.841871	0.825142	0.849679	0.827143	0.620293	0.784734	0.839897	0.796021	0.844263	0.733602	0.610483	0.697248	0.865557	0.789063	0.776112	0.830763	0.88805	0.646326	0.815969	0.921389	0.801874	0.874481	0.837867	0.781159	0.808126	0.745461	0.947765	0.868755	0.742685	0.793755	0.709192	1.02319	0.905824	0.942444	0.841697	0.612929	0.841162	0.851876
142	0.907445	1.02675	0.980628	0.806435	1.05647	0.961115	0.906029	0.921465	0.719538	0.843357	0.892032	0.91524	0.928813	0.87861	0.927017	0.931399	0.992535	0.931822	0.886533	0.89399	0.860553	0.682914	0.957454	0.800084	0.968134	0.942096	0.810845	0.889544	0.893377	0.742808	0.863665	0.944266	0.884838	0.974341	0.884015	0.773308	0.915201	0.944079	0.789031	0.85932	0.815839	1.03663	1.09678	0.991391	1.03798	0.844615	0.915615	0.909083	0.954055
143	0.711692	0.857738	0.885396	0.836429	0.924774	0.759131	0.735975	0.816656	0.438904	0.640251	0.649891	0.73002	0.790743	0.772285	0.696483	0.702951	0.815493	0.713192	0.746918	0.680813	0.754197	0.526711	0.823181	0.565317	0.903283	0.763952	0.642042	0.87865	0.705821	0.942353	0.855794	0.850153	0.577965	0.795873	0.877387	0.584961	0.766528	0.843157	0.529586	0.733262	0.502661	0.851922	0.919923	0.91078	0.913962	0.649862	0.743685	0.643292	0.741766
144	1.05693	1.02311	0.949572	0.952647	0.88181	1.03785	0.950651	0.843064	0.901915	0.788351	0.96487	1.07068	0.958889	0.98906	0.958092	0.593333	0.864991	0.927856	0.903493	0.976886	1.00069	0.780157	0.787847	0.809184	0.904108	0.8779	0.963275	0.956072	0.898571	0.953078	1.0773	1.04651	0.925031	0.734399	0.907705	0.794974	0.817252	0.907201	0.856313	0.902025	0.812598	0.834626	0.937832	0.871254	0.731062	0.985517	0.872309	0.979351	1.03995
145	0.750039	0.936229	0.946478	0.884925	0.978705	0.903028	0.74716	0.867108	0.741668	0.805644	0.780145	0.776659	0.799562	0.860247	0.792334	0.860126	0.949309	0.890694	0.722443	0.70691	0.705479	0.695773	0.865887	0.917985	1.01122	0.814875	0.789366	0.865711	0.796028	0.920493	0.904997	0.896504	0.937764	0.921415	0.824554	0.838268	0.931452	0.902897	0.848993	0.608893	0.891867	1.03832	1.0407	0.992481	1.02093	0.778611	0.70635	0.725692	0.782875
146	0.831713	0.928701	0.856827	0.966296	0.965192	0.951137	0.895419	0.988707	0.898507	0.892085	0.855154	0.831419	0.943347	0.887114	0.844705	0.681667	0.99034	0.923159	0.88531	0.868903	0.916213	0.789982	0.908496	1.00314	0.996025	0.853165	0.930567	1.00725	0.787166	1.03451	1.02245	0.911041	0.975249	0.992108	0.905775	0.879978	0.973517	1.03146	0.947425	0.824219	0.922916	0.938311	0.950104	0.8958	0.952462	0.836694	0.772433	0.880718	0.809794
147	0.812308	0.911476	0.89751	0.789832	0.915523	0.84365	0.597615	0.766516	0.730254	0.715339	0.794714	0.8374	0.746535	0.920396	0.763947	0.8459	0.890049	0.781663	0.721501	0.718068	0.630053	0.719563	0.739952	0.855825	0.903102	0.779751	0.665961	0.774686	0.770401	0.946426	0.830095	0.861981	0.882623	0.768028	0.766175	0.775282	0.796823	0.890789	0.707595	0.499851	0.850639	0.988645	0.971189	0.889328	0.954821	0.828872	0.709301	0.683087	0.804189
148	0.956249	0.825535	0.731929	0.903932	0.941027	0.89231	0.875711	1.0106	0.833503	0.769417	0.94038	0.96664	0.879247	0.977446	0.788561	0.859131	0.858967	0.870743	0.878024	1.0055	0.9277	0.808793	0.815965	0.881144	0.969105	0.937284	0.905032	1.06588	0.930026	0.980508	1.00964	0.98061	0.94288	0.871766	0.818488	0.785267	0.872636	0.815776	0.828924	0.87559	0.876535	0.90917	1.06168	0.932545	0.985671	0.976057	1.011	0.941509	0.966144
149	0.858396	0.939337	0.843303	0.816111	0.886575	0.727487	0.584114	0.788846	0.789576	0.629383	0.875283	0.893807	0.57307	0.729261	0.849577	0.517847	0.762041	0.783972	0.444255	0.74659	0.734343	0.541592	0.779502	0.866131	0.856739	0.664578	0.672186	0.838305	0.767764	0.84022	0.95739	0.773921	0.766068	0.856449	0.609295	0.799574	0.836507	0.722147	0.886138	0.532946	0.827005	0.919504	1.06476	0.948719	0.915713	0.889824	0.707889	0.753123	0.838158
150	0.806711	0.949329	0.946323	0.807705	0.902374	0.681812	0.76721	0.873545	0.743868	0.454785	0.784691	0.768558	0.674006	0.904732	0.802988	0.780955	0.841292	0.697489	0.817871	0.899769	0.847926	0.662985	0.71803	0.823665	0.727728	0.882345	0.833584	0.925062	0.699114	0.767434	0.877587	0.793178	0.784616	0.903086	0.634284	0.715027	0.870482	0.861231	0.742867	0.731787	0.838641	0.944688	1.0179	0.891518	0.969143	0.831453	0.882203	0.873677	0.85373
151	0.968873	0.885345	1.00451	1.01045	1.00223	0.764823	0.829213	0.994978	0.954128	0.860991	0.932217	0.997036	0.868619	1.00174	0.880494	0.729773	0.904504	0.760411	0.937748	0.870091	0.976432	0.776933	0.844514	0.84108	0.820762	0.869694	0.921932	0.892495	0.869721	0.954622	1.0283	0.918629	0.817716	0.963329	0.978074	0.92592	0.984465	0.87294	0.959723	0.74618	0.756727	0.99066	0.877532	0.916502	0.980335	0.966301	0.823371	0.925274	0.962649
152	0.697742	0.817379	0.837264	0.553105	0.756439	0.760348	0.621565	0.667314	0.629221	0.587496	0.579579	0.717955	0.679098	0.738284	0.676802	0.631904	0.70733	0.774533	0.638178	0.54741	0.55341	0.453424	0.512927	0.76685	0.963416	0.435998	0.616772	0.781294	0.822405	0.841942	0.768618	0.838956	0.724498	0.632492	0.781505	0.75019	0.664678	0.756507	0.762834	0.720491	0.685599	0.856971	0.950144	0.731348	0.785339	0.710178	0.569642	0.562334	0.746711
153	0.77666	1.06656	1.02845	1.02617	0.775793	0.815844	0.903389	0.721783	0.635028	0.677008	0.844975	0.78431	0.82666	0.895482	0.946551	0.745272	0.779439	0.854258	0.814674	0.786264	0.79169	0.83659	0.7686	0.738575	0.695953	0.876071	0.843521	0.911894	0.702502	0.921079	1.03822	0.804138	0.731569	0.866969	0.849318	0.664692	0.617664	0.769398	0.645105	0.77876	0.768438	1.00893	0.960631	1.00801	0.84413	0.836644	0.835734	0.811696	0.849338
154	0.942974	0.994286	0.897648	1.01614	0.808448	1.00931	0.927035	0.867154	0.868448	0.768107	1.02658	0.906639	0.794973	0.941932	1.00817	0.774089	0.81273	0.969528	0.889136	0.969654	0.869773	0.836532	0.90202	1.03655	0.907544	0.880091	0.995038	1.00407	0.848911	0.933537	1.02364	0.967425	1.05825	0.895068	0.775345	0.946159	0.704088	1.01564	0.885043	0.777272	1.01587	1.03169	1.0858	0.99474	0.911881	0.988323	1.01083	0.963733	0.990468
155	1.05324	1.08928	1.02493	0.798395	1.00646	0.966739	0.968579	0.982556	0.906949	0.665927	0.927314	1.05955	0.971809	0.999645	0.952859	0.468724	1.03316	0.929284	0.978282	1.05621	1.01667	0.832843	0.771966	0.920468	0.920655	0.971804	0.954934	1.02559	0.795241	0.837524	0.966225	0.99297	0.934529	1.02595	0.874105	0.857153	0.997221	0.996761	0.856784	0.930785	0.859436	0.989129	1.1286	1.06483	0.959876	1.05937	0.828149	1.08315	1.07355
156	1.06506	1.06005	1.00327	0.795117	1.03589	0.864994	0.898725	0.977858	0.914862	0.64359	0.878786	1.07771	0.865462	0.967592	0.901198	0.520937	0.990945	0.8442	0.896819	1.01317	0.97001	0.66323	0.741852	0.82607	0.835513	0.917406	0.909699	0.994396	0.807439	0.797563	0.984833	0.977341	0.825698	0.92	0.779155	0.778701	0.986279	0.854051	0.875886	0.845693	0.773293	0.895852	1.07261	0.913779	0.897599	1.02164	0.809557	1.02639	1.01702
157	0.944846	0.952971	0.894156	0.931031	0.925262	0.993364	0.880093	0.920167	0.920738	0.794427	1.01064	0.919185	0.917803	1.00388	1.00031	0.860897	0.94221	0.952051	0.890497	1.03824	1.00464	0.890502	0.963125	1.01995	0.888062	0.897093	0.89943	0.919196	0.890162	0.864433	0.969381	0.923338	1.07835	1.00104	0.831396	0.91167	0.925279	0.959894	0.916649	0.887231	1.01562	1.08042	1.08201	1.03844	1.00388	0.963427	1.02916	0.957215	0.998402
158	1.10193	1.04695	0.978192	0.845323	1.06249	0.879259	0.942802	1.05253	0.924484	0.657916	0.896988	1.08052	0.87183	0.976476	0.883881	0.543018	1.01441	0.824512	0.927734	1.0598	0.996706	0.693729	0.786596	0.840424	0.754481	0.887457	0.978131	1.03329	0.739428	0.876828	1.01851	1.07353	0.866213	0.995714	0.81596	0.774899	1.01029	0.962068	0.862518	0.828804	0.796629	0.931966	1.08546	0.98696	0.97513	1.04432	0.831276	1.06452	1.06788
159	0.985606	1.02842	0.974627	1.00872	1.00545	0.973368	0.829224	0.993162	0.993228	0.839433	1.01364	0.995121	0.818801	0.951417	0.899491	0.686138	1.01274	0.950318	0.845177	0.950789	1.00532	0.774421	0.945607	1.0366	0.965439	0.850586	0.89633	1.0076	0.845533	0.994712	1.08855	0.94746	1.05207	0.924012	0.816207	0.971859	1.00687	0.95907	0.997653	0.850614	1.02124	0.976318	0.885144	0.958884	0.923968	1.04799	0.950784	1.01384	0.928419
160	0.984936	0.90874	0.853524	0.895923	1.019	0.93581	0.797093	1.0033	0.723955	0.655764	0.907005	0.973847	0.869343	0.972469	0.853125	0.738128	0.845027	0.861967	0.903808	0.939575	0.68086	0.67015	0.886889	0.789075	0.927939	0.937111	0.797614	1.02169	0.823071	0.929942	0.913018	0.992846	0.844541	0.923327	0.868282	0.742907	0.798179	0.895565	0.668212	0.557765	0.783752	0.950262	1.10094	0.99696	0.960648	0.897222	0.848258	0.91652	0.951652
161	0.980577	0.795293	0.779465	0.929534	1.05761	0.975037	0.708678	1.02054	0.952499	0.810219	0.962066	0.994137	0.863858	1.02819	0.964373	0.886687	0.982337	0.894558	0.832145	0.93427	0.744146	0.597931	0.938018	0.984215	0.902474	0.940966	0.836611	0.853518	0.757044	0.777434	0.999419	0.934466	1.01072	0.922701	0.872775	0.999913	1.0407	0.973736	0.920765	0.511929	1.00211	1.07676	1.0547	1.024	1.09019	0.925034	0.87426	0.919716	0.94693
162	0.922563	1.00273	0.986524	0.918495	1.05914	0.906677	0.853096	0.973616	0.84021	0.815984	0.952253	0.947527	0.919238	0.967837	0.875763	0.912579	0.961125	0.837127	0.840514	0.959614	0.930801	0.767826	0.974032	0.782446	0.84884	0.78388	0.817708	0.95603	0.790151	0.904047	0.955	0.921922	0.904985	0.943059	0.843504	0.78403	0.964425	0.945009	0.844547	0.841202	0.803175	0.88043	1.00347	0.979951	0.982571	0.892312	0.982765	0.928946	0.926913
163	0.961526	0.97888	1.04908	0.971987	1.06333	1.02477	0.966299	0.968458	0.982302	0.935245	0.90655	0.972382	0.963186	0.879734	0.582247	0.93126	1.12359	0.897728	0.941799	0.900313	1.01765	0.850783	0.950904	0.950914	0.761794	0.702303	1.01588	0.894003	0.784416	0.925243	1.04659	1.01989	0.999369	0.824552	0.966454	0.892444	1.0469	1.01285	0.969153	0.960025	0.946629	0.889784	0.931524	0.751447	0.933248	0.873261	0.928233	0.868026	0.866079
164	0.885687	0.971211	1.00534	1.02321	1.04638	0.866625	0.985685	1.00411	0.944672	0.932443	0.930318	0.860483	0.963084	0.972009	0.859314	0.965356	1.0868	0.761815	0.951647	0.962427	1.02699	0.896633	0.99437	0.933923	0.776966	0.966279	1.01303	0.971743	0.546724	1.03375	1.01867	0.827756	0.892586	0.89515	0.936302	0.97564	1.03421	1.04382	0.989546	1.0253	0.912446	0.833118	0.810768	0.914214	0.953436	0.930608	0.963031	0.927343	0.891997
165	0.995906	0.931408	0.915981	0.934706	1.09067	0.990179	0.803081	1.00633	0.916718	0.824481	0.942427	0.998305	0.95708	1.01363	0.951991	0.887962	1.03518	0.996053	0.885637	0.934032	0.669035	0.668436	0.980274	0.96145	0.904337	0.876856	0.826025	0.944647	0.808195	0.868613	0.924452	0.947905	0.983569	0.95763	0.940641	0.901487	0.992879	0.944224	0.885841	0.52576	0.947796	1.05708	1.09046	1.02306	1.0917	0.902578	0.823831	0.894823	0.910946
166	1.03857	1.03144	0.956263	0.956502	0.992844	0.933918	0.913844	0.938401	0.901114	0.703476	0.934931	1.02416	0.803603	0.887027	0.847548	0.596101	0.94785	0.909007	0.838686	1.00177	1.0063	0.761623	0.747048	0.85706	0.857577	0.833869	0.917992	1.02919	0.803748	0.971816	1.07286	1.04236	0.952626	0.889812	0.772149	0.815792	0.914808	0.954972	0.885121	0.858002	0.829853	0.853219	1.04816	0.863041	0.863057	1.01154	0.85746	0.972251	0.994018
167	1.04312	1.04101	0.987075	0.711268	1.03388	0.895013	0.927519	1.00321	0.909246	0.731102	0.901668	1.05869	0.938808	0.976225	0.826074	0.600624	1.0124	0.898989	0.916575	1.02466	0.962853	0.685015	0.764692	0.88457	0.778454	0.89071	0.962299	1.04234	0.727134	0.7889	0.951671	0.992911	0.873553	0.975155	0.836645	0.810888	0.934993	0.927504	0.902921	0.898085	0.814033	0.881754	1.09414	0.998526	0.918605	1.02375	0.749402	1.05084	1.03049
168	1.04756	0.977825	0.92923	0.9735	1.02242	0.925834	0.838701	1.02634	0.864818	0.900392	1.04909	1.10239	0.939206	1.08823	1.01211	0.873647	1.02629	0.923924	0.989178	1.06508	0.945864	0.822045	0.925808	0.92098	0.944435	1.05203	0.91423	0.943705	0.908623	0.916885	0.909598	1.0163	0.95285	1.06917	0.964204	0.958787	1.01437	1.00517	0.84556	0.789176	0.924526	1.06311	1.04807	1.05959	1.1121	1.10036	0.994273	1.06087	1.09999
169	1.05729	1.03058	0.918454	0.890615	0.960163	1.06164	0.958663	0.945611	0.803615	0.860271	1.00858	1.08484	1.0149	0.963942	0.959915	0.569374	1.02536	0.99139	0.962181	1.01503	0.95681	0.799327	0.913515	0.937169	0.973316	0.886213	0.927292	1.02026	0.850094	0.93499	1.0023	1.04008	1.00504	0.999068	0.996832	0.86205	0.865656	1.01307	0.846394	0.876615	0.885348	0.939464	1.0993	1.03731	0.970033	0.988585	0.88265	1.05077	1.07857
170	1.03588	0.991065	0.898397	0.977001	1.0407	0.88067	0.802239	0.974114	0.907527	0.629364	0.929681	1.03135	0.737538	0.944828	0.876188	0.622372	0.994872	0.811534	0.81871	0.979212	0.889781	0.630348	0.826831	0.866629	0.747705	0.817386	0.856411	0.947777	0.693097	0.884027	1.06521	0.998999	0.924316	0.924574	0.728483	0.850738	0.986837	0.962692	0.854524	0.639121	0.858409	0.944579	1.06057	0.935565	1.00655	0.997426	0.904473	0.979724	0.950315
171	0.891378	0.991934	0.929604	0.783858	0.935104	0.88035	0.914749	0.878357	0.670198	0.635564	0.754394	0.871879	0.958726	0.828964	0.846281	0.4397	0.925875	0.916476	0.90566	0.875648	0.814857	0.677841	0.794646	0.799727	0.978545	0.881476	0.851688	1.0144	0.833853	0.907697	0.892822	0.868231	0.795788	0.859569	0.93242	0.74935	0.808621	0.855475	0.712614	0.891834	0.737159	0.896511	1.05414	0.910188	0.955586	0.887537	0.740897	0.882725	0.876165
172	0.724536	0.933149	0.960103	0.867787	0.941351	0.701447	0.774394	0.770442	0.696287	0.617496	0.795906	0.703813	0.792181	0.816544	0.735062	0.724725	0.979697	0.689677	0.736298	0.808336	0.925312	0.686596	0.836923	0.812813	0.672423	0.788118	0.778963	0.845375	0.455435	0.877322	0.988326	0.566282	0.727391	0.860353	0.748589	0.822625	0.882723	0.91573	0.793704	0.841079	0.731261	0.794782	0.803278	0.906494	0.945187	0.735529	0.791111	0.727796	0.688669
173	0.987054	1.02802	0.975067	0.774106	1.0844	0.946705	0.811713	0.980587	0.775172	0.854114	0.969537	1.05528	0.97384	1.04906	0.806631	0.785649	1.01345	0.947479	0.876767	0.990728	0.869542	0.689651	0.8966	0.888895	0.901207	0.893317	0.832164	0.948787	0.764159	0.79838	0.875531	0.961987	0.943959	1.04093	0.931755	0.827836	0.901098	0.961897	0.815412	0.780743	0.866028	1.00964	1.07607	1.03874	0.971985	1.01123	0.826598	1.00124	1.03841
174	0.900915	0.825793	0.945796	0.899271	0.91466	0.810833	0.652238	0.886349	0.791588	0.663163	0.900747	0.881774	0.729177	0.919866	0.634565	0.610666	0.922371	0.723194	0.822178	0.88482	0.901502	0.674978	0.746234	0.95219	0.817895	0.694334	0.736358	0.867916	0.865318	0.943983	0.999912	0.886653	0.922442	0.841677	0.81732	0.905964	0.924476	0.942083	0.808146	0.746009	0.919679	0.90948	0.86599	0.836069	0.977376	0.954478	0.989264	0.882107	0.924753
175	0.927377	0.825415	0.823692	1.01162	1.02815	0.98034	0.751365	0.946987	0.920217	0.869821	0.969044	0.925182	0.882888	0.976654	0.936114	1.00732	1.00861	0.953856	0.857414	0.863534	0.782856	0.751134	1.02121	0.995214	0.988207	0.928475	0.801569	0.871195	0.837209	0.89998	0.978228	0.906316	0.995272	0.939207	0.942908	0.994346	1.02489	0.959875	0.905868	0.596156	0.984456	1.09602	1.04152	1.02178	1.09313	0.799463	0.922111	0.804669	0.845521
176	1.00866	0.931751	0.888118	1.01916	1.04321	0.966331	0.820315	1.05909	0.912364	0.885574	1.02299	1.02627	0.930254	1.08703	1.02578	0.955129	1.02443	0.935276	0.980643	1.05976	0.874139	0.81289	0.944113	0.95772	0.956955	0.993533	0.84762	1.03275	0.867465	0.995042	0.954093	0.983559	0.972255	1.02702	0.94112	0.932103	1.02471	1.02344	0.872533	0.680255	0.970855	1.00473	0.989341	1.01265	1.11686	0.995159	0.956184	1.01426	1.02379
177	0.880314	1.02518	1.04003	0.746779	0.963718	0.96104	0.888525	0.805403	0.708641	0.833658	0.889876	0.946503	0.893883	0.927268	0.827673	0.835006	0.947136	0.893252	0.809311	0.874051	0.893738	0.624922	0.891155	0.802218	0.884512	0.876936	0.863803	0.740682	0.765562	0.588161	0.904131	0.919288	0.887024	0.861338	0.907217	0.807643	0.821718	0.899522	0.810311	0.887503	0.813318	0.969986	1.03685	0.980111	0.890398	0.85194	0.853835	0.895201	0.968887
178	0.813639	0.969336	1.01422	0.916462	0.969597	0.810885	0.934	0.837834	0.631164	0.824075	0.854757	0.839781	0.848007	0.905459	0.881328	0.888254	0.942641	0.732782	0.830421	0.852531	0.913578	0.747368	0.908959	0.668242	0.719884	0.951039	0.846417	0.748253	0.622633	0.768952	0.895364	0.891182	0.7681	0.822967	0.914609	0.753866	0.863282	0.953694	0.736506	0.949777	0.732699	0.872529	0.853171	0.94207	0.956263	0.805639	0.9002	0.847198	0.898313
179	0.857218	0.876122	0.83845	0.89985	0.976044	0.839682	0.72539	0.910408	0.513368	0.631815	0.770847	0.883847	0.814549	0.893937	0.767109	0.6644	0.845586	0.776041	0.821109	0.830768	0.725788	0.500917	0.794326	0.642095	0.934778	0.799211	0.673058	0.92668	0.784445	0.910357	0.880152	0.978389	0.65394	0.89228	0.896475	0.632133	0.79202	0.84505	0.526993	0.625409	0.588848	0.943957	1.03232	0.927657	0.999281	0.816782	0.825282	0.806551	0.901087
180	0.981169	1.06984	1.00911	0.974198	0.974462	0.965336	0.998666	0.922251	0.907727	0.904394	1.00538	0.985769	0.879378	0.942838	0.997414	0.950048	0.984576	0.977615	0.840688	1.0282	0.981438	0.931381	0.986833	0.970119	0.921455	1.00178	1.00532	0.941089	0.884769	0.859193	1.04847	0.969329	0.963285	1.03651	0.809849	0.949929	0.961767	0.914912	0.937212	0.928365	1.00858	1.01579	1.07577	1.08612	1.09148	0.987141	1.05813	0.958251	1.0029
181	1.00579	1.05192	1.00776	0.901556	1.02993	0.962195	1.0392	1.00081	0.912901	0.948235	0.932969	1.00005	1.09356	1.0329	1.04053	0.929286	1.09207	0.985441	1.03232	0.978013	0.957681	0.968654	0.940434	0.965659	0.987574	0.997599	0.950916	0.979209	0.903641	0.912327	0.906123	0.965361	0.936724	1.02558	1.04947	0.949521	1.01917	0.975121	0.922675	0.9745	0.952145	1.05099	1.01758	1.03467	1.0286	0.988152	0.919812	0.99494	0.989758
182	0.93712	1.02333	0.98336	0.827732	0.950038	0.965397	0.957469	0.899316	0.922061	0.807279	0.883779	0.935801	1.03576	0.962263	0.969002	0.69117	0.994678	0.966323	0.933172	0.916693	0.932936	0.917823	0.855829	0.961049	1.03619	0.949313	0.953843	0.955085	0.910865	0.881343	0.931593	0.906265	0.969832	0.921127	0.967715	0.924696	0.954567	0.948945	0.919993	1.01748	0.934523	1.0507	1.05623	1.00163	0.937516	1.00297	0.855683	0.928922	0.978578
183	0.979726	1.00576	1.05102	0.971627	0.910202	0.712905	0.985888	0.971263	1.02871	0.90619	0.950259	0.945237	0.899071	0.983059	0.902167	0.994301	1.00571	0.722245	1.01071	0.943757	1.07012	0.98807	0.860112	0.906527	0.792283	0.949427	1.03359	0.940686	0.987107	1.01542	1.06283	0.857987	0.803267	0.993545	0.967753	0.992073	0.995893	0.916969	1.02159	1.03801	0.825258	1.0004	0.810995	1.00501	0.993331	0.989929	0.981186	0.978891	0.951667
184	0.934597	0.762659	0.68604	0.961526	0.713645	0.915825	0.880555	0.833759	0.917445	0.883079	1.01858	0.89994	0.826571	0.937531	0.967328	0.670054	0.726272	0.959781	0.802073	0.940581	1.05689	0.897733	0.858768	1.00312	0.917896	0.911026	0.88746	0.897603	0.876672	0.899436	1.06934	0.836039	0.957975	0.958133	0.869181	0.947137	0.731819	0.892992	0.954065	0.944064	0.996557	1.01361	1.04971	1.02397	1.02272	0.984303	1.0276	0.977012	0.933788
185	0.986949	0.91417	0.824558	0.972084	0.918607	1.01115	1.01786	0.969406	0.944184	0.921253	0.914277	0.986298	0.990021	0.9533	1.0067	0.618291	0.936032	0.968698	0.970552	0.979117	1.04172	0.817374	0.990105	0.945505	0.994201	0.938979	0.946869	1.01568	0.890896	0.992527	1.0416	0.966534	0.995159	1.01139	0.971021	0.907991	0.960162	0.978914	0.963752	0.986112	0.936667	1.06002	1.07622	1.06238	1.02817	0.99977	0.945369	0.976454	0.912117
[truncated: 890 more columns]

## Sheet: SuppFig1e
Crosscorr	col_0	col_1	col_2	col_3	col_4	col_5	col_6	col_7	col_8	col_9	col_10	col_11	col_12	col_13	col_14	col_15	col_16	col_17	col_18	col_19	col_20	col_21	col_22	col_23	col_24	col_25	col_26	col_27	col_28	col_29	col_30	col_31	col_32	col_33	col_34	col_35	col_36	col_37	col_38	col_39	col_40	col_41	col_42	col_43	col_44	col_45	col_46	col_47	col_48
0	0	0.316754	0.530949	0.361847	0.325933	0.513144	0.253452	0.328788	0.493374	0.455389	0.479221	0.390766	0.522072	0.530721	0.564229	0.461479	0.480074	0.486212	0.525175	0.554722	0.568177	0.548544	0.568283	0.471082	0.513071	0.672759	0.539776	0.474917	0.440567	0.364256	0.414714	0.509034	0.550221	0.521319	0.471689	0.572837	0.510749	0.509285	0.39817	0.47035	0.46485	0.437054	0.392288	0.630486	0.538089	0.635466	0.586824	0.575043	0.565062
1	0.316754	0	0.509335	0.517084	0.439044	0.475955	0.401782	0.411953	0.529489	0.392587	0.693509	0.627902	0.749984	0.706211	0.740209	0.689976	0.692552	0.73583	0.720036	0.777974	0.820973	0.745672	0.803341	0.673734	0.73415	0.744746	0.775263	0.620592	0.61411	0.595254	0.645958	0.685795	0.796724	0.750545	0.644475	0.745821	0.633437	0.710552	0.618582	0.713413	0.591292	0.638503	0.611305	0.819442	0.724241	0.713618	0.606344	0.64811	0.650711
2	0.530949	0.509335	0	0.623481	0.543017	0.553316	0.46283	0.545207	0.573376	0.503654	0.751857	0.674915	0.789645	0.741065	0.779737	0.765104	0.780592	0.81657	0.793555	0.809029	0.889567	0.756412	0.848105	0.719134	0.77185	0.799525	0.793146	0.688743	0.665168	0.642838	0.74639	0.736605	0.842985	0.786619	0.718029	0.81692	0.6931	0.727553	0.667353	0.765119	0.661388	0.750131	0.688089	0.885239	0.797878	0.778448	0.69408	0.689272	0.676462
3	0.361847	0.517084	0.623481	0	0.339416	0.653421	0.348558	0.257111	0.622454	0.580676	0.314888	0.269013	0.312337	0.459848	0.361056	0.313845	0.317161	0.414725	0.311244	0.348692	0.477753	0.502027	0.32618	0.394963	0.262785	0.455034	0.450942	0.327768	0.282532	0.356357	0.287889	0.322536	0.332136	0.401746	0.424164	0.312398	0.476881	0.424133	0.325995	0.303964	0.375903	0.309265	0.382511	0.514555	0.392185	0.436528	0.737153	0.693005	0.703269
4	0.325933	0.439044	0.543017	0.339416	0	0.657962	0.351137	0.353552	0.524846	0.464134	0.508617	0.458498	0.54053	0.580775	0.553091	0.498546	0.511201	0.541417	0.504851	0.549616	0.657958	0.575051	0.576579	0.476265	0.529215	0.695484	0.524028	0.492042	0.509427	0.363031	0.474671	0.469675	0.550725	0.561546	0.529399	0.584307	0.574815	0.507676	0.45512	0.489137	0.434661	0.504833	0.495775	0.64125	0.60637	0.637228	0.512851	0.550863	0.592469
5	0.513144	0.475955	0.553316	0.653421	0.657962	0	0.611228	0.606638	0.563032	0.522485	0.837366	0.728045	0.796082	0.803218	0.879088	0.774203	0.787494	0.870424	0.876574	0.857421	0.932482	0.7646	0.89952	0.735575	0.823989	0.783094	0.910631	0.721896	0.686897	0.680858	0.772831	0.772729	0.878475	0.771716	0.768882	0.841998	0.756244	0.80559	0.762961	0.806195	0.696522	0.787377	0.760595	0.94402	0.860228	0.786955	0.623196	0.656754	0.669651
6	0.253452	0.401782	0.46283	0.348558	0.351137	0.611228	0	0.279876	0.538511	0.395135	0.473877	0.363995	0.521165	0.507398	0.550056	0.458044	0.463246	0.526583	0.500532	0.554144	0.614585	0.586713	0.577888	0.421056	0.478582	0.66172	0.614707	0.467888	0.446583	0.345671	0.452022	0.45038	0.565465	0.4861	0.473755	0.572342	0.523921	0.399864	0.395258	0.444157	0.349113	0.481824	0.373297	0.690593	0.553975	0.569439	0.659683	0.640692	0.590274
7	0.328788	0.411953	0.545207	0.257111	0.353552	0.606638	0.279876	0	0.581304	0.457414	0.362412	0.389302	0.494525	0.481708	0.455206	0.409411	0.433898	0.479283	0.386418	0.522259	0.556742	0.546056	0.505837	0.453352	0.439326	0.581209	0.597438	0.40455	0.387426	0.402895	0.405931	0.43748	0.517974	0.510101	0.450619	0.44261	0.510171	0.475413	0.428566	0.421127	0.419783	0.415246	0.421694	0.679497	0.564107	0.572801	0.685066	0.657148	0.656821
8	0.493374	0.529489	0.573376	0.622454	0.524846	0.563032	0.538511	0.581304	0	0.450361	0.81776	0.709687	0.828137	0.827001	0.852984	0.777169	0.794982	0.830655	0.835691	0.814297	0.943711	0.760204	0.878255	0.729083	0.84161	0.861874	0.812619	0.738209	0.701431	0.659581	0.742198	0.759513	0.841146	0.80567	0.792848	0.861321	0.69324	0.728866	0.718095	0.791726	0.679449	0.749058	0.681277	0.893266	0.844293	0.815773	0.585945	0.633133	0.579204
9	0.455389	0.392587	0.503654	0.580676	0.464134	0.522485	0.395135	0.457414	0.450361	0	0.720015	0.697058	0.785667	0.75833	0.811976	0.765394	0.769864	0.759032	0.766118	0.812475	0.855939	0.771321	0.846955	0.706151	0.798148	0.826054	0.803642	0.640188	0.664313	0.644282	0.693938	0.735645	0.838466	0.824547	0.703421	0.78075	0.677806	0.721113	0.673778	0.754422	0.664286	0.698056	0.68133	0.885636	0.834849	0.786972	0.619961	0.647607	0.607145
10	0.479221	0.693509	0.751857	0.314888	0.508617	0.837366	0.473877	0.362412	0.81776	0.720015	0	0.236038	0.268659	0.191613	0.152219	0.261124	0.254435	0.370074	0.054652	0.362251	0.271471	0.508983	0.283678	0.39514	0.173116	0.480049	0.470747	0.298906	0.282759	0.303683	0.27077	0.200385	0.283498	0.336632	0.169428	0.166087	0.436088	0.271927	0.28374	0.160591	0.427968	0.27917	0.3742	0.444047	0.424702	0.341128	0.876565	0.767929	0.795053
11	0.390766	0.627902	0.674915	0.269013	0.458498	0.728045	0.363995	0.389302	0.709687	0.697058	0.236038	0	0.150699	0.33261	0.260053	0.229982	0.253068	0.430344	0.236162	0.320601	0.461479	0.457351	0.282599	0.391645	0.132893	0.507833	0.428772	0.305834	0.2289	0.311793	0.251787	0.238293	0.265506	0.289966	0.264549	0.362218	0.392844	0.22318	0.201752	0.177755	0.366368	0.272922	0.346345	0.524696	0.345877	0.300452	0.787661	0.699853	0.735968
[truncated: 50 more rows]
[truncated: 35 more columns]

## Sheet: SuppFig2a
Crosscorr1	col_0	col_1	col_2	col_3	col_4	col_5	col_6	col_7	col_8	col_9	col_10	col_11	col_12	col_13	col_14	col_15	col_16	col_17	col_18	col_19	col_20	col_21	col_22	col_23	col_24	col_25	col_26	col_27	col_28	col_29	col_30	col_31	col_32	col_33	col_34	col_35	col_36	col_37	col_38	col_39	col_40	col_41	col_42	col_43	col_44	col_45	col_46	col_47	col_48
[truncated: 215 more rows]
[truncated: 351 more columns]

[truncated: 12 more sheets: SuppFig2b, SuppFig2c, SuppFig2d, SuppFig3a, SuppFig3b, SuppFig3c, SuppFig3d, SuppFig3e, SuppFig4a, SuppFig4b, SuppFig4c, SuppFig4d]
